# Supplementary material for: Crystal structure and Hirshfeld surface analysis of (aqua-κO)(methanol-κO)[N-(2-oxido­benzyl­idene)threoninato-κ3 O,N,O′]copper(II)
Source: Acta Crystallogr E Crystallogr Commun. 2020 Aug 28;76(Pt 9):1539–42. doi: 10.1107/S2056989020011706 (PMC7472767; doi:10.1107/S2056989020011706)
Supplement: Supplementary file 1 [file e-76-01539-sup1.cif]

##############################################################################
#                                                                            #
# This CIF contains the data in a paper accepted for publication in          #
# Acta Crystallographica Section E. It conforms to the requirements of       #
# Notes for Authors for Acta Crystallographica Section E, and has been       #
# peer reviewed under the auspices of the IUCr Commission on Journals.       #
#                                                                            #
# Full details of the Crystallographic Information File format               #
# are given in the paper "The Crystallographic Information File (CIF):       #
# a New Standard Archive File for Crystallography" by S. R. Hall, F. H.      #
# Allen and I. D. Brown [Acta Cryst. (1991), A47, 655-685].                  #
#                                                                            #
# The current version of the core CIF dictionary is obtainable from          #
# ftp://ftp.iucr.org/pub/cif_core.dic.                                       #
#                                                                            #
# Software is freely available for graphical display of the structure(s)     #
# in this CIF. For information consult the CIF software page                 #
# http://www.iucr.org/resources/cif/software.                                #
#                                                                            #
# This file may be used for bona fide research purposes within the           #
# scientific community so long as proper attribution is given to the journal # 
# article from which it was obtained.                                        #
#                                                                            #
##############################################################################
data_General
_audit_creation_method     'APEX3 v2017.3-0'
_journal_date_recd_electronic     2020-07-30
_journal_date_accepted     2020-08-26
_journal_name_full     'Acta Crystallographica, Section E'
_journal_year     2020
_journal_volume     76
_journal_issue      9
_journal_page_first     1545
_journal_page_last     1548
_journal_paper_category     GM
_journal_paper_doi     10.1107/S2056989020011706
_journal_coeditor_code     IS5551
_publ_contact_author_name     'Takashiro Akitsu'
_publ_contact_author_address
;
Department of Chemistry
Faculty of Science
Tokyo University of Science
1-3 Kagurazaka
Shinjuku-ku
Tokyo 162-8601
Japan
;
_publ_contact_author_email     'akitsu2@rs.tus.ac.jp'
_publ_contact_author_fax     '(81) 3 5261 4631'
_publ_contact_author_phone     '(81) 3 5228 8271'
_publ_section_title
;\
Crystal structure and Hirshfeld surface analysis of
(aqua-\k<i>O</i>)(methanol-\k<i>O</i>)[<i>N</i>-(2-oxidobenzylidene)\
threoninato-\k^3^<i>O</i>,<i>N</i>,<i>O</i>']copper(II)
;
loop_
    _publ_author_name
    _publ_author_footnote
    _publ_author_address
    'Katsuumi, Natsuki' .
;
Department of Chemistry
Faculty of Science
Tokyo University of Science
1-3 Kagurazaka
Shinjuku-ku
Tokyo 162-8601
Japan
;
    'Onami, Yuika' .
;
Department of Chemistry
Faculty of Science
Tokyo University of Science
1-3 Kagurazaka
Shinjuku-ku
Tokyo 162-8601
Japan
;
    'Pradhan, Sayantan' .
;
Chemical Sciences Division
Saha Institute of Nuclear Physics
1/AF, Bidhannagar
Kolkata 700-064
India
;
    'Haraguchi, Tomoyuki' .
;
Department of Chemistry
Faculty of Science
Tokyo University of Science
1-3 Kagurazaka
Shinjuku-ku
Tokyo 162-8601
Japan
;
    'Akitsu, Takashiro' .
;
Department of Chemistry
Faculty of Science
Tokyo University of Science
1-3 Kagurazaka
Shinjuku-ku
Tokyo 162-8601
Japan
;
_publ_section_synopsis
;
The crystal structure of the amino acid Schiff base copper(II) complex with a
tridentate ligand synthesized from salicylaldehyde, <i>L</i>-threonine and
copper(II) acetate is reported.
;
data_I
_audit_creation_method     'SHELXL-2016/6'
_chemical_name_systematic
;\
(Aqua-\k<i>O</i>)(methanol-\k<i>O</i>)[<i>N</i>-(2-oxidobenzylidene)\
threoninato-\k^3^<i>O</i>,<i>N</i>,<i>O</i>']copper(II)
;
_chemical_name_common     ?
_chemical_formula_moiety     'C12 H17 Cu N O6'
_chemical_formula_sum     'C12 H17 Cu N O6'
_chemical_formula_iupac     '[Cu (C11 H11 N O4) (C H4 O) (H2 O)]'
_chemical_formula_weight     334.80
_chemical_melting_point     ?
_chemical_absolute_configuration     syn
_space_group_crystal_system     orthorhombic
_space_group_name_H-M_alt     'P 21 21 21'
_space_group_name_Hall     'P 2ac 2ab'
loop_
    _space_group_symop_operation_xyz
    'x, y, z'
    '-x+1/2, -y, z+1/2'
    '-x, y+1/2, -z+1/2'
    'x+1/2, -y+1/2, -z'
_cell_length_a     7.0614(4)
_cell_length_b     11.0738(6)
_cell_length_c     17.6541(10)
_cell_angle_alpha     90
_cell_angle_beta     90
_cell_angle_gamma     90
_cell_volume     1380.49(13)
_cell_formula_units_Z     4
_cell_measurement_reflns_used     3748
_cell_measurement_theta_min     3.4748
_cell_measurement_theta_max     27.1527
_cell_measurement_temperature     173
_exptl_crystal_description     prism
_exptl_crystal_colour     green
_exptl_crystal_size_max     0.577
_exptl_crystal_size_mid     0.247
_exptl_crystal_size_min     0.105
_exptl_crystal_density_diffrn     1.611
_exptl_crystal_density_meas     ?
_exptl_crystal_density_method     'not measured'
_exptl_crystal_F_000     692
_exptl_absorpt_coefficient_mu     1.606
_exptl_absorpt_correction_type     multi-scan
_exptl_absorpt_process_details
;
(<i>SADABS</i>; Bruker, 2017)
;
_exptl_absorpt_correction_T_min     0.65
_exptl_absorpt_correction_T_max     0.70
_diffrn_ambient_temperature     173
_diffrn_source     'fine-focus sealed tube'
_diffrn_radiation_type     MoK\a
_diffrn_radiation_wavelength     0.71073
_diffrn_measurement_device_type     'Bruker APEXIII CCD'
_diffrn_measurement_method     '\f and \w scans'
_diffrn_detector_area_resol_mean     7.3910
_diffrn_reflns_number     21250
_diffrn_reflns_av_R_equivalents     0.0783
_diffrn_reflns_av_unetI/netI     0.0630
_diffrn_reflns_theta_min     2.307
_diffrn_reflns_theta_max     31.151
_diffrn_reflns_theta_full     25.242
_diffrn_measured_fraction_theta_max     0.887
_diffrn_measured_fraction_theta_full     0.984
_diffrn_reflns_limit_h_min     -10
_diffrn_reflns_limit_h_max     10
_diffrn_reflns_limit_k_min     -15
_diffrn_reflns_limit_k_max     14
_diffrn_reflns_limit_l_min     -24
_diffrn_reflns_limit_l_max     24
_refine_special_details     ?
_reflns_number_total     3706
_reflns_number_gt     2981
_reflns_threshold_expression     'I > 2\s(I)'
_refine_ls_structure_factor_coef     Fsqd
_refine_ls_matrix_type     full
_refine_ls_R_factor_all     0.0843
_refine_ls_R_factor_gt     0.0281
_refine_ls_wR_factor_gt     0.0643
_refine_ls_wR_factor_ref     0.0965
_refine_ls_goodness_of_fit_ref     1.325
_refine_ls_restrained_S_all     1.325
_refine_ls_number_reflns     3706
_refine_ls_number_parameters     195
_refine_ls_number_restraints     0
_refine_ls_hydrogen_treatment     mixed
_refine_ls_weighting_scheme     calc
_refine_ls_weighting_details
              'w=1/[\s^2^(Fo^2^)+(0.0366P)^2^+0.3357P] where P=(Fo^2^+2Fc^2^)/3'
_atom_sites_solution_hydrogens     mixed
_atom_sites_solution_primary     ?
_atom_sites_solution_secondary     ?
_refine_ls_shift/su_max     0.001
_refine_ls_shift/su_mean     0.000
_refine_diff_density_max     1.40
_refine_diff_density_min     -2.47
_refine_ls_extinction_method
;
SHELXL-2016/6 (Sheldrick, 2015<i>b</i>)
;
_refine_ls_extinction_coef     0.0061(19)
_refine_ls_extinction_expression
                                  'Fc^*^=kFc[1+0.001xFc^2^\l^3^/sin(2\q)]^-1/4^'
_refine_ls_abs_structure_details
;
Flack <i>x</i> determined using 1080 quotients
[(<i>I</i>^+^)-(<i>I</i>^-^)]/[(<i>I</i>^+^)+(<i>I</i>^-^)]
(Parsons <i>et al.</i>,  2013)
;
_refine_ls_abs_structure_Flack     0.013(6)
loop_
    _atom_type_symbol
    _atom_type_description
    _atom_type_scat_dispersion_real
    _atom_type_scat_dispersion_imag
    _atom_type_scat_source
    'C' 'C' 0.0033 0.0016
                         'International Tables Vol C Tables 4.2.6.8 and 6.1.1.4'
    'H' 'H' 0.0000 0.0000
                         'International Tables Vol C Tables 4.2.6.8 and 6.1.1.4'
    'Cu' 'Cu' 0.3201 1.2651
                         'International Tables Vol C Tables 4.2.6.8 and 6.1.1.4'
    'N' 'N' 0.0061 0.0033
                         'International Tables Vol C Tables 4.2.6.8 and 6.1.1.4'
    'O' 'O' 0.0106 0.0060
                         'International Tables Vol C Tables 4.2.6.8 and 6.1.1.4'
_computing_data_collection
;
APEX3 (Bruker, 2017)
;
_computing_cell_refinement
;
APEX3 (Bruker, 2017)
;
_computing_data_reduction
;
SAINT (Bruker, 2017)
;
_computing_structure_solution
;
<i>SHELXT2014/5</i> (Sheldrick, 2015<i>a</i>)
;
_computing_structure_refinement
;
<i>SHELXL2016/6</i> (Sheldrick, 2015<i>b</i>)
;
_computing_molecular_graphics
;
Mercury (Macrae <i>et al.</i>,  2020)
;
_computing_publication_material
;
SHELXTL (Sheldrick, 2008)
;
loop_
    _atom_site_type_symbol
    _atom_site_label
    _atom_site_fract_x
    _atom_site_fract_y
    _atom_site_fract_z
    _atom_site_U_iso_or_equiv
    _atom_site_adp_type
    _atom_site_calc_flag
    _atom_site_occupancy
    _atom_site_disorder_assembly
    _atom_site_disorder_group
    Cu Cu1 0.61538(6) 0.62966(4) 0.57142(2) 0.01921(15) Uani d 1 . .
    N N1 0.5954(4) 0.5019(3) 0.64462(16) 0.0182(6) Uani d 1 . .
    O O1 0.1357(4) 0.6119(3) 0.68853(17) 0.0321(7) Uani d 1 . .
    C C1 0.2945(5) 0.6045(4) 0.6605(2) 0.0213(8) Uani d 1 . .
    O O2 0.3562(4) 0.6679(3) 0.60469(15) 0.0236(6) Uani d 1 . .
    C C2 0.9302(5) 0.4684(4) 0.5454(2) 0.0226(8) Uani d 1 . .
    O O3 0.5999(5) 0.7596(3) 0.49822(19) 0.0312(7) Uani d 1 . .
    H H3 0.681(8) 0.770(5) 0.467(3) 0.030(14) Uiso d 1 . .
    H H2 0.510(9) 0.813(6) 0.497(4) 0.043(16) Uiso d 1 . .
    C C3 1.1020(7) 0.4402(4) 0.5083(2) 0.0305(9) Uani d 1 . .
    H H3A 1.143887 0.489273 0.468909 0.037 Uiso calc 1 . .
    O O4 0.8381(4) 0.5673(3) 0.52418(16) 0.0238(6) Uani d 1 . .
    C C4 1.2084(6) 0.3414(5) 0.5293(3) 0.0357(11) Uani d 1 . .
    H H4A 1.321203 0.325388 0.504001 0.043 Uiso calc 1 . .
    C C5 1.1509(7) 0.2654(4) 0.5873(3) 0.0359(11) Uani d 1 . .
    H H5A 1.225553 0.200181 0.601761 0.043 Uiso calc 1 . .
    O O5 0.5433(4) 0.6871(3) 0.76923(17) 0.0270(7) Uani d 1 . .
    H H5 0.630851 0.694020 0.739006 0.040 Uiso calc 1 . .
    C C6 0.9816(7) 0.2880(4) 0.6233(3) 0.0295(10) Uani d 1 . .
    H H6A 0.940205 0.235879 0.661122 0.035 Uiso calc 1 . .
    O O6 0.8220(4) 0.7368(3) 0.66221(19) 0.0277(7) Uani d 1 . .
    H H4 0.914663 0.694152 0.670341 0.043(16) Uiso calc 1 . .
    C C7 0.8696(6) 0.3893(3) 0.6037(2) 0.0225(8) Uani d 1 . .
    C C8 0.7002(5) 0.4070(3) 0.6473(2) 0.0203(8) Uani d 1 . .
    H H7A 0.663550 0.345351 0.679967 0.024 Uiso calc 1 . .
    C C9 0.4331(5) 0.5140(4) 0.6951(2) 0.0205(8) Uani d 1 . .
    H H8A 0.370634 0.435523 0.700865 0.025 Uiso calc 1 . .
    C C10 0.4885(6) 0.5637(4) 0.7740(2) 0.0224(8) Uani d 1 . .
    H H10A 0.373683 0.561185 0.805101 0.027 Uiso calc 1 . .
    C C11 0.6344(7) 0.4869(4) 0.8141(2) 0.0310(9) Uani d 1 . .
    H H11A 0.597899 0.403518 0.811274 0.046 Uiso calc 1 . .
    H H11B 0.642361 0.510986 0.866273 0.046 Uiso calc 1 . .
    H H11C 0.755515 0.497466 0.790346 0.046 Uiso calc 1 . .
    C C12 0.8794(7) 0.8592(4) 0.6574(3) 0.0387(10) Uani d 1 . .
    H H12A 0.990908 0.865077 0.626517 0.058 Uiso calc 1 . .
    H H12B 0.906569 0.889230 0.707250 0.058 Uiso calc 1 . .
    H H12C 0.779612 0.906256 0.635190 0.058 Uiso calc 1 . .
loop_
    _atom_site_aniso_label
    _atom_site_aniso_U_11
    _atom_site_aniso_U_22
    _atom_site_aniso_U_33
    _atom_site_aniso_U_12
    _atom_site_aniso_U_13
    _atom_site_aniso_U_23
    Cu1 0.0168(2) 0.0205(2) 0.0203(2) 0.00153(18) 0.00096(18) 0.00462(17)
    N1 0.0179(14) 0.0197(16) 0.0170(14) 0.0001(13) -0.0011(13) 0.0003(11)
    O1 0.0178(12) 0.0454(18) 0.0330(15) 0.0048(13) 0.0040(12) 0.0103(13)
    C1 0.0173(16) 0.025(2) 0.0212(19) -0.0012(14) -0.0032(15) 0.0023(15)
    O2 0.0177(12) 0.0286(15) 0.0246(14) 0.0036(11) 0.0010(12) 0.0074(11)
    C2 0.0219(18) 0.025(2) 0.0209(18) 0.0039(15) -0.0024(15) -0.0038(15)
    O3 0.0224(15) 0.0358(17) 0.0354(16) 0.0069(14) 0.0069(15) 0.0201(13)
    C3 0.027(2) 0.037(2) 0.028(2) 0.003(2) 0.006(2) -0.0015(16)
    O4 0.0224(13) 0.0229(14) 0.0261(15) 0.0020(11) 0.0049(12) 0.0036(11)
    C4 0.025(2) 0.046(3) 0.036(3) 0.0113(19) 0.0019(18) -0.011(2)
    C5 0.036(2) 0.037(3) 0.034(2) 0.018(2) -0.006(2) -0.0042(19)
    O5 0.0306(16) 0.0244(16) 0.0260(16) 0.0016(12) 0.0025(13) -0.0043(12)
    C6 0.036(2) 0.025(2) 0.028(2) 0.0063(18) -0.0023(19) 0.0003(17)
    O6 0.0183(13) 0.0266(16) 0.0384(17) 0.0004(11) -0.0019(13) -0.0006(13)
    C7 0.0235(17) 0.022(2) 0.0225(17) 0.0017(16) -0.0028(16) -0.0054(14)
    C8 0.0249(18) 0.0161(19) 0.0198(18) -0.0005(14) -0.0011(15) 0.0001(14)
    C9 0.0175(16) 0.022(2) 0.0219(18) -0.0005(13) 0.0023(15) 0.0028(14)
    C10 0.0246(19) 0.023(2) 0.0193(19) -0.0008(15) 0.0016(16) 0.0007(15)
    C11 0.039(2) 0.030(2) 0.0239(19) 0.005(2) -0.0079(19) 0.0002(16)
    C12 0.042(2) 0.031(2) 0.043(2) -0.005(2) 0.004(2) -0.0045(19)
_geom_special_details
;
 All esds (except the esd in the dihedral angle between two l.s. planes)
 are estimated using the full covariance matrix.  The cell esds are taken
 into account individually in the estimation of esds in distances, angles
 and torsion angles; correlations between esds in cell parameters are only
 used when they are defined by crystal symmetry.  An approximate (isotropic)
 treatment of cell esds is used for estimating esds involving l.s. planes.
;
loop_
    _geom_bond_atom_site_label_1
    _geom_bond_atom_site_label_2
    _geom_bond_site_symmetry_2
    _geom_bond_distance
    _geom_bond_publ_flag
    Cu1 O6 . 2.471(3) n
    Cu1 O4 . 1.910(3) n
    Cu1 N1 . 1.922(3) n
    Cu1 O3 . 1.937(3) n
    Cu1 O2 . 1.968(3) n
    N1 C8 . 1.286(5) n
    N1 C9 . 1.458(5) ?
    O1 C1 . 1.228(5) ?
    C1 O2 . 1.286(5) ?
    C1 C9 . 1.528(5) ?
    C2 O4 . 1.327(5) ?
    C2 C3 . 1.414(6) ?
    C2 C7 . 1.418(6) ?
    O3 H3 . 0.81(6) ?
    O3 H2 . 0.87(7) ?
    C3 C4 . 1.378(7) ?
    C3 H3A . 0.9300 ?
    C4 C5 . 1.387(7) ?
    C4 H4A . 0.9300 ?
    C5 C6 . 1.376(7) ?
    C5 H5A . 0.9300 ?
    O5 C10 . 1.423(5) ?
    O5 H5 . 0.8200 ?
    C6 C7 . 1.415(6) ?
    C6 H6A . 0.9300 ?
    O6 C12 . 1.417(5) ?
    O6 H4 . 0.8200 ?
    C7 C8 . 1.436(6) ?
    C8 H7A . 0.9300 ?
    C9 C10 . 1.548(6) ?
    C9 H8A . 0.9800 ?
    C10 C11 . 1.512(6) ?
    C10 H10A . 0.9800 ?
    C11 H11A . 0.9600 ?
    C11 H11B . 0.9600 ?
    C11 H11C . 0.9600 ?
    C12 H12A . 0.9600 ?
    C12 H12B . 0.9600 ?
    C12 H12C . 0.9600 ?
loop_
    _geom_angle_atom_site_label_1
    _geom_angle_atom_site_label_2
    _geom_angle_atom_site_label_3
    _geom_angle_site_symmetry_1
    _geom_angle_site_symmetry_3
    _geom_angle
    _geom_angle_publ_flag
    O4 Cu1 N1 . . 95.03(13) n
    O4 Cu1 O3 . . 91.37(14) n
    N1 Cu1 O3 . . 172.54(15) n
    O4 Cu1 O2 . . 166.91(13) n
    N1 Cu1 O2 . . 83.64(13) n
    O3 Cu1 O2 . . 89.26(13) n
    C8 N1 C9 . . 120.3(3) ?
    C8 N1 Cu1 . . 125.8(3) ?
    C9 N1 Cu1 . . 113.6(2) ?
    O1 C1 O2 . . 125.6(4) ?
    O1 C1 C9 . . 117.9(4) ?
    O2 C1 C9 . . 116.6(3) ?
    C1 O2 Cu1 . . 115.3(2) ?
    O4 C2 C3 . . 118.1(4) ?
    O4 C2 C7 . . 124.5(4) ?
    C3 C2 C7 . . 117.4(4) ?
    Cu1 O3 H3 . . 122(4) ?
    Cu1 O3 H2 . . 124(4) ?
    H3 O3 H2 . . 114(5) ?
    C4 C3 C2 . . 121.2(4) ?
    C4 C3 H3A . . 119.4 ?
    C2 C3 H3A . . 119.4 ?
    C2 O4 Cu1 . . 125.3(3) ?
    C3 C4 C5 . . 121.4(4) ?
    C3 C4 H4A . . 119.3 ?
    C5 C4 H4A . . 119.3 ?
    C6 C5 C4 . . 119.0(4) ?
    C6 C5 H5A . . 120.5 ?
    C4 C5 H5A . . 120.5 ?
    C10 O5 H5 . . 109.5 ?
    C5 C6 C7 . . 121.1(4) ?
    C5 C6 H6A . . 119.4 ?
    C7 C6 H6A . . 119.4 ?
    C12 O6 H4 . . 109.5 ?
    C6 C7 C2 . . 119.9(4) ?
    C6 C7 C8 . . 116.3(4) ?
    C2 C7 C8 . . 123.8(4) ?
    N1 C8 C7 . . 124.8(4) ?
    N1 C8 H7A . . 117.6 ?
    C7 C8 H7A . . 117.6 ?
    N1 C9 C1 . . 108.7(3) ?
    N1 C9 C10 . . 112.6(3) ?
    C1 C9 C10 . . 106.8(3) ?
    N1 C9 H8A . . 109.6 ?
    C1 C9 H8A . . 109.6 ?
    C10 C9 H8A . . 109.6 ?
    O5 C10 C11 . . 112.5(3) ?
    O5 C10 C9 . . 110.9(3) ?
    C11 C10 C9 . . 113.2(3) ?
    O5 C10 H10A . . 106.6 ?
    C11 C10 H10A . . 106.6 ?
    C9 C10 H10A . . 106.6 ?
    C10 C11 H11A . . 109.5 ?
    C10 C11 H11B . . 109.5 ?
    H11A C11 H11B . . 109.5 ?
    C10 C11 H11C . . 109.5 ?
    H11A C11 H11C . . 109.5 ?
    H11B C11 H11C . . 109.5 ?
    O6 C12 H12A . . 109.5 ?
    O6 C12 H12B . . 109.5 ?
    H12A C12 H12B . . 109.5 ?
    O6 C12 H12C . . 109.5 ?
    H12A C12 H12C . . 109.5 ?
    H12B C12 H12C . . 109.5 ?
loop_
    _geom_hbond_atom_site_label_D
    _geom_hbond_atom_site_label_H
    _geom_hbond_atom_site_label_A
    _geom_hbond_site_symmetry_A
    _geom_hbond_distance_DH
    _geom_hbond_distance_HA
    _geom_hbond_distance_DA
    _geom_hbond_angle_DHA
    O3 H2 O4 4_466 0.87(7) 1.84(7) 2.692(4) 169(6)
    O3 H3 O2 4_566 0.81(6) 1.89(6) 2.687(4) 167(6)
    O5 H5 O6 . 0.82 1.97 2.783(4) 171
    O6 H4 O1 1_655 0.82 1.84 2.653(4) 175
_shelx_space_group_comment
;
The symmetry employed for this shelxl refinement is uniquely defined
by the following loop, which should always be used as a source of
symmetry information in preference to the above space-group names.
They are only intended as comments.
;
_shelx_estimated_absorpt_T_min     ?
_shelx_estimated_absorpt_T_max     ?
_shelx_hkl_file
;
  -1   0   0    0.70    0.40
   1   0   0    0.30    0.40
   1   0   0   -5.00    4.20
  -1   0   0    0.40    0.40
  -2   0   0  111.79    8.60
   2   0   0  121.59   50.09
   2   0   0  123.79    8.10
  -2   0   0  134.09    8.20
   2   0   0  126.59    8.70
   3   0   0    0.00    0.90
  -3   0   0   28.70   17.50
   3   0   0  -21.80   23.30
  -3   0   0    2.20    1.60
  -3   0   0    0.60    0.60
   4   0   0 7815.62  397.56
   4   0   0 7644.94  611.44
  -4   0   0 8046.39  395.96
   4   0   0 7871.61  398.06
  -4   0   0 7711.13  569.74
   4   0   0 7976.40  395.96
  -6   0   0    5.90    2.70
   6   0   0    4.90    3.20
   6   0   0    3.50    2.10
   6   0   0    0.60    1.80
   7   0   0   -3.30    1.50
  -7   0   0    2.90    2.40
   7   0   0   -3.00    2.40
   7   0   0    0.80    2.70
   8   0   0  355.06   27.70
  -8   0   0  406.76   26.40
   8   0   0  357.96   25.80
   1   1   0 1226.98   57.49
   1  -1   0 1169.78  105.39
  -1  -1   0 1074.69   56.69
  -1  -1   0  887.81  149.88
  -1   1   0 1181.88  110.99
   1  -1   0 1069.49   56.59
  -1   1   0 1079.09   56.69
   1  -1   0 1063.69   56.39
   1   1   0 1178.78   56.79
   1   1   0 1072.09  161.78
  -2   1   0  494.85   25.70
   2  -1   0  455.65   25.70
  -2  -1   0  464.15  107.09
  -2  -1   0  492.35   26.00
   2   1   0  549.65  119.39
  -2   1   0  461.75   26.40
   2  -1   0  492.25   26.20
   2   1   0  473.55   25.80
   2  -1   0  432.96   25.80
   2   1   0  487.75   26.90
   3  -1   0 1050.79   57.79
   3  -1   0 1132.99   58.69
  -3   1   0 1177.08   57.89
  -3  -1   0 1009.60  193.18
  -3  -1   0 1088.69   57.99
   3  -1   0 1137.29   58.69
   3   1   0 1046.90   59.19
   3   1   0 1267.57  222.78
   3   1   0 1047.70   57.79
  -3  -1   0 1100.49   59.69
   4  -1   0 2007.60  112.19
  -4   1   0 2324.27  111.49
   4  -1   0 2208.28  111.49
   4   1   0 2552.14  368.96
   4  -1   0 2225.98  112.69
  -4  -1   0 2084.89  113.59
  -4  -1   0 2051.79  302.17
  -4  -1   0 2041.30  111.49
   4   1   0 2001.40  111.19
   4   1   0 2275.97  113.69
   5   1   0  142.79   12.80
  -5  -1   0  135.39   11.20
   5  -1   0  135.29   11.80
   5   1   0  139.19   11.20
  -5   1   0  137.69   10.90
   5  -1   0  133.59   11.90
   6  -1   0  541.35   35.90
   6   1   0  580.14   38.00
   6  -1   0  594.64   36.30
  -6  -1   0  553.94   34.70
   6   1   0  564.24   37.10
   6   1   0  636.14   35.20
   6  -1   0  563.74   34.60
  -6   1   0  584.14   34.50
   7  -1   0  190.88   16.60
   7  -1   0  194.18   17.50
   7   1   0  189.98   17.70
  -7   1   0  180.38   15.00
   7   1   0  202.38   17.90
   7  -1   0  192.08   15.50
   7   1   0  192.68   15.60
  -7  -1   0  194.78   15.60
   8  -1   0   55.19    8.40
  -8  -1   0   59.19    8.10
   8   1   0   62.89    8.40
   8  -1   0   56.19   10.90
   8   1   0   59.89   10.80
  -9  -1   0    3.30    3.90
   0  -2   0    1.30   12.60
   0   2   0  -11.00   10.40
   1  -2   0 7258.07  553.04
  -1   2   0 7704.63  562.44
   1   2   0 7965.20  664.03
  -1  -2   0 7921.61  662.53
   2  -2   0   17.20   21.30
   2   2   0   47.10    4.30
   2   2   0   72.09   62.59
  -2   2   0   52.39   16.50
  -2  -2   0   50.19    4.50
   2  -2   0   48.40    4.20
  -2  -2   0   43.70    4.90
   2   2   0   43.70    4.80
  -2   2   0   46.60    4.40
   2  -2   0   46.20    4.20
   2  -2   0   44.60    3.90
   3   2   0  292.87   19.30
   3  -2   0  288.07   17.80
  -3   2   0  314.47   19.00
   3   2   0  198.68  110.39
   3  -2   0  283.97   17.90
   3  -2   0  298.37   17.90
  -3  -2   0  299.37  129.89
  -3  -2   0  305.67   19.80
   3   2   0  296.87   18.00
   4   2   0   20.70    4.00
   4   2   0    0.40   71.19
  -4  -2   0   77.89   37.10
   4   2   0   14.90    3.80
  -4  -2   0   17.80    3.70
   4  -2   0   16.80    3.60
  -4  -2   0   14.90    4.10
   4  -2   0   12.70    3.20
   4  -2   0   17.70    3.90
  -5  -2   0 1038.70   58.19
   5   2   0 1133.79   60.89
   5  -2   0 1062.19   58.79
   5  -2   0 1036.60   58.29
   5  -2   0 1056.29   57.89
   5   2   0 1013.40   57.79
   6  -2   0   91.49    9.40
   6   2   0  115.29   12.50
   6  -2   0   97.89   10.40
  -6  -2   0   97.59    9.80
   6  -2   0  100.09   10.00
   6   2   0   85.09    9.30
   7  -2   0   42.60    7.50
   7   2   0   37.50    9.20
   7  -2   0   40.10    8.30
  -7  -2   0   38.60    8.90
   7   2   0   39.60    6.90
   7   2   0    9.10   19.80
   7  -2   0   38.50    7.20
   8  -2   0    0.80    2.70
   8   2   0    0.90    5.50
  -8  -2   0    1.20   11.20
   8   2   0    2.10    3.30
  -8  -2   0    0.20    2.40
   8  -2   0   -1.60    3.10
  -9  -2   0  375.56   27.50
 -10  -2   0   -5.00    5.90
   0  -3   0    2.10    1.00
   0   3   0   19.80   29.90
   0   3   0    0.00    0.60
   0  -3   0    4.90    1.50
   0  -3   0   -2.70   20.00
  -1  -3   0   58.49   53.29
   1   3   0  148.69    9.90
   1  -3   0  145.69    9.10
   1   3   0  145.99    9.30
   1  -3   0  108.99   61.79
   1   3   0   88.49   75.69
  -1  -3   0  131.39    9.20
   1   3   0  126.39    9.00
  -1  -3   0  143.69    9.50
  -1   3   0  137.19    9.10
   2   3   0  329.37   20.30
   2   3   0  306.47   19.40
   2  -3   0  362.36   19.40
  -2  -3   0  267.47  134.89
   2  -3   0  337.77   18.10
  -2   3   0  339.97  112.69
   2  -3   0  329.77  107.59
  -2   3   0  338.77   19.60
   2   3   0  257.67  155.28
  -2  -3   0  325.47   19.60
   3  -3   0  693.73  113.09
  -3  -3   0  677.63   39.90
  -3   3   0  673.43   38.40
  -3  -3   0  685.83   38.30
   3   3   0  699.53   38.10
   3  -3   0  692.53   37.90
   3   3   0  671.53  226.18
   3  -3   0  713.83   37.20
   3  -3   0  675.63   37.60
  -3  -3   0  529.75  201.58
   3   3   0  694.73   39.50
  -3   3   0  649.74  127.89
   4   3   0   97.39   73.89
   4   3   0    3.70    2.60
  -4  -3   0    2.20   21.30
  -4  -3   0    0.50    1.40
   4  -3   0    1.10    1.60
   4   3   0    3.40    2.40
  -4   3   0    1.20    1.60
  -4  -3   0    0.80    2.00
   4  -3   0    1.80    1.50
   4  -3   0    1.20    1.30
   5  -3   0   37.90    5.30
   5  -3   0   37.70    5.30
   5   3   0   39.70    5.50
  -5  -3   0   40.00    5.80
   5  -3   0   36.80    7.20
   5   3   0   30.10    6.70
   6   3   0  704.83   42.80
   6  -3   0  759.42   43.60
  -6  -3   0  724.93   43.50
   6   3   0  730.43   45.90
   6  -3   0  730.23   43.00
   6  -3   0  750.12   43.00
   7   3   0   95.79   10.50
   7  -3   0  100.69   10.90
  -7  -3   0   98.99   10.90
   7  -3   0   93.89   10.50
   7  -3   0   94.89   10.50
   8  -3   0    1.60    3.40
  -8  -3   0    3.40    2.70
   8   3   0    0.20    3.70
   8  -3   0   -4.70    2.70
  -9  -3   0    5.30    5.30
   9  -3   0    5.20    5.30
   0  -4   0 1306.17   68.79
   0   4   0 1185.58  292.77
   0   4   0 1435.66   66.89
   0  -4   0 1258.67   68.29
   0  -4   0 1295.77  283.37
   0  -4   0 1316.67   67.09
   0   4   0 1235.18   68.39
   1  -4   0  200.58  104.09
   1   4   0  255.37   15.20
   1  -4   0  247.08   15.30
   1   4   0  248.78  141.19
  -1  -4   0  247.88   15.40
   1   4   0  253.87   15.50
   1   4   0  238.78   16.00
  -1   4   0  237.88  135.39
  -1  -4   0  220.08  100.79
  -1   4   0  246.78   15.40
  -2   4   0  333.57  155.18
   2   4   0  337.77   20.70
   2  -4   0  424.16  152.98
   2   4   0  335.27   21.30
   2   4   0  326.57   20.10
   2  -4   0  315.07   19.60
   2   4   0  172.48  129.09
  -2  -4   0  339.37   20.50
  -2  -4   0  341.97   21.20
  -2   4   0  344.57   20.20
   2  -4   0  334.37   17.60
   3   4   0  333.97  142.89
   3   4   0  351.06   22.30
   3   4   0  379.36   24.20
   3  -4   0  366.56   22.00
   3  -4   0  368.66   20.60
   3   4   0  353.46   24.00
  -3  -4   0  394.76   24.70
   3  -4   0  306.17  112.99
  -3   4   0  372.56   22.70
  -3  -4   0  367.06   22.80
   4  -4   0 1108.99   59.69
   4   4   0 1127.79   61.39
   4  -4   0 1160.48   60.79
  -4   4   0 1095.99   62.09
  -4  -4   0 1158.78   61.99
  -4  -4   0 1073.89   63.79
   4   4   0 1155.18   63.39
   5  -4   0   20.90    4.60
   5  -4   0   20.80    5.20
   5  -4   0   22.20    4.50
   5   4   0   16.40    4.90
  -5  -4   0   19.10    4.60
   5   4   0   22.80    5.00
   6  -4   0    2.60    2.10
   6   4   0    0.90    3.10
  -6  -4   0    3.60    2.90
   6   4   0    6.50    2.90
   6   4   0  -20.80   15.70
  -6  -4   0   -6.20    8.00
   6  -4   0    2.30    2.30
   6  -4   0    2.50    2.70
   7  -4   0   72.29    8.60
  -7  -4   0   51.49    7.90
   7  -4   0   52.49    7.80
   7   4   0   17.60   29.90
   7   4   0   48.50    8.20
   7  -4   0   71.29    8.30
   8  -4   0  465.25   32.30
   8   4   0  509.15   36.30
   8  -4   0  513.75   33.20
  -8  -4   0  470.45   33.20
   8  -4   0  496.95   32.30
  -9  -4   0    5.00    5.70
   9   4   0   -1.20    4.10
   0  -5   0   -3.90   41.70
   0  -5   0    0.00    0.80
   0   5   0   24.70   48.00
   0  -5   0    1.80    1.10
   0   5   0    0.30    1.00
   0   5   0    0.80    0.70
   0  -5   0   -0.70    0.70
  -1  -5   0  113.19    9.20
   1   5   0  108.39    8.40
  -1   5   0  109.99    6.20
   1  -5   0  104.79    8.80
  -1  -5   0  117.09    9.00
  -1   5   0   14.30   67.59
  -1   5   0  120.29    9.20
  -1  -5   0  123.29   10.30
   1  -5   0  118.09    6.50
   1  -5   0  126.19  100.09
  -1  -5   0  141.09  117.59
   1   5   0  143.29  117.19
   1   5   0  114.69    9.60
   2   5   0 2033.70  459.65
  -2   5   0 1637.04  365.16
  -2  -5   0 1823.42   99.69
   2   5   0 2043.80  101.19
   2   5   0 1815.62   99.39
   2  -5   0 1939.91   99.19
  -2  -5   0 2007.30  100.79
  -2  -5   0 1446.46  366.66
  -2   5   0 1935.21   99.59
   2  -5   0 2073.59  359.96
   2   5   0 1880.01   99.79
   3   5   0   12.70   82.49
  -3  -5   0   90.29    8.50
   3   5   0   79.89    8.30
  -3   5   0   -6.40   75.19
   3   5   0   78.39    8.70
  -3  -5   0   68.59    8.30
   3  -5   0   87.69    7.60
   3   5   0   82.89    7.90
  -3   5   0   84.39    7.90
   3  -5   0   25.20  102.89
   3  -5   0   75.99    5.40
  -3  -5   0   57.79   86.59
   4  -5   0   -1.40    6.00
   4   5   0    8.50    3.30
   4   5   0    6.70    2.60
  -4   5   0    5.50    2.40
   4   5   0   -1.50   13.50
   4  -5   0    9.30    3.00
  -4  -5   0   10.30    3.70
  -4  -5   0    5.70    9.10
   4  -5   0    9.80    2.30
   4  -5   0   10.10    3.00
  -4  -5   0   10.70    3.90
   4   5   0    9.80    3.80
   5  -5   0  277.27   17.30
   5  -5   0  250.67   18.00
   5   5   0  232.38   18.40
  -5  -5   0  265.67   19.70
   5  -5   0  282.47   19.10
   5   5   0  267.97   21.10
   5   5   0  257.67   20.70
  -5   5   0  284.77   20.50
   6   5   0  351.86   27.10
   6  -5   0  344.87   24.50
   6  -5   0  395.86   23.50
   6  -5   0  341.57   23.40
   6   5   0  340.77   24.40
  -6  -5   0  366.86   25.60
   6   5   0  388.96   35.20
   7  -5   0  119.79   11.70
   7  -5   0  135.49   13.10
  -7  -5   0  128.89   13.20
   7   5   0  115.29   14.30
   7  -5   0  131.49   11.80
   7   5   0  125.19   12.40
  -8  -5   0    0.30    3.80
   8   5   0   -1.20    4.40
   8  -5   0    9.10    4.80
  -9  -5   0   -4.30    5.00
   0   6   0    8.10    2.80
   0  -6   0    4.20   57.69
   0  -6   0    1.70    1.30
   0   6   0   31.90   91.49
   0  -6   0    2.20    1.60
   0   6   0    4.30    1.40
   0  -6   0    3.30    1.40
  -1   6   0  256.77   13.30
   1   6   0  128.99  150.38
  -1  -6   0  251.27   17.10
  -1  -6   0  277.67   18.80
   1  -6   0  119.39  117.49
   1   6   0  250.27   15.90
  -1   6   0  251.37   16.90
  -1   6   0  229.38  186.48
   1   6   0  250.47   17.50
  -1  -6   0  141.09  111.19
   1  -6   0  236.18   16.80
  -2   6   0  185.48  134.99
   2   6   0  218.98   15.00
  -2  -6   0  200.08   15.30
   2   6   0  210.18   14.80
   2   6   0  197.48   15.50
   2  -6   0  209.98   14.50
  -2  -6   0   92.09  121.49
  -2  -6   0  190.98   14.80
  -2   6   0  205.98   14.80
   2   6   0  154.08  183.28
   3   6   0 1672.53   89.09
  -3  -6   0 1708.93   88.89
  -3   6   0 1777.72   88.69
   3   6   0 1667.03   88.29
   3  -6   0 1580.14   87.19
   3   6   0 1639.14   89.89
  -3  -6   0 1532.95   89.59
  -4  -6   0    0.80    8.40
  -4   6   0   34.60   13.20
  -4   6   0   16.70    4.30
   4   6   0    9.70   16.50
  -4  -6   0   14.20    4.10
   4  -6   0   18.70    4.30
   4  -6   0    1.20    9.60
   4  -6   0   17.80    2.20
   4   6   0   25.40    6.20
  -4  -6   0   25.10    6.60
   4   6   0   19.20    5.20
   4  -6   0   15.60    4.10
   4   6   0   17.50    4.40
   5   6   0  606.74   38.30
   5  -6   0  580.84   34.40
   5   6   0  573.24   37.50
  -5   6   0  560.74   36.40
  -5  -6   0  615.34   40.50
   5   6   0  554.74   35.40
   5  -6   0  565.94   35.30
   5  -6   0  563.24   31.80
  -6  -6   0  104.99   11.60
   6   6   0   97.29   10.80
   6  -6   0   95.69    8.60
   6  -6   0  111.69   10.10
   6   6   0  101.59   12.40
  -6   6   0  115.69   12.20
   6  -6   0   95.09   10.50
   7  -6   0   57.99    7.10
   7  -6   0   67.39    9.30
  -7  -6   0   55.89   10.10
   7  -6   0   56.69    7.80
   7   6   0   73.39   11.20
   8  -6   0    3.70    3.20
   8   6   0    9.30    4.90
   8  -6   0   -0.40    3.70
  -8  -6   0    0.50    5.60
   0   7   0    0.90    1.60
   0  -7   0   -0.50    0.90
   0   7   0 -127.99   87.49
   0  -7   0   -0.10    1.60
   0  -7   0   47.10   59.39
   0  -7   0   -0.60    1.10
   0   7   0   -0.60    0.80
   1  -7   0   98.49  120.49
  -1   7   0   14.90  125.59
   1   7   0  143.19   10.90
  -1   7   0  159.08    9.40
   1  -7   0  168.08   12.90
  -1  -7   0  151.68   13.60
   1  -7   0  148.79   12.10
  -1  -7   0  149.99   12.40
  -1   7   0  144.89   12.20
  -1  -7   0   87.49  121.19
   1   7   0   46.10  180.68
  -1  -7   0  155.08   11.90
   1   7   0  159.98   13.00
   2   7   0  929.01   53.39
  -2  -7   0  847.12   52.19
  -2   7   0  916.51   52.09
   2  -7   0  942.41   51.99
  -2  -7   0 1004.80   53.19
   2   7   0  924.21   51.49
  -3   7   0  881.61   50.39
   3  -7   0  899.91   49.70
   3   7   0  905.61   50.49
   3   7   0  937.11   52.59
  -3  -7   0  900.11   51.99
   3   7   0  900.81   50.89
  -3  -7   0  752.62   49.99
  -4   7   0   -2.40   17.70
  -4   7   0   45.30    6.50
  -4  -7   0    7.50   15.50
   5  -7   0   85.59    9.00
   5   7   0   87.79    9.80
  -5   7   0   79.59    9.90
  -5  -7   0   77.89    9.70
   5   7   0   78.79   10.60
   5  -7   0   81.89    9.60
   5  -7   0   89.29    6.10
   5   7   0   84.99   10.60
  -6  -7   0  809.92   47.80
   6  -7   0  747.03   44.40
   6  -7   0  749.53   45.90
  -6   7   0  761.02   47.70
   6   7   0  690.03   47.80
   6  -7   0  743.53   40.90
   6   7   0  797.32   56.79
   7  -7   0  576.74   35.00
   7  -7   0  531.55   33.40
  -7  -7   0  541.95   37.80
   8  -7   0    9.10    5.20
  -8  -7   0   19.30    7.00
   0  -8   0 1980.70  103.19
   0   8   0 1917.81   97.79
   0   8   0 1849.81  101.79
   0  -8   0 1881.41  101.69
  -1   8   0  318.77   17.50
  -1  -8   0  301.97   22.20
   1   8   0  330.67   20.50
   1  -8   0  340.07   23.10
   1   8   0  342.87   23.30
  -1  -8   0  365.66   22.00
   1  -8   0  333.17   22.50
  -1   8   0  320.97   22.40
  -2  -8   0   20.60    5.10
   2   8   0   22.80   14.90
   2   8   0   15.50    3.80
  -2  -8   0   14.60    4.20
  -2   8   0   -2.20   12.70
  -2  -8   0    8.40   10.80
  -2   8   0   17.10    4.60
   2  -8   0    6.80   13.00
   2   8   0    9.00    3.90
   2  -8   0   17.90    4.60
   3   8   0  221.38   17.10
  -3  -8   0  221.98   18.10
   3   8   0  239.68   17.60
   3   8   0  197.48   17.70
   3  -8   0  218.98   16.50
  -3  -8   0  233.58   18.00
  -3   8   0  220.48   17.40
   4  -8   0 1591.74   87.39
   4   8   0 1565.64   88.39
  -4   8   0 1567.14   88.69
   4   8   0 1644.14   90.89
  -4  -8   0 1794.12   90.49
   4   8   0 1551.74   89.99
  -5   8   0   62.29    9.00
  -5  -8   0   65.79    9.00
   5  -8   0   66.89    8.20
   5  -8   0   70.19    9.10
   5   8   0   59.59    8.20
   5   8   0  -19.90   42.40
   5   8   0   68.09   10.40
   6   8   0  164.68   17.30
  -6  -8   0  153.58   16.20
   6  -8   0  167.48   16.00
   6  -8   0  183.88   15.00
   7  -8   0    0.80    1.50
  -7  -8   0   -0.90    4.30
   7   8   0    6.60    4.60
   7  -8   0   -0.50    3.50
   0   9   0   22.30   31.10
   0   9   0    0.40    0.80
   0  -9   0    1.50    2.70
   0   9   0   -0.10    2.20
   0  -9   0   -1.20    1.20
   0  -9   0   -4.80    6.70
   1  -9   0  258.57   19.60
   1   9   0  238.68   19.30
  -1   9   0  246.28   13.70
  -1  -9   0  242.38   18.90
   1  -9   0  238.78   19.00
   1   9   0  269.07   16.90
  -1   9   0  250.97   19.00
   2   9   0  598.74   37.70
  -2   9   0  581.54   36.60
   2  -9   0  551.64   36.10
  -2  -9   0  594.54   37.30
   2  -9   0  584.94   36.30
   2   9   0  608.34   35.30
   3   9   0  209.18   16.50
  -3   9   0  202.38   16.90
  -3  -9   0  213.08   17.60
   3  -9   0  204.38   16.60
   3   9   0  181.48   17.40
  -4   9   0   13.20    4.80
   4  -9   0  -10.10   26.80
   4   9   0   10.70    4.20
  -4  -9   0    7.10    4.00
   4   9   0  -41.10   43.20
   4  -9   0    8.10    3.30
  -4  -9   0  -12.60   17.40
   4   9   0   11.80    3.80
  -4   9   0   29.60   29.30
   4   9   0   10.20    4.80
   5  -9   0   31.40    6.50
   5   9   0   33.00    8.20
  -5  -9   0   33.50    7.50
   5  -9   0   33.30    6.40
  -5   9   0   27.10   27.60
   5   9   0   13.10   59.09
  -5   9   0   38.70    8.40
  -5  -9   0   28.30   29.90
  -6   9   0  184.38   18.40
   6   9   0  186.58   19.40
  -6  -9   0  225.28   28.40
   6  -9   0  193.28   16.40
  -7  -9   0  101.09   14.00
  -7   9   0   85.39   13.10
   7  -9   0   71.79   10.60
   0  10   0    1.60   33.30
   0  10   0   12.30    4.30
   0 -10   0   17.20    5.70
   0 -10   0   16.50    4.80
   0  10   0   22.10    2.90
   0 -10   0    1.70   16.50
   1  10   0  312.37   24.00
   1  10   0  323.07   24.90
  -1 -10   0  336.17   24.30
   1 -10   0  320.07   23.60
  -1  10   0  344.97   24.20
   1 -10   0  324.67   24.20
   1  10   0  299.07   68.29
  -2  10   0  -32.20   31.20
   2  10   0    4.00    3.10
   2 -10   0   10.60   18.10
  -3  10   0   86.49   40.40
   3  10   0   15.00   49.30
   4  10   0   82.39   11.40
   4 -10   0   90.89   12.30
  -4 -10   0   96.99   11.90
   4  10   0   64.19    9.50
  -4  10   0   94.99   11.20
   4 -10   0   30.50   32.70
  -4  10   0   64.79   46.70
  -5  10   0  116.09   43.80
  -6 -10   0    2.20    4.10
   6 -10   0   65.69   38.10
  -7  10   0   -4.60    7.20
   0  11   0   16.20   43.80
   0 -11   0   13.80   22.50
   1  11   0   63.79    9.80
  -1  11   0   73.09   10.20
   1 -11   0   75.39   10.40
  -1 -11   0   76.09   10.70
   1 -11   0   82.19   10.40
   1  11   0   84.79    7.90
   2 -11   0  476.85   33.40
  -2  11   0  504.75   34.10
   2  11   0  481.95   31.30
   2 -11   0  530.15   34.80
   2  11   0  558.04   36.00
  -2 -11   0  487.35   34.60
   3  11   0   25.40   72.19
   3 -11   0  -24.60   24.70
  -3 -11   0   15.00   22.60
  -3  11   0  -18.90   48.60
  -4  11   0   -2.00    2.80
   4  11   0   -8.90   71.79
  -4 -11   0   -0.90    3.60
  -4  11   0  -23.70   53.89
   4  11   0   -2.10    3.80
   4 -11   0  -11.10   39.90
   4 -11   0   -5.70    3.20
  -5  11   0  -44.30   47.10
  -5 -11   0   38.50    9.30
   5 -11   0   20.80   50.69
  -5  11   0   26.00    8.10
  -6  11   0   94.49   14.00
  -6  11   0   87.29   46.20
  -7  11   0   44.00   12.60
   0 -12   0   91.49   11.70
   0  12   0   -3.50   74.89
   1  12   0   -0.10    2.20
   1  12   0    1.40    3.10
   1  12   0  -82.39   65.09
   1 -12   0   21.90   22.30
  -1  12   0    3.30    3.40
   1 -12   0    1.70    2.90
  -1 -12   0    2.90    3.60
  -1  12   0   -5.90   62.79
  -2  12   0   29.80   74.59
  -2 -12   0  -20.80   20.90
   2  12   0   38.20   13.50
   2 -12   0   38.80    8.40
   2 -12   0   11.80   29.60
  -2  12   0   42.20    8.70
   2  12   0  -79.59   82.89
  -3 -12   0   13.70   38.70
  -3 -12   0    1.70    3.60
   3 -12   0    6.70    5.60
  -3  12   0    5.30    4.80
   3  12   0    5.20    4.20
   3  12   0    3.30    3.70
  -4 -12   0   77.09   14.80
   4 -12   0  -53.49   55.29
  -4  12   0  -41.90   64.19
   5 -12   0    6.80    5.00
  -5  12   0   15.90    6.70
   0 -13   0    3.20    3.60
   0 -13   0    6.50   29.60
   0  13   0  -54.09   88.99
   0  13   0   -0.10    1.70
   0  13   0   -4.80    3.10
  -1  13   0  -97.99   94.39
   1 -13   0  -21.20   36.00
   1  13   0   19.70    7.10
   1  13   0   15.60    4.40
  -1  13   0   13.60    8.10
   1  13   0  105.59   90.59
   1 -13   0   18.40    6.20
  -1 -13   0    8.60    4.70
   2  13   0  232.88   17.10
   2  13   0  211.38   21.00
  -2 -13   0  221.48   28.50
  -2  13   0   72.69   95.79
  -2  13   0  245.78   31.70
   2 -13   0  221.68   20.40
   3 -13   0   78.89   50.99
  -3  13   0  -75.59   90.69
  -3 -13   0   77.39   51.79
   3  13   0  -87.79   88.09
  -4  13   0   14.30    6.50
  -5  13   0    8.90    6.30
  -6  13   0   37.70   13.40
   0  14   0  172.78  134.39
   1 -14   0  -18.40   54.79
  -1 -14   0  -37.80   37.20
   1  14   0 -148.09  138.39
  -1  14   0 -134.09  138.19
   2  14   0  -73.99   84.19
  -2 -14   0    3.90   62.29
  -2  14   0    3.60    5.80
  -3  14   0   28.90    9.90
  -2 -15   0   17.30   64.59
  -1   0  -1 1989.00   95.99
   1   0  -1 2009.40  185.08
   1   0   1 1831.62   95.89
  -1   0   1 1973.00  182.98
   1   0   1 1878.61  174.68
   1   0  -1 1946.61   96.69
  -1   0  -1 1625.24  164.98
  -2   0   1 1750.42   88.49
   2   0   1 1804.82   89.99
  -2   0   1 1795.22   89.69
  -2   0  -1 1684.83   89.09
   2   0   1 1771.92  198.48
  -2   0   1 1887.91  212.18
   2   0  -1 1742.43   88.49
   2   0  -1 1711.83   89.39
   2   0  -1 1777.52  204.18
  -2   0  -1 1891.01  196.18
   2   0   1 1568.94   88.99
   3   0   1   19.10    3.80
   3   0  -1   19.60   33.90
  -3   0  -1   20.00    3.00
  -3   0   1   51.99   31.80
   3   0  -1   16.90    3.80
   3   0   1   19.30    2.90
   3   0  -1   21.70    2.80
  -3   0  -1   -0.20   22.60
  -3   0   1   21.40    2.80
   3   0   1   41.50   37.40
   3   0  -1   20.80    3.90
  -3   0   1   15.30    3.90
  -4   0  -1  171.68   77.69
   4   0  -1  324.07   22.00
   4   0   1  319.87   21.10
  -4   0   1  240.78   82.79
   4   0   1  400.36  126.99
  -4   0  -1  317.47   20.10
   4   0   1  305.27   20.10
  -4   0   1  321.27   19.50
   4   0  -1  356.76   21.50
  -4   0   1  336.57   21.70
   4   0  -1  325.77   19.60
   5   0   1  152.08   13.20
   5   0   1  162.18   13.80
  -5   0   1  150.98   13.50
   5   0   1  160.68   12.40
   5   0  -1  152.18   13.20
   5   0  -1  160.28   11.80
  -5   0   1  145.09   11.40
  -5   0  -1  151.58   12.10
   5   0  -1  151.98   13.60
  -6   0  -1  760.22   46.40
   6   0  -1  851.21   46.20
   6   0   1  793.82   48.70
  -6   0   1  827.42   46.00
   6   0   1  843.82   47.00
   6   0  -1  795.02   48.40
   6   0   1  783.52   48.10
   6   0  -1  821.52   49.40
   7   0  -1   26.40    6.60
   7   0  -1   28.70    5.60
  -7   0   1   24.90    5.30
   7   0  -1   21.80    6.10
   7   0   1   23.60    5.40
   7   0   1   27.80    6.30
  -7   0  -1   25.00    8.40
   7   0   1   27.90    7.40
   8   0  -1  401.86   30.40
   8   0  -1  409.26   30.20
   8   0   1  418.26   28.70
   8   0   1  434.46   33.50
  -8   0  -1  400.96   28.10
  -8   0   1  427.76   27.80
  -9   0  -1   72.89    9.80
   1  -1   1  161.28   53.29
  -1   1   1  199.78   47.40
   1   1  -1  236.38   78.59
  -1  -1  -1  111.69   48.90
   1   1   1  157.78    9.60
   1   1   1  169.48   10.10
   1  -1  -1  195.98   43.70
  -1  -1   1  168.68    9.30
   1  -1  -1  164.08    9.00
  -1   1  -1  118.69   46.60
   1   1   1   95.59   43.50
  -1  -1   1  147.69   60.09
  -1   1  -1  169.48    9.00
   1  -1  -1  158.18    9.70
  -1  -1   1  164.88    9.90
  -2  -1  -1 1307.07   64.39
   2   1  -1 1263.77  213.78
   2  -1   1 1209.18  139.59
  -2   1   1 1287.27   64.09
   2   1  -1 1249.88   63.59
   2  -1   1 1252.17   63.59
  -2  -1  -1 1267.97  196.68
   2  -1   1 1033.90  116.69
   2  -1   1 1291.17   64.19
   2  -1   1 1236.88   64.29
  -2   1   1 1164.08   64.89
  -2   1   1 1242.88   63.29
   2   1  -1 1209.48   64.69
   2   1   1 1300.47   64.29
   2  -1  -1 1206.58   63.79
  -2  -1   1 1289.67   65.09
  -2  -1   1 1279.97   63.69
  -2  -1   1 1111.29  183.58
   2  -1  -1 1269.47   64.69
   2   1   1 1231.88   65.09
  -2   1  -1 1130.69   63.79
   2   1   1 1212.08  205.98
   2  -1  -1 1220.18   63.29
   3  -1   1  266.17   16.80
  -3   1   1  262.97   17.10
  -3  -1  -1  154.68   82.79
   3   1  -1  256.87   16.10
  -3  -1  -1  271.67   18.30
   3  -1   1  267.57   16.70
  -3   1   1  268.67   16.00
   3   1  -1  245.88   17.30
   3   1  -1  362.06  138.99
   3  -1   1  250.77   17.10
   3  -1  -1  262.97   16.80
  -3  -1   1  237.88  105.09
  -3  -1   1  326.57   16.90
  -3  -1   1  284.47   18.10
   3  -1  -1  277.27   17.60
  -3   1  -1  272.87   16.70
   3  -1  -1  310.17   16.50
   3   1   1  279.47   18.00
   3   1   1  266.07   16.80
   4  -1   1 2046.50  110.39
  -4  -1  -1 1942.71  307.57
   4   1  -1 2020.90  351.56
   4  -1   1 2199.38  111.69
  -4   1   1 2277.07  109.79
   4  -1   1 2166.48  110.79
   4   1  -1 2105.39  111.89
   4   1  -1 2120.49  109.69
  -4  -1  -1 2166.78  110.79
  -4   1   1 2178.98  111.59
  -4  -1   1 1836.42  297.17
   4   1   1 1981.40  330.37
   4   1   1 2242.08  110.79
   4   1   1 1980.00  111.89
  -4  -1   1 2056.39  112.29
   4  -1  -1 2198.38  109.79
  -4   1  -1 2199.08  110.49
  -4  -1   1 2025.10  109.79
   4  -1  -1 2095.09  111.59
   4  -1  -1 2158.38  111.09
   5  -1   1  319.27   21.20
  -5  -1  -1  321.87   21.40
   5   1  -1  292.97   22.20
   5   1  -1  314.97   20.40
   5  -1   1  298.37   21.90
  -5   1   1  327.37   20.30
   5  -1   1  316.47   21.50
  -5  -1   1  333.07   23.50
   5  -1  -1  337.47   22.60
   5   1   1  347.07   21.50
   5  -1  -1  323.97   20.60
   5  -1  -1  335.77   22.20
  -5   1  -1  315.87   21.00
   5   1   1  360.56   23.60
  -5  -1   1  333.97   20.80
   6  -1   1  301.77   21.40
  -6   1   1  305.57   20.10
  -6  -1  -1  287.27   20.80
   6  -1   1  277.37   21.70
   6   1  -1  308.87   20.40
   6  -1   1  316.27   21.30
   6   1  -1  304.87   23.80
   6   1  -1  289.37   22.40
  -6  -1   1  315.37   20.60
  -6   1  -1  309.37   20.80
   6   1   1  315.67   23.20
   6   1   1  312.87   21.10
   6   1   1  234.38   31.70
   6  -1  -1  328.67   22.50
   6  -1  -1  294.37   20.20
   6   1   1  308.97   23.20
   6  -1  -1  306.77   22.20
   7   1  -1   13.80    5.50
   7   1  -1    4.10    3.80
   7  -1   1    7.70    4.00
   7  -1   1   13.70    4.00
   7   1  -1   15.20    4.20
  -7  -1  -1    8.70    3.80
   7  -1   1   17.80    4.90
   7  -1  -1   22.80    5.80
  -7  -1   1   14.90    4.10
   7   1   1   15.00    5.50
   7   1   1   17.20    4.70
   7   1   1    9.60    4.80
   7  -1  -1   12.80    4.00
   7  -1  -1   11.80    4.80
   7   1   1    3.40   16.50
   8  -1   1  169.58   15.70
   8   1  -1  167.18   17.90
   8  -1   1  146.99   14.60
   8   1  -1  178.58   15.10
  -8  -1  -1  168.78   15.10
   8  -1  -1  163.78   16.10
   8  -1  -1  176.88   14.80
  -8  -1   1  178.68   14.80
   8   1   1  161.48   16.60
   8   1   1  146.89   15.00
  -9  -1  -1  111.39   12.60
   9  -1   1  112.29   13.20
  -9  -1   1  128.59   13.00
 -10  -1  -1   36.20    8.80
   0  -2   1 2929.41  324.97
   0   2   1 2359.06  121.59
   0   2  -1 2421.66  311.97
   0  -2  -1 2552.24  296.57
   0   2   1 2203.38  282.87
   0  -2   1 2341.37  121.69
   0   2  -1 2451.05  121.69
  -1   2   1 2060.59   96.39
  -1  -2  -1 2156.18   96.39
   1   2  -1 2039.40   96.29
   1   2  -1 2097.49  308.57
  -1  -2  -1 1800.12   96.39
   1   2  -1 2052.99   95.89
  -1   2   1 1911.71  226.48
  -1  -2  -1 1674.43  258.97
  -1   2   1 2043.60   94.49
   1  -2   1 2170.08  253.87
   1  -2   1 2017.10   95.39
   1  -2  -1 1786.22   95.89
   1   2   1 1637.34   95.79
  -1  -2   1 1832.32   95.69
   1  -2  -1 1706.93  213.08
  -1   2  -1 1777.02  238.68
   1   2   1 1762.52   96.19
   1  -2  -1 1811.62   94.29
  -1  -2   1 1727.03   96.09
  -1  -2   1 1701.83  270.87
   1   2   1 1976.90  288.47
  -1   2  -1 1827.82   95.29
   1   2   1 1785.62   96.19
  -2   2   1  434.16   24.60
  -2  -2  -1  368.66  134.69
  -2   2   1  575.44   81.69
  -2  -2  -1  402.06   24.10
   2  -2   1  419.36   23.20
   2  -2   1  457.05  100.69
   2   2  -1  425.96   23.70
  -2   2   1  395.66   23.20
   2   2  -1  433.36   24.90
  -2  -2  -1  423.66   25.20
   2  -2   1  453.25   24.20
   2   2  -1  387.86  160.38
  -2  -2   1  548.65  134.89
   2  -2  -1  435.46   23.20
   2  -2  -1  414.26   24.10
   2   2   1  459.95   25.30
  -2  -2   1  474.35   24.10
  -2   2  -1  404.76   23.50
  -2   2  -1  318.57   96.69
   2   2   1  256.17  118.29
   2  -2  -1  420.16   75.19
   2   2   1  441.96   24.20
  -3   2   1  864.11   49.00
   3  -2   1  886.51   47.10
   3  -2   1  846.32   47.80
   3  -2   1  902.11   47.90
  -3   2   1  867.71   47.60
   3   2  -1  600.54  214.08
  -3  -2  -1  959.80  214.48
   3   2  -1  790.62   48.50
  -3  -2  -1  888.51   48.30
   3   2  -1  817.42   47.20
   3  -2  -1  870.91   47.10
   3  -2  -1  917.81   48.30
  -3  -2   1  930.41   47.80
  -3   2  -1  934.01   48.20
  -3  -2   1  946.01  226.08
   3   2   1 1130.79  243.68
  -3  -2   1  887.51   49.40
   3   2   1  983.40   48.40
   3  -2  -1  925.31   47.50
   4  -2   1  336.07   20.30
   4   2  -1  321.37   22.00
  -4  -2  -1  341.87   21.30
  -4  -2  -1  294.67  125.49
   4   2  -1  314.17   20.10
   4  -2   1  327.97   20.80
   4  -2   1  340.47   21.20
   4   2  -1  294.67  165.48
   4   2   1  319.77   22.30
  -4  -2   1  315.57   22.50
   4  -2  -1  332.47   21.20
   4   2   1  330.37   20.90
  -4  -2   1  336.07   20.60
   4  -2  -1  346.67   20.40
   4   2   1  306.67  161.48
   4  -2  -1  333.17   20.70
   5  -2   1  171.98   13.10
  -5  -2  -1  175.68   13.80
   5   2  -1  148.19   12.50
   5  -2   1  171.48   13.40
   5  -2   1  165.68   13.90
   5   2  -1  158.58   14.60
   5  -2  -1  180.38   13.10
   5  -2  -1  183.38   13.90
   5   2   1  194.58   15.70
   5  -2  -1  173.98   13.90
  -5  -2   1  197.98   16.20
  -5  -2   1  186.98   13.50
   5   2   1  184.98   13.80
   6  -2   1    4.70    2.60
  -6  -2  -1    2.50    2.40
   6   2  -1    2.60    2.20
   6  -2   1    4.20    2.80
  -6  -2  -1   -1.90    8.40
   6  -2   1    2.10    2.20
   6   2  -1    4.00    3.50
   6   2  -1    6.90   14.20
  -6  -2   1    6.30    3.00
   6  -2  -1    3.00    2.50
   6   2   1    2.90    3.70
   6   2   1    4.80    2.70
   6  -2  -1    1.80    2.30
   6  -2  -1    8.80    3.40
   6   2   1    9.80   14.10
  -6  -2   1   -6.60    6.00
   7  -2   1  347.17   24.20
   7  -2   1  365.56   25.10
  -7  -2  -1  369.66   25.40
   7   2  -1  357.66   29.20
   7   2  -1  400.26   24.60
   7  -2   1  366.56   29.40
   7  -2  -1  371.06   24.20
  -7  -2   1  377.56   24.70
   7  -2  -1  337.77   25.20
   7  -2  -1  326.17   24.80
   7   2   1  335.37   24.50
   7   2   1  302.37   26.60
   8   2  -1   59.99    8.00
   8  -2   1   61.09    8.60
   8  -2   1   61.89    9.00
  -8  -2  -1   63.39    9.40
   8  -2  -1   64.39    8.90
   8  -2  -1   79.39   10.40
  -8  -2   1   55.29    9.20
  -9  -2  -1   -3.20    3.60
   9  -2   1   10.70    4.50
  -9  -2   1   -6.60    3.40
 -10  -2   1   -6.60    5.80
   0   3   1  637.64   34.80
   0   3   1  660.13   33.60
   0  -3   1  636.74   34.80
   0   3  -1  654.63   33.60
   0  -3  -1  652.93   34.90
   0   3  -1  438.46  153.78
   0  -3   1  634.94   33.70
   0   3  -1  675.13   34.80
   0   3   1  605.24  196.08
   0  -3  -1  804.72  194.68
   0  -3  -1  632.94   34.50
   0  -3   1  625.34  202.68
   1   3  -1 2157.48  102.59
  -1  -3  -1 2133.59  102.99
  -1  -3  -1 2181.68  390.16
   1   3  -1 1767.92  337.97
   1  -3   1 2036.60  100.59
  -1   3   1 2124.99  102.79
   1  -3   1 2244.28  102.19
   1   3  -1 2076.79  103.69
   1   3  -1 1866.81  102.19
   1  -3   1 2089.59  301.57
  -1  -3  -1 2102.99  102.79
  -1  -3  -1 2112.59  103.49
   1   3   1 1731.13  102.49
  -1  -3   1 1947.41  102.59
   1   3   1 1850.21  102.29
  -1   3  -1 1853.11  101.79
  -1  -3   1 1916.81  102.29
   1  -3  -1 2023.00  282.27
   1   3   1 2032.20  343.07
   1   3   1 1993.50  102.59
   1  -3  -1 1902.71  102.39
  -2   3   1  350.96  116.69
   2   3  -1  399.06   21.70
   2   3  -1  368.66   22.40
   2  -3   1  486.15  142.19
   2  -3   1  420.26   21.20
   2   3  -1  259.77  155.98
  -2   3   1  408.26   22.40
   2   3   1  379.76   22.00
   2  -3  -1  374.86   21.80
  -2  -3   1  330.57   24.10
  -2  -3   1  389.66  166.38
   2   3   1  265.97  133.79
   2   3   1  370.66   23.00
   2  -3  -1  393.86  118.89
  -2  -3   1  354.76   21.60
  -2   3  -1  347.27  128.99
   2   3   1  360.86   22.50
   2  -3  -1  379.76   19.90
  -2   3  -1  354.56   21.10
  -3  -3  -1  798.02   46.70
  -3   3   1  855.01  143.49
  -3  -3  -1  836.32   45.50
   3  -3   1  982.30  145.99
   3  -3   1  831.02   45.00
  -3  -3  -1  474.05  172.28
   3  -3   1  812.02   43.90
  -3   3   1  846.32   46.50
   3   3  -1  756.82  255.17
   3  -3   1  810.52   44.20
   3   3  -1  757.12   45.80
   3   3  -1  787.02   44.50
   3  -3  -1  805.22   44.80
  -3  -3   1  784.32   46.40
  -3  -3   1  809.52  257.27
   3   3   1  851.91   46.60
  -3   3  -1  648.74  156.68
   3  -3  -1  916.31  124.69
   3  -3  -1  876.61   44.50
  -3   3  -1  816.32   44.70
   3  -3  -1  837.92   43.60
  -3  -3   1  820.82   44.90
   3   3   1  903.01   45.50
   4   3  -1  551.24   31.30
   4  -3   1  517.05   30.60
  -4  -3  -1  504.35   31.90
   4   3  -1  503.85   32.90
  -4   3   1  522.95   33.00
   4  -3   1  511.15   31.40
   4   3  -1  472.15  206.58
  -4  -3  -1  445.56  171.98
   4  -3   1  493.95   31.00
  -4  -3   1  591.54  217.48
  -4  -3   1  520.25   31.50
   4   3   1  553.44   33.70
   4  -3  -1  566.24   31.00
  -4  -3   1  582.74   34.40
   4  -3  -1  612.24   31.50
   4   3   1  554.34   31.90
   4  -3  -1  582.44   32.10
  -5  -3  -1  650.53   37.20
   5  -3   1  685.83   39.70
   5  -3   1  624.44   36.60
   5   3  -1  593.84   38.20
   5  -3   1  645.34   35.60
   5   3  -1  575.34   35.50
   5  -3  -1  579.64   36.10
  -5  -3   1  576.34   36.00
   5  -3  -1  623.04   36.30
   5   3   1  620.44   38.70
   5  -3  -1  632.24   36.00
  -5  -3   1  608.14   39.30
   5   3   1  582.44   36.10
   6  -3   1   27.40    5.70
   6   3  -1   31.70    7.00
   6   3  -1   32.50    5.70
   6  -3   1   33.00    5.60
  -6  -3  -1   21.10   13.60
  -6  -3  -1   36.50    6.80
   6   3   1   10.90    3.90
   6  -3  -1   14.90    4.00
  -6  -3   1    9.60    9.10
   6   3   1   18.00    5.40
   6  -3  -1   14.50    4.30
   6  -3  -1   15.00    4.60
  -6  -3   1   16.10    4.40
   7  -3   1  213.28   16.80
   7  -3   1  230.48   18.30
   7  -3   1  235.28   18.30
   7   3  -1  230.98   17.30
  -7  -3  -1  217.68   18.00
   7   3   1  212.68   17.50
  -7  -3   1  223.98   18.30
   7  -3  -1  215.18   17.50
   7  -3  -1  215.48   17.00
   7  -3  -1  217.18   17.70
   8  -3   1  113.19   13.50
   8  -3   1   99.59   11.70
  -8  -3  -1   93.49   12.00
   8   3  -1  107.59   11.40
   8  -3   1  113.39   11.40
  -8  -3   1  111.99   12.10
   8  -3  -1   92.49   11.50
   8  -3  -1  103.99   12.00
   8  -3  -1  120.19   11.70
   9  -3   1   56.39   10.20
  -9  -3  -1   45.70   11.30
   9   3   1   49.70   11.70
  -9  -3   1   59.69   10.40
 -10  -3   1    3.70    6.40
   0   4   1  131.69   93.49
   0   4  -1  128.89    9.40
   0   4   1  135.19    9.60
   0  -4  -1  129.19    9.70
   0   4   1  136.49    8.20
   0   4  -1  138.19    8.30
   0  -4  -1  107.99   86.19
   0  -4   1  134.69    8.50
   0   4  -1   80.29   80.39
   0  -4  -1  132.79    9.40
   0  -4   1  126.59    9.60
  -1  -4  -1   79.19   65.79
  -1   4   1   21.00    3.20
  -1   4   1  -20.60   43.20
   1   4  -1   20.80    3.80
   1  -4   1   20.60    3.00
   1  -4   1   23.30    2.00
  -1  -4  -1   22.40    3.20
   1   4  -1   64.89   58.09
   1  -4   1   51.79   53.79
  -1  -4  -1   23.00    3.50
  -1  -4  -1   25.00    3.40
   1   4  -1   22.50    3.00
   1   4   1   52.99   50.29
  -1  -4   1   43.10   28.70
  -1   4  -1    0.50   43.30
   2   4  -1  696.63   41.50
  -2  -4  -1  791.22   40.90
   2   4  -1  825.02  291.47
   2   4  -1  764.32   40.90
   2  -4   1  752.12   39.50
  -2   4   1  526.45  178.88
   2  -4   1  760.22   37.60
   2   4  -1  784.52   40.30
   2  -4   1  635.24  191.88
  -2  -4  -1  563.14  226.38
  -2  -4  -1  855.01   42.10
   2  -4  -1  681.83   39.80
   2   4   1  739.63   41.20
  -2  -4   1  496.55  210.28
  -2  -4   1  710.53   40.10
   2  -4  -1  801.22  184.78
   2   4   1  696.83   40.70
  -2  -4   1  654.83   40.70
   2   4   1  592.04  247.08
  -2   4  -1  698.03   39.60
   2   4   1  727.93   40.30
  -2   4  -1  714.13  226.18
   3   4  -1  185.88   13.50
   3   4  -1  163.08   14.00
   3  -4   1  154.88   92.49
   3  -4   1  185.58   12.70
   3  -4   1  181.58   13.60
   3  -4   1  196.58   12.40
  -3  -4  -1  177.28   13.90
   3   4  -1  259.47  125.99
  -3  -4  -1  182.08   15.00
  -3   4   1  182.48   14.10
  -3   4   1  154.28  109.79
   3   4   1  227.58   14.50
  -3  -4   1  206.78   15.40
   3  -4  -1  215.78   13.90
  -3   4  -1  211.18   13.70
   3  -4  -1  199.98   93.09
  -3   4  -1  178.18   97.59
   3  -4  -1  221.08   11.90
   3   4   1  217.78   15.40
  -3  -4   1  199.38   14.00
   3   4   1  259.57  134.39
  -3  -4   1  178.48  129.79
   3   4   1  224.68   15.90
   4  -4   1   89.99    8.40
   4  -4   1   90.49    7.60
   4  -4   1   80.49    7.20
  -4   4   1  104.49    9.70
   4   4  -1   94.89    9.40
  -4  -4  -1   94.09    8.80
   4   4  -1   90.49    8.10
  -4  -4   1   81.39    9.50
   4  -4  -1   69.79    7.50
   4   4   1   78.89    8.90
   4  -4  -1   77.79    6.70
   4   4   1   70.09    7.70
   4  -4  -1   76.69    7.50
   4   4   1   73.19    8.70
  -4   4  -1   77.29    7.90
  -4  -4   1   80.69    8.20
   5  -4   1  104.09    8.80
   5   4  -1  114.19    9.80
   5  -4   1  112.19    9.40
  -5  -4  -1  112.09   10.50
   5  -4   1  112.69   10.10
   5   4  -1  105.69   11.10
  -5   4   1  101.19   10.70
   5  -4  -1   88.39    9.10
   5   4   1   86.49   10.40
   5   4   1   93.89    9.50
  -5  -4   1   81.39    9.10
   5  -4  -1   87.09    8.40
   5  -4  -1   83.49    8.70
   5   4   1   78.79   10.00
   6  -4   1  141.79   11.50
   6  -4   1  130.09   12.30
   6  -4   1  123.69   11.50
  -6  -4  -1  119.99   13.90
   6   4  -1  119.29   11.60
   6   4  -1  120.19   13.50
   6  -4  -1  132.39   12.30
   6  -4  -1  140.59   11.60
   6   4   1  132.59   19.00
   6  -4  -1  139.09   12.10
   6   4   1  151.08   14.70
  -6  -4   1  145.29   12.70
   6   4   1  135.49   12.50
   7   4  -1  -11.70   23.40
   7  -4   1    2.30    2.90
   7  -4   1    2.40    2.80
  -7  -4  -1   -2.00   13.30
   7  -4   1    0.10    2.50
   7  -4  -1   -3.40    2.10
   7   4   1    2.30   24.40
   7  -4  -1    0.10    2.70
   7  -4  -1   -2.10    2.00
  -7  -4   1   -1.20    2.20
   7   4   1    0.40    1.90
   7   4   1   -2.90    2.70
   8  -4   1   42.90    7.50
   8  -4   1   34.30    7.10
  -8  -4  -1   24.60    7.00
   8  -4  -1   32.80    6.70
   8   4   1   41.70    9.40
   8  -4  -1   53.39    9.00
  -8  -4   1   45.30    8.60
   8  -4  -1   38.90    7.80
   9   4  -1   24.20    8.10
  -9  -4  -1   34.50    8.80
   9   4   1   31.90    8.80
  -9  -4   1   18.00    7.10
   0  -5   1 1007.40   59.39
   0   5   1 1148.79   60.19
   0  -5  -1  904.51  280.27
   0  -5  -1 1063.49   60.09
   0   5  -1 1098.59   57.79
   0  -5   1 1135.59   60.39
   0   5  -1 1108.59   59.79
   0  -5   1 1206.78   58.39
   0   5   1 1147.09   57.79
   0   5   1  987.20  316.37
   0  -5  -1 1189.98   59.99
   0  -5   1 1381.06  324.07
   0   5  -1  858.51  293.27
   1  -5   1  298.27  168.58
  -1  -5  -1  381.56   24.60
   1  -5   1  379.46   21.00
  -1  -5  -1  375.66   23.40
   1   5  -1  348.67  208.88
   1  -5   1  377.76   23.40
  -1   5   1  372.66  181.88
   1   5  -1  402.66   24.50
  -1  -5  -1  366.86   23.60
  -1  -5  -1  340.27  186.28
   1   5  -1  331.67   22.50
  -1   5   1  379.36   23.70
   1  -5  -1  419.86  173.28
   1   5   1  237.38  150.08
   1  -5  -1  388.76   23.80
   1   5   1  409.46   23.20
  -1   5  -1  326.47  185.78
  -1  -5   1  250.27  137.09
  -1   5  -1  440.36   21.00
  -1  -5   1  417.96   24.00
  -1   5  -1  425.46   23.70
   1   5   1  414.96   24.50
   1   5   1  450.35   24.20
  -1  -5   1  444.46   23.90
   2  -5   1  416.86   20.70
   2   5  -1  401.56   23.90
  -2  -5  -1  411.56   25.10
   2  -5   1  432.06  188.48
  -2  -5  -1  245.78  155.38
   2  -5   1  421.26   23.60
   2   5  -1  464.45   26.00
  -2   5   1  429.46  202.88
   2   5  -1  450.55  243.68
  -2  -5  -1  390.56   24.40
   2   5  -1  415.36   24.30
  -2   5   1  429.86   24.70
   2   5   1  322.07  188.38
  -2   5  -1  326.97  178.18
   2   5   1  396.86   24.30
  -2  -5   1  380.86   24.00
   2  -5  -1  380.16   23.80
  -2   5  -1  358.96   23.30
   2  -5  -1  324.67  149.39
  -2  -5   1  365.06   24.40
   2   5   1  334.67   24.00
   2   5   1  402.16   25.00
   3  -5   1  439.06  175.98
  -3  -5  -1  381.86   27.30
   3   5  -1  320.57  200.78
   3  -5   1  434.56   25.30
  -3   5   1  414.36   26.60
  -3  -5  -1  221.18  143.29
   3   5  -1  445.06   26.20
  -3   5   1  323.97  166.08
   3   5  -1  410.46   26.90
   3   5  -1  414.06   27.90
  -3  -5  -1  376.16   26.30
   3  -5   1  416.46   23.50
   3   5   1  431.86   27.50
  -3  -5   1  429.06   26.40
   3   5   1  467.55   26.80
   3  -5  -1  463.65   22.60
  -3  -5   1  327.47  184.38
  -3   5  -1  458.85   26.10
   3   5   1  330.37  179.38
   3   5   1  456.85   27.60
  -3  -5   1  451.25   28.10
  -3   5  -1  741.83  245.48
   3  -5  -1  447.76   26.00
   4  -5   1  736.83   41.10
   4   5  -1  698.13   42.80
   4  -5   1  766.72   42.10
  -4  -5  -1  728.23   44.00
   4  -5   1  699.13   43.10
   4   5  -1  761.62   45.10
  -4   5   1  785.82   44.70
  -4  -5   1  776.92   46.30
   4  -5  -1  784.42   40.40
  -4   5  -1  765.92   43.50
   4   5   1  798.52   45.50
   4  -5  -1  766.52   43.10
  -4  -5   1  739.23   43.70
   4   5   1  769.62   45.30
   4  -5  -1  748.33   42.90
   4   5   1  808.52   44.00
   5  -5   1   56.89    7.30
   5   5  -1   59.99    8.40
   5  -5   1   59.69    6.50
  -5  -5  -1   57.19    7.90
   5   5  -1   56.19    7.10
  -5   5   1   61.39    8.30
   5  -5   1   61.49    7.90
   5   5   1   81.29    9.60
  -5  -5   1   94.99   11.10
  -6  -5  -1  121.49   12.20
   6   5  -1  145.99   20.40
   6   5  -1  112.29   11.10
   6  -5   1   95.99    9.80
   6  -5   1  124.79   10.50
   6  -5   1  108.29   11.20
   6   5   1  106.19   21.00
   6  -5  -1  112.49    9.80
   6   5   1  113.59   12.70
  -6  -5   1  126.89   12.60
   6  -5  -1  121.69   11.30
   6   5   1  102.69   13.40
   6  -5  -1  113.89   11.10
   7  -5   1   54.89    8.50
  -7  -5  -1   72.69    9.50
   7  -5   1   72.69    7.80
   7   5  -1   62.99    8.50
   7  -5   1   62.79    8.20
   7  -5  -1   70.09    8.70
   7  -5  -1   80.29    9.10
  -7  -5   1   60.69    8.80
   7   5   1   69.69   10.80
   7  -5  -1   63.59    7.70
   8  -5   1  212.78   16.60
  -8  -5  -1  216.58   19.20
   8  -5   1  190.58   16.90
   8   5  -1  204.18   22.10
   8   5   1  218.08   20.40
   8  -5  -1  200.58   17.60
   8  -5  -1  197.28   17.20
  -8  -5   1  213.88   19.10
  -9  -5  -1   39.00    9.00
  -9  -5   1   52.99   10.70
   9   5   1   43.50   11.00
   0   6  -1   88.19  104.99
   0   6   1   49.99    4.30
   0  -6  -1   48.70    5.70
   0   6  -1   52.79    6.00
   0  -6   1   54.49    6.10
   0  -6  -1   40.70    6.40
   0   6  -1   52.69    4.50
   0  -6   1   51.09    4.80
   0   6   1    2.70  108.39
   0  -6   1   52.59    6.30
   0   6   1   55.39    6.10
   0  -6  -1  -13.50   63.39
   1   6  -1  670.43   42.50
  -1  -6  -1  649.04   41.90
   1  -6   1  671.33   39.00
  -1   6   1  679.03   42.10
  -1  -6  -1  647.84   43.00
   1  -6   1  703.23   42.10
  -1   6   1  753.52  300.67
   1   6  -1  949.11  384.06
   1   6  -1  689.53   40.80
  -1   6  -1  819.12   42.60
   1  -6  -1  656.23  263.67
  -1   6  -1  909.21  344.67
  -1  -6   1  601.04  263.27
  -1  -6   1  806.22   42.90
   1   6   1  871.61   43.70
  -1   6  -1  833.92   38.90
   1  -6  -1  815.22   43.00
   1   6   1  864.71   41.80
   1  -6  -1  840.22   42.60
   1   6   1  699.13  311.77
   2  -6   1   22.30    4.10
  -2  -6  -1   16.50   89.39
   2   6  -1   27.50    4.20
   2  -6   1   99.79   59.59
   2   6  -1   21.10    4.20
   2   6  -1   27.70  116.29
  -2   6   1   24.90    4.90
  -2  -6  -1   19.70    4.30
   2   6  -1   23.60    5.20
  -2   6   1   -6.70   80.39
   2   6   1   30.00    5.60
   2  -6  -1   33.20    4.60
  -2  -6   1   25.50    4.90
   2   6   1   28.30    4.40
   2   6   1   20.70  106.69
  -2   6  -1   55.39  109.29
   2   6   1   24.40    4.50
  -2  -6   1   26.90    5.20
  -2  -6   1   13.30   61.89
  -2   6  -1   27.20    4.70
   3   6  -1  841.02   50.99
   3   6  -1  959.80   53.69
   3   6  -1  939.81   52.29
   3  -6   1  946.91   50.59
   3  -6   1  972.40   46.90
   3  -6   1  939.81   47.30
  -3  -6  -1  935.31   52.39
  -3   6   1  986.00   52.49
   3   6   1  889.21   51.69
   3   6   1  880.21   52.19
   3  -6  -1  890.91   51.09
   3   6   1  887.01   52.89
  -3  -6   1  873.71   52.99
  -3  -6   1  952.60   52.09
  -3   6  -1  910.91   51.19
  -4  -6  -1  312.77   22.60
   4  -6   1  312.97   18.60
   4  -6   1  304.37   21.80
   4   6  -1  343.27   24.40
   4   6  -1  274.37   22.20
  -4   6   1  291.07   22.10
   4  -6   1  296.87   20.30
   4   6  -1  275.77   21.00
   4   6   1  334.97   22.30
   4   6   1  387.56   24.40
   4  -6  -1  338.27   17.70
  -4   6  -1  360.56   22.30
  -4  -6   1  345.67   24.60
   4   6   1  343.07   23.80
  -4  -6   1  337.87   22.60
   4  -6  -1  344.47   21.70
  -5   6   1  109.99   12.40
   5   6  -1  119.89   12.70
   5   6  -1  108.19   11.20
   5  -6   1  101.29   11.30
   5  -6   1  117.09   10.60
  -5  -6  -1  117.49   12.30
   5   6  -1  113.09   13.10
   5  -6   1  106.59    9.40
   5   6   1  152.68   12.90
  -5   6  -1  146.39   13.00
   5  -6  -1  155.18   12.30
   5  -6  -1  156.18    9.50
  -5  -6   1  150.68   13.10
   5   6   1  151.98   14.40
  -5  -6   1  164.18   15.50
   5  -6  -1  152.48   12.30
   6   6  -1   15.80    6.20
   6   6  -1   26.00    5.90
  -6   6   1   15.50    6.00
   6  -6   1   17.20    4.60
   6  -6   1   18.20    4.80
  -6  -6  -1   -0.20   11.70
  -6  -6  -1   20.70    5.80
   6  -6  -1   17.50    4.50
  -6  -6   1   15.70    4.30
   6  -6  -1    9.90    3.00
   6   6   1   12.70    4.20
   6  -6  -1   14.80    4.80
   6   6   1  -25.50   28.80
   6   6   1    7.60    4.20
  -7  -6  -1  297.27   24.10
   7   6  -1  341.17   27.10
   7  -6   1  338.77   24.30
   7  -6   1  319.97   21.60
   7  -6   1  322.87   21.20
   7   6   1  291.67   24.90
   7  -6  -1  299.37   22.30
  -7  -6   1  321.87   24.30
   7  -6  -1  299.07   20.20
   7  -6  -1  268.97   22.20
  -8  -6  -1   71.49   11.10
   8  -6   1   62.29    8.20
   8  -6   1   56.99    8.10
   8   6  -1   53.69   11.70
  -8  -6   1   55.89   10.50
   8  -6  -1   66.69    9.40
   8  -6  -1   60.09    7.80
   8   6   1   43.90   10.40
  -9  -6   1   15.00    7.50
   0   7   1  906.51   44.60
   0  -7  -1  865.11   48.50
   0   7  -1  810.22   44.50
   0   7  -1  832.12   47.60
   0  -7   1  835.92   48.60
   0   7   1  733.53  370.56
   0  -7  -1  764.12   47.10
   0   7  -1  462.45  282.27
   0  -7   1  788.92   45.10
   0  -7  -1  400.36  225.28
   0   7   1  917.11   48.40
   0  -7   1  627.34  275.77
   0  -7   1  957.50   48.20
   1   7  -1 2108.59  633.04
  -1   7   1 2052.39  594.64
   1  -7   1 1733.73   93.29
  -1  -7  -1 1616.04   94.39
  -1   7   1 1769.82   93.49
   1   7  -1 1792.82   93.99
  -1  -7  -1 1727.93   93.29
   1   7  -1 1810.72   91.49
   1  -7   1 1789.32   89.29
  -1  -7  -1 1144.79  377.86
   1  -7  -1 1791.32   93.69
  -1  -7   1 1731.33   92.19
   1   7   1 1591.84  535.25
  -1   7  -1 1753.02   88.69
   1  -7  -1 1762.72   92.99
   1   7   1 1775.22   93.99
  -1  -7   1 1847.12   93.69
  -1   7  -1 1753.02   92.99
  -1   7  -1 1031.30  383.76
   1   7   1 1803.42   91.49
   1  -7  -1 1558.44  392.26
   2   7  -1  586.24   33.10
  -2  -7  -1  526.55   33.70
   2   7  -1  524.35   34.30
   2  -7   1  540.15   32.90
  -2   7   1  584.74   34.10
  -2  -7   1  537.75   33.70
  -2   7  -1  575.34   33.30
   2   7   1  565.64   34.60
   2   7   1  541.05   33.40
   2  -7  -1  586.94   33.70
  -2  -7   1  553.14   33.80
   2   7   1  544.75   33.40
   3   7  -1  538.75   32.70
  -3  -7  -1  558.14   33.80
   3  -7   1  515.15   31.70
  -3   7   1  519.25   33.20
   3   7  -1  555.24   33.10
   3   7  -1  515.15   34.10
  -3  -7   1  549.05   34.40
  -3   7  -1  535.75   32.50
   3  -7  -1  529.45   32.40
  -3  -7   1  522.75   33.10
   3   7   1  525.75   33.20
   3   7   1  538.65   33.00
   3   7   1  554.44   34.40
   4   7  -1  132.29   12.90
  -4  -7  -1  148.99   13.50
  -4   7   1  155.18   13.50
   4  -7   1  140.89    8.10
   4  -7   1  138.89    8.20
   4   7  -1  157.18   14.50
   4  -7   1  140.89   11.50
   4   7  -1  130.29   12.10
  -4   7  -1  156.08   12.90
   4   7   1  140.79   12.80
  -4  -7   1  130.29   16.30
   4   7   1  130.19   13.40
   4   7   1  137.89   13.40
  -4  -7   1  130.09   12.80
   4  -7  -1  149.99   12.30
   5  -7   1  480.05   30.60
   5   7  -1  459.65   38.40
   5  -7   1  512.75   27.50
  -5  -7  -1  496.55   33.60
   5   7  -1  516.45   34.10
  -5   7   1  505.95   33.90
   5  -7   1  508.45   27.80
   5   7  -1  512.75   35.00
   5  -7   1  452.15   32.10
   5  -7  -1  514.05   26.70
   5  -7  -1  522.05   31.90
   5   7   1  528.55   33.10
   5   7   1  516.85   34.60
   5   7   1  506.15   34.40
  -5  -7   1  495.05   35.40
   5  -7  -1  496.65   32.00
  -5  -7   1  555.14   33.90
  -5   7  -1  503.95   32.70
   6  -7   1  214.18   14.70
   6  -7   1  227.68   18.60
  -6  -7  -1  229.68   19.90
   6   7  -1  196.68   20.00
  -6   7   1  220.88   23.30
   6  -7   1  244.08   17.30
   6   7  -1  244.18   18.60
  -6   7  -1  231.18   19.60
   6  -7  -1  254.47   18.40
   6  -7  -1  231.88   14.20
  -6  -7   1  212.38   19.10
   6   7   1  216.38   20.10
   7  -7   1  109.59    9.60
   7  -7   1  118.99   11.20
   7   7  -1  105.09   14.80
  -7  -7  -1  106.09   13.50
   7  -7  -1  121.89   12.10
  -7  -7   1  118.29   13.60
   7   7   1  106.09   14.70
   7  -7  -1  113.49   12.30
  -8  -7  -1   11.90    5.40
   8   7   1    3.80    6.90
  -8  -7   1   15.20    6.80
   0   8   1   15.30    2.70
   0  -8  -1   18.10    4.90
   0   8   1  -13.50   15.70
   0  -8  -1    6.80    2.90
   0   8  -1    9.80    3.50
   0  -8   1   12.40    3.70
   0  -8   1    8.30    3.50
   0   8   1   14.40    4.10
   0   8  -1  -12.30   17.60
   0  -8   1    9.10    2.60
   0   8  -1   12.60    2.60
   0  -8   1    9.80   10.30
   0  -8  -1    2.90    9.70
   1  -8   1   49.60    6.70
   1   8  -1   44.60    5.40
   1  -8   1   46.90    6.60
  -1  -8  -1   46.10    6.70
   1  -8   1   46.00    4.30
  -1   8   1   51.19    7.00
   1   8  -1   57.19    7.30
  -1  -8  -1   49.30    7.60
   1  -8  -1   75.79    8.00
   1   8   1   76.79    8.40
  -1  -8   1   63.59    6.90
   1   8   1   62.49    6.20
  -1  -8   1   73.19    8.10
   1  -8  -1   69.09    8.00
  -1  -8   1   16.00   19.60
  -1   8  -1   76.29    8.10
  -3  -8  -1   32.90    6.80
   3   8  -1   24.60   21.10
   3   8  -1   19.00    5.00
   3  -8   1   24.50    5.30
   3   8  -1   20.70    5.70
  -3   8   1   31.00    6.60
  -3  -8   1   35.40    7.40
   3   8   1   38.20    7.00
   3   8   1   33.90    6.50
  -3  -8   1   37.10    7.30
   3  -8  -1   29.10    5.60
  -3   8  -1    1.60   20.60
   3   8   1   31.70    6.90
   3   8   1   32.40   19.60
  -3   8  -1   37.90    6.70
   4  -8   1   30.10    5.90
  -4  -8  -1   10.70   12.70
  -4   8   1   40.20    7.70
   4   8  -1   14.80   39.40
  -4   8   1   44.90   22.60
  -4  -8  -1   27.20    6.40
   4  -8   1    7.20   19.80
   4   8  -1   28.80    6.30
   4   8  -1   42.20   10.90
   4   8  -1   33.30    7.70
  -4  -8   1   30.70   23.70
  -4  -8   1   33.60    8.00
   4   8   1   45.80    8.40
  -4  -8   1   44.70    8.20
   4  -8  -1   39.90    6.10
  -4   8  -1   39.80    7.50
   4   8   1   46.80    6.90
   4   8   1   27.70    6.50
   5   8  -1   40.10   50.69
   6   8  -1  418.86   31.20
  -6   8   1  389.06   29.20
   6  -8   1  392.56   21.50
   6  -8   1  396.16   25.90
  -6  -8  -1  358.56   28.70
   6  -8   1  382.26   21.20
   6  -8  -1  347.77   26.90
   6   8   1  378.86   30.00
  -6   8  -1  444.26   29.40
  -6  -8   1  412.76   29.30
   6  -8  -1  369.46   29.30
   7  -8   1   50.49    5.10
   7  -8   1   53.59    5.10
  -7  -8  -1   51.89   10.80
   7  -8   1   54.09    8.00
   7   8  -1   47.40   11.10
   7  -8  -1   44.10    4.30
   7   8   1   36.40    9.30
   7  -8  -1   47.10    8.30
  -7  -8   1   46.90   16.00
  -8  -8   1   25.70    9.50
   0  -9  -1  775.92   48.80
   0   9  -1  746.13   41.20
   0  -9   1  730.23   46.60
   0  -9  -1  793.82   47.00
   0   9   1  835.92   46.70
   0   9  -1  770.52   45.60
   0  -9   1  730.73   45.20
   0   9   1  752.52   41.00
  -1  -9  -1  236.58   19.70
  -1   9   1  235.68   18.10
  -1  -9  -1  242.98   18.30
   1   9  -1  252.27   15.80
   1  -9   1  194.18   17.40
   1   9  -1  239.18   21.20
   1  -9   1  254.97   18.30
   1  -9  -1  210.58   17.90
  -1   9  -1  229.48   17.60
  -1   9  -1  213.28   12.80
  -1  -9   1  207.68   17.40
   1   9   1  225.98   18.20
  -1  -9   1  215.48   16.30
   1   9   1  228.68   15.40
   2   9  -1  143.69   14.40
   2   9  -1  158.78   12.90
  -2   9   1  169.58   14.70
  -2  -9  -1  151.38   14.00
   2  -9   1  142.59   13.70
   2   9   1  147.89   14.50
   2   9   1  159.78   12.90
   2  -9  -1  162.88   14.00
  -2   9  -1  171.88   14.40
  -2  -9   1  154.18   13.80
   2  -9  -1  186.98   15.10
  -2  -9   1  153.68   14.20
   3  -9   1   18.20    5.00
  -3   9   1   45.30   21.20
   3  -9   1   22.10   24.40
   3   9  -1   25.80    5.50
   3   9  -1    2.80   25.30
  -3  -9  -1   14.40    4.60
   3   9  -1   23.30    5.90
  -3   9   1   18.20    5.20
  -3  -9   1   22.60    5.80
  -3  -9   1   24.20   20.00
   3   9   1   -3.20   24.90
  -3   9  -1   17.40   23.50
   3   9   1   20.50    5.00
   3   9   1   14.30    4.60
  -3  -9   1   19.00    5.50
  -3   9  -1   20.30    5.00
   3  -9  -1   16.60    4.70
   3  -9  -1   -4.40   19.10
   4   9  -1  374.26   26.60
  -4  -9  -1  371.46   27.60
   4  -9   1  349.77   25.10
  -4   9   1  360.46   26.90
   4   9  -1  439.86   29.50
  -4  -9   1  349.07   27.70
   4   9   1  358.96   26.60
  -4   9  -1  354.36   26.00
   4   9   1  385.66   28.50
  -4  -9   1  393.66   27.60
   4  -9  -1  405.56   26.40
   5  -9   1  147.79   12.50
  -5   9   1  136.59   14.40
   5   9  -1  134.49   15.60
  -5  -9  -1  129.99   14.40
  -5   9  -1  116.59   12.70
   5   9   1  117.19   14.30
   5  -9  -1  111.39   12.10
  -5  -9   1  101.59   12.70
   6  -9   1  129.29   12.70
  -6  -9  -1  142.79   16.50
  -6   9   1  123.29   14.90
   6   9  -1  120.29   15.60
  -6   9  -1  158.68   15.50
  -6  -9   1  151.88   15.80
   6   9   1  145.29   16.40
   6  -9  -1  144.59   13.20
  -7   9   1   72.19   13.40
  -7  -9  -1   83.19   20.40
   7  -9   1   50.59    8.80
  -7  -9   1   76.39   13.50
   0 -10  -1    4.90   17.10
   0  10   1   29.20    6.60
   0 -10  -1   32.40    6.80
   0  10  -1    3.70   39.10
   0  10   1   14.40   35.40
   0 -10  -1   21.10    6.40
   0  10   1   25.20    3.10
   0 -10   1   19.40    5.40
   0  10  -1   27.90    3.30
   0  10  -1   17.60    5.40
   1 -10   1  148.29   14.40
   1  10  -1  163.78   14.20
   1  10  -1   75.49   33.90
   1 -10   1  144.39   13.30
  -1  10   1  149.39   13.70
   1  10  -1  151.38   11.10
  -1 -10  -1  163.88   14.10
   1  10   1  110.49   12.90
   1  10   1   91.79   32.50
   1  10   1  116.89   13.00
  -1 -10   1  125.49   12.90
  -1  10  -1  127.69   12.70
  -1 -10   1  129.29   11.60
  -1  10  -1  121.29    8.00
   1 -10  -1  132.19   12.80
   2  10  -1   67.19   36.10
  -2  10   1   68.79    9.40
   2 -10   1   75.39    9.50
   2  10  -1   67.79    8.10
   2  10  -1   77.69   10.10
  -2 -10  -1   72.29    9.60
   2 -10   1   75.29    9.60
   2  10   1   86.59   10.60
  -2  10  -1   35.20   42.90
   2  10   1  122.89   47.70
   2  10   1   86.99    8.90
   2 -10  -1   99.09   10.40
  -2 -10   1   89.19    9.80
  -2 -10   1  103.09   11.20
  -2  10  -1   92.39   10.50
  -3 -10  -1   96.29   12.90
  -3  10   1   78.99   40.80
  -3  10   1  135.69   13.80
   3  10  -1  120.69   12.20
   3  10  -1  141.99   15.00
   3 -10   1   99.59   11.80
   3 -10  -1  151.28   13.80
  -3 -10   1  143.59   14.10
  -3  10  -1  142.59   13.60
  -3 -10   1  146.59   14.60
   3  10   1  152.58   14.80
   3 -10  -1  157.08   13.70
   3  10   1  142.39   13.00
  -4 -10  -1   11.30   20.60
   4 -10   1   39.70   31.60
  -4  10   1   -9.90   35.50
   4  10   1   72.99   10.30
   4 -10  -1   -6.40   31.40
  -4  10  -1   -2.00   58.39
   4  10   1  -92.09   68.59
  -5  10   1  105.39   12.90
  -5  10   1   84.89   40.20
  -5 -10  -1   87.89   18.60
   5 -10   1   27.20   42.00
   5  10  -1   87.69   12.90
  -5  10  -1  107.09   12.00
  -5 -10   1   86.69   12.10
   5  10   1  108.49   13.50
  -5  10  -1   72.89   41.40
   5 -10  -1  100.19   11.40
  -6 -10  -1   46.70   10.40
   6 -10   1  -17.00   36.30
  -6  10   1   41.10    9.00
   6 -10   1   55.69    9.30
   6 -10  -1  102.99   37.90
  -6 -10   1   37.80    9.00
  -6  10  -1   48.50    9.70
  -7  10   1  205.48   21.80
  -7  10  -1  159.08   19.70
   0 -11   1    9.20    3.90
   0  11  -1    8.50    2.50
   0  11  -1    5.00    2.90
   0  11   1    9.90    2.50
   0 -11  -1    5.30    6.80
   0  11   1   60.49   47.10
   0  11   1    4.30    3.80
   0 -11  -1    6.60    4.30
   0  11  -1  -16.60   43.50
   0 -11  -1  -14.70   13.30
   1 -11   1   75.69    9.80
   1  11  -1   74.69    7.40
   1  11  -1  112.09   50.39
   1 -11   1   91.79   10.80
  -1  11   1   70.89    9.60
   1  11  -1   74.99   10.00
  -1 -11  -1   81.89   10.60
   1 -11  -1   62.49    9.40
   1  11   1   48.70    9.50
  -1 -11   1   46.10    8.80
  -1  11  -1   50.89    9.50
  -1  11  -1    4.40   46.60
   1  11   1   56.49    6.50
   1 -11  -1   52.59   10.10
   2  11  -1   25.70    7.00
   2 -11   1   25.30    6.70
  -2 -11  -1   23.50    7.10
   2  11  -1   56.19   52.89
  -2  11   1   30.10    7.00
   2 -11   1   18.40    5.40
   2  11  -1   27.10    5.70
  -2 -11  -1   28.70   23.50
   2 -11   1   30.10   22.90
  -2  11   1   88.99   38.60
   2  11   1   22.50    5.20
   2 -11  -1   16.80    5.00
   2 -11  -1   -9.50   18.90
  -2 -11   1   21.20   18.90
   2 -11  -1   19.00    5.70
   2  11   1   86.29   49.40
   2  11   1   17.20    5.50
  -2 -11   1   25.50    6.60
  -2  11  -1   25.00    6.00
  -3 -11  -1   18.80    6.70
   3 -11   1   24.00    6.90
  -3  11   1  -19.80   44.40
  -3  11   1   25.10    6.00
   3  11  -1   24.30    5.70
  -3 -11  -1   -3.30   21.50
   3  11  -1   13.50    5.00
   3 -11   1   23.80    5.90
   3  11  -1  -70.49   66.29
   3 -11   1   -0.60   30.30
  -3 -11   1   17.20    5.50
  -3  11  -1   32.20    7.40
   3 -11  -1   30.30    7.10
   3 -11  -1   26.00    6.10
   3  11   1   17.00    6.50
   3  11   1   30.30    8.00
  -3 -11   1    6.90   16.70
   3 -11  -1   16.30   32.20
  -4 -11  -1  -20.40   20.70
  -4 -11  -1   10.50    5.30
   4 -11   1    7.90    5.50
   4 -11   1   -8.80   44.60
   4  11  -1    7.00    5.10
   4  11  -1   19.80   82.69
  -4  11   1  -11.60   51.79
  -4  11   1   12.60    5.30
   4 -11  -1    2.60   37.90
   4 -11  -1   11.30    4.90
  -4  11  -1  -15.10   69.29
   4  11   1   12.30    6.00
  -4  11  -1    8.70    4.30
  -4 -11   1    8.00    4.40
  -4 -11   1   10.30   27.50
   4  11   1   93.49   78.19
  -5  11   1  -19.60   53.09
   5 -11  -1   -6.00   51.09
  -5  11  -1  -35.90   58.19
  -6  11   1  118.39   15.40
  -6  11   1  109.19   46.40
  -6  11  -1  111.69   15.00
  -6  11  -1   31.10   51.39
  -7  11   1   37.80   11.50
  -7  11  -1   45.40   12.90
   0 -12   1   19.70   21.40
   0 -12  -1   -7.10   19.10
   0  12  -1   -0.60    2.50
   0  12  -1    1.50    1.70
   0  12   1    2.70    1.40
   0 -12   1   -1.50    3.00
   0  12   1   -2.30    3.00
   0  12   1   21.10   69.89
   0 -12  -1    1.90    3.60
   0  12  -1   -5.80   70.39
   1  12  -1  -24.00   85.29
   1 -12   1   20.40   28.90
  -1  12   1   21.40   61.09
   1 -12  -1   59.69   36.20
  -1  12  -1   -2.90   63.79
   2 -12   1   78.59   32.40
  -2  12   1   59.59   76.29
   2  12  -1   -2.20   88.09
   2 -12  -1   34.60   42.60
   2  12   1   76.09   91.59
  -3  12   1   20.60    7.20
   3  12  -1   35.30    8.80
  -3 -12  -1  -18.50   27.70
   3 -12   1   20.90    6.50
   3  12  -1   84.09  125.29
   3  12  -1   24.80    6.30
  -3 -12  -1   27.70    7.90
   3 -12   1  -36.20   37.90
   3 -12  -1  -35.80   34.10
  -3 -12   1   -3.60   27.90
   3 -12  -1   34.80   11.30
  -3 -12   1   26.20    7.50
   3  12   1   25.60    6.20
  -3  12  -1   27.70    7.30
   3  12   1   33.00    8.40
   4 -12   1    5.90    4.60
  -4  12   1    6.20    5.20
   4 -12  -1    0.70    3.90
  -4  12  -1    3.30    4.50
  -4 -12   1   -0.40   45.60
   4 -12  -1  -24.50   61.79
  -4 -12   1   -3.70    3.90
  -4  12  -1   58.09   68.69
  -5  12   1 -113.39   81.59
  -6  12   1  154.78   20.00
  -6  12  -1  149.19   18.20
   0 -13   1  158.48   16.30
   0 -13  -1  148.29   16.30
   0  13  -1  145.89   10.30
   0  13   1  143.69    9.60
   0  13  -1  156.28   16.40
   0  13   1  157.98   16.50
   0  13  -1   45.20   93.19
  -1  13   1  126.29   14.80
   1  13  -1  125.49   14.80
  -1 -13  -1  103.39   13.70
   1 -13   1  127.89   14.70
   1  13  -1  120.29   10.40
   1  13  -1  174.08   96.69
  -1 -13   1  133.39   15.40
   1  13   1    0.40   81.79
   1  13   1  106.89    9.90
   1  13   1  116.29   14.50
  -1  13  -1  107.69   14.40
   1 -13  -1  114.29   13.70
   2  13  -1    2.70    3.40
  -2  13   1    1.70    5.20
   2 -13   1   -3.20   36.70
   2 -13   1    7.00    4.70
  -2 -13  -1   -8.50   30.80
   2  13  -1    5.50    4.60
  -2  13   1  -51.89   87.69
   2  13   1    6.70    5.70
   2 -13  -1    7.90    5.20
   2  13   1   12.00    4.00
  -2  13  -1    0.50    4.60
  -2 -13   1  -14.70   37.60
   2  13   1   79.39  110.89
   2 -13  -1    6.10   52.09
  -2 -13   1    3.20    4.90
   3 -13   1   93.69   50.89
   3  13  -1  -48.20   72.59
  -3  13   1  -22.70   93.99
  -3 -13  -1   29.50   34.30
  -3  13  -1   64.19   12.10
  -3  13  -1  -70.19   85.69
   3 -13  -1   61.39   11.20
   3 -13  -1   58.69   53.59
  -3 -13   1   36.40   42.50
   3  13   1  -23.40   79.19
  -4  13  -1  149.19   18.90
  -5  13   1   25.40    8.70
  -5  13  -1   22.60    7.70
   0  14  -1   64.19  144.59
   0 -14   1  -59.39   40.20
   0  14  -1   -0.40    2.40
  -1 -14  -1   13.30   51.89
   1  14   1 -156.58  124.49
  -1 -14   1  -17.30   46.70
   1 -14  -1  -26.50   49.90
  -2 -14  -1   11.60   72.19
   2  14  -1  -96.19  103.29
   2  14   1  -44.80  104.19
  -2 -14   1   96.29  100.49
  -2  14  -1   31.40    9.20
  -3  14  -1  139.79   16.90
  -4  14  -1    5.40    6.80
  -2 -15  -1  -71.19   55.69
  -2 -15   1   -4.50   49.80
   0   0  -2 1103.59   55.29
   0   0   2 1166.68   55.89
   0   0   2 1140.49   54.99
   0   0  -2  861.31  151.88
   0   0   2  993.00  141.39
   0   0  -2 1077.39   55.29
   0   0   2 1035.50   55.39
   1   0   2 1146.39  157.08
   1   0  -2 1196.08   57.29
  -1   0   2 1144.39   57.29
   1   0  -2 1137.49  172.08
  -1   0   2 1154.58   58.59
  -1   0   2 1139.19  167.28
  -1   0  -2 1098.99   58.69
   1   0   2 1078.49   58.69
   1   0  -2 1220.18   59.79
  -1   0  -2 1117.29  152.98
   1   0  -2 1141.69   58.49
   1   0   2 1133.29   57.59
  -2   0   2  398.56   98.39
  -2   0   2  263.17   13.90
   2   0  -2  258.57   13.90
   2   0   2  258.77   15.30
  -2   0  -2  227.08   15.00
  -2   0   2  228.38   15.00
   2   0  -2  271.67  100.39
  -2   0  -2  169.48   68.39
   2   0  -2  263.57   16.40
   2   0  -2  270.37   15.20
   2   0   2  209.18   79.89
  -3   0   2 1508.55   79.49
   3   0   2 1486.65   81.89
  -3   0   2 1523.55   81.59
  -3   0   2 1417.26  216.98
   3   0   2 1478.25   80.99
   3   0   2 1780.22  241.88
   3   0  -2 1513.15   81.19
   3   0  -2 1530.85   82.79
   3   0  -2 1605.24   79.59
   3   0  -2 1510.05  234.78
  -3   0  -2 1650.53   81.39
  -3   0  -2 1925.31  231.28
  -4   0   2 1750.32  243.88
  -4   0  -2 1656.73   91.69
   4   0  -2 1931.01  264.27
  -4   0   2 1776.32   93.09
  -4   0   2 1826.62   90.39
   4   0   2 1460.95  243.38
   4   0  -2 1751.92   90.29
   4   0  -2 1760.12   94.09
   4   0  -2 1787.32   92.59
   4   0   2 1766.92   91.99
  -4   0  -2 1555.04  235.78
   5   0  -2   63.19    7.70
  -5   0   2   64.49    6.30
   5   0   2   62.09    7.40
  -5   0  -2   60.19    6.80
   5   0   2   52.49    6.60
  -5   0   2   50.19    7.40
   5   0  -2   61.19    8.10
   5   0  -2   63.59    6.20
   5   0   2   59.39    7.90
   6   0   2  139.89   12.80
  -6   0   2  153.38   14.30
  -6   0   2  131.69   10.90
   6   0   2  132.69   12.20
   6   0  -2  118.39   13.40
   6   0  -2  131.19   12.90
  -6   0  -2  144.99   12.50
   6   0  -2  131.29   11.00
   6   0   2  158.88   14.30
   7   0   2  310.57   22.40
   7   0  -2  348.47   21.30
   7   0   2  302.27   22.50
   7   0  -2  293.57   23.20
  -7   0  -2  301.87   22.10
  -7   0   2  295.57   20.50
   7   0  -2  273.47   23.50
   7   0   2  293.67   23.70
   8   0   2  128.79   13.50
   8   0  -2  128.59   12.00
  -8   0  -2  120.49   12.60
   8   0  -2  125.59   15.10
   9   0   2   -1.40    4.20
   9   0  -2    7.30    3.80
  -9   0  -2    4.50    4.30
   0  -1  -2 7976.30  595.84
   0  -1   2 9999.00  677.23
   0   1   2 8096.69  600.24
   0   1  -2 9082.89  662.13
   1   1  -2 1868.41  267.57
   1  -1   2 2257.37  256.27
   1  -1   2 1930.61   94.69
  -1   1   2 1762.22   94.99
   1   1  -2 1787.72   94.59
  -1  -1  -2 1837.22  236.68
  -1   1   2 1909.81  198.18
   1   1  -2 1871.81   93.69
  -1  -1  -2 1691.13   94.19
   1  -1   2 1764.52   92.99
  -1  -1  -2 1980.10   94.89
   1   1   2 2106.49   94.39
   1   1   2 1493.05  221.18
  -1  -1   2 1985.10  272.87
   1  -1  -2 1823.82  195.78
  -1  -1   2 1874.91   93.69
   1   1   2 1850.01   94.69
   1  -1  -2 1865.51   94.99
  -1  -1   2 1853.81   94.69
   2  -1   2  536.75   31.70
  -2   1   2  551.94   32.80
  -2   1   2  532.15   31.30
  -2   1   2  462.15  104.79
  -2  -1  -2  603.84  142.19
   2  -1   2  632.14  129.69
   2  -1   2  589.64   30.60
   2   1  -2  597.14   30.70
  -2   1   2  569.84   94.29
   2   1  -2  484.75  159.58
   2   1  -2  587.84   32.10
  -2  -1  -2  545.15   31.90
   2  -1   2  496.45   98.49
  -2  -1   2  624.04   32.60
   2   1   2  583.34   31.90
  -2   1  -2  627.54   32.00
   2  -1  -2  597.24   32.60
   2   1   2  569.04  142.69
  -2  -1   2  539.55  161.48
   2  -1  -2  624.24   30.60
  -2  -1   2  636.44   30.90
   2  -1  -2  581.44   31.30
   2   1   2  597.64   32.80
   3  -1   2  714.33  132.39
   3   1  -2 1044.60  233.28
   3   1  -2  790.82   45.00
  -3   1   2  821.42   43.00
  -3   1   2  755.62  105.19
   3   1  -2  827.02   43.30
   3  -1   2  755.82   43.40
  -3  -1  -2  739.53   44.40
  -3   1   2  730.63   44.20
   3  -1   2  814.62   44.60
   3  -1   2  827.52   45.20
  -3   1   2  880.11  121.39
  -3  -1  -2  936.71  178.08
  -3  -1   2  939.51  204.58
  -3   1  -2  854.21   44.60
   3  -1  -2  863.71   45.80
   3   1   2  839.22  186.28
  -3  -1   2  845.92   43.50
   3  -1  -2  807.22   43.10
   3  -1  -2  884.61   44.50
   3   1   2  835.22   45.90
   3   1   2  863.51   44.80
   4   1  -2 1334.47   70.59
   4   1  -2  870.91  249.38
   4  -1   2 1291.67   68.69
   4  -1   2 1288.47   69.39
  -4   1   2 1312.37   70.09
   4   1  -2 1297.27   67.99
   4  -1   2 1314.67  184.68
   4  -1   2 1243.58   70.09
  -4   1   2 1287.87   67.59
  -4  -1  -2 1139.49  227.58
  -4  -1  -2 1359.36   69.79
  -4   1  -2 1311.47   69.29
  -4  -1   2 1144.99  238.88
   4   1   2 1320.87   69.49
  -4  -1   2 1363.96   71.19
   4   1   2 1485.05  263.57
  -4  -1   2 1260.47   69.59
   4   1   2 1357.66   71.29
   4  -1  -2 1269.07   70.59
   4  -1  -2 1313.17   67.89
   4  -1  -2 1216.08   69.19
  -5   1   2  509.55   30.60
   5  -1   2  482.45   30.30
  -5   1   2  497.85   27.60
   5   1  -2  496.55   30.60
   5   1  -2  436.86   27.40
   5  -1   2  459.35   29.10
   5  -1   2  456.75   28.50
  -5  -1  -2  476.55   29.40
   5   1  -2  475.35   31.90
   5   1   2  481.05   31.00
   5  -1  -2  472.05   29.40
   5  -1  -2  478.75   30.50
  -5  -1   2  457.05   27.70
  -5   1  -2  468.55   28.90
   5   1   2  478.35   29.20
   5  -1  -2  457.15   27.60
  -5  -1   2  441.46   30.60
  -6   1   2  271.37   18.60
   6  -1   2  297.37   20.80
  -6  -1  -2  288.27   20.70
   6   1  -2  265.97   22.70
   6  -1   2  288.57   21.80
   6   1  -2  289.37   19.30
   6  -1   2  291.77   20.80
   6   1  -2  300.27   22.10
  -6  -1   2  316.37   23.30
  -6  -1   2  281.87   19.30
   6   1   2  295.47   22.50
  -6   1  -2  283.87   20.20
   6  -1  -2  292.87   19.20
   6  -1  -2  289.37   21.10
   6   1   2  283.87   20.60
   6  -1  -2  291.87   21.90
  -7  -1  -2  111.89   11.20
   7   1  -2  105.19   15.90
   7  -1   2  110.79   12.50
   7  -1   2   98.99   10.50
   7   1  -2  101.69    9.80
   7   1  -2  105.89   12.20
   7  -1   2   96.99   10.60
   7   1   2   98.29   11.60
   7   1   2   91.19   12.30
  -7  -1   2   95.99    9.70
   7  -1  -2   94.69   11.60
  -7   1  -2  104.09   10.70
   7  -1  -2  109.89   11.60
   7  -1  -2  101.79    9.80
  -8  -1  -2  155.18   14.30
   8  -1   2  154.48   13.70
   8   1  -2  165.78   13.20
   8  -1  -2  115.39   11.70
   8  -1  -2  107.69   13.80
  -8   1  -2  120.09   12.70
  -8  -1   2  133.79   12.40
   8   1   2  122.29   18.60
   9  -1   2  142.29   13.90
  -9  -1  -2  135.79   15.70
   9   1  -2  129.79   12.60
  -9  -1   2  120.79   12.40
   9  -1  -2  103.99   12.00
  10   1   2   32.30   11.80
   0  -2   2  309.37   17.60
   0   2  -2  352.76   17.80
   0   2  -2  380.96  144.79
   0  -2   2  360.66  140.29
   0   2   2  321.07   17.90
   0  -2  -2  338.87   18.00
   0  -2  -2  313.87   18.30
   0   2   2  345.47   18.50
   0   2   2  183.18   79.69
  -1  -2  -2  439.26   26.90
   1  -2   2  599.14  147.09
  -1   2   2  490.95   27.40
  -1  -2  -2  472.55   27.10
   1   2  -2  510.75   27.10
   1   2  -2  523.15  237.78
   1  -2   2  480.55   25.90
  -1   2   2  490.25   25.60
   1  -2   2  475.15   26.10
  -1  -2   2  532.25   27.40
  -1   2  -2  529.45   26.00
   1  -2  -2  520.05  116.59
  -1  -2   2  478.55   26.50
  -1  -2   2  442.36  154.98
   1  -2  -2  520.75   25.60
   1   2   2  528.25   27.20
   1  -2  -2  519.15   27.40
  -2   2   2 2008.80  100.59
   2  -2   2 1923.91  101.69
   2  -2   2 2121.39  268.97
   2   2  -2 2010.20  100.79
   2   2  -2 1932.21  101.99
   2  -2   2 1971.70   99.99
  -2  -2  -2 1947.91  311.97
  -2  -2  -2 1969.30  101.99
   2   2  -2 1957.30  354.46
  -2   2   2 1962.30  102.49
  -2   2   2 1980.90  218.88
  -2   2  -2 1760.62  250.07
   2  -2  -2 1924.41  208.78
   2   2   2 1865.11  317.37
  -2  -2   2 2123.29  101.09
  -2  -2   2 1618.24  289.27
  -2   2  -2 2062.89  100.39
   2   2   2 1924.11  101.79
   2  -2  -2 1983.90  101.99
   2   2   2 2134.69  101.99
   2  -2  -2 2095.59  100.49
   2   2   2 1947.91  102.69
  -2  -2   2 1823.52  102.19
  -3   2   2 1173.68   64.09
  -3  -2  -2 1099.49   62.59
  -3   2   2 1259.77   62.19
  -3  -2  -2 1039.00  233.98
   3   2  -2 1176.28   61.49
   3   2  -2 1407.16  308.57
   3  -2   2 1116.29   60.79
   3  -2   2 1224.08   62.79
   3  -2   2 1156.28  179.78
   3   2  -2 1192.78   63.49
   3  -2   2 1205.28  148.39
   3  -2   2 1132.89   62.49
   3   2   2 1316.17  259.07
   3  -2  -2 1126.89   62.89
  -3  -2   2 1173.28   63.89
   3   2   2 1195.08   62.69
  -3  -2   2 1314.77  278.97
  -3  -2   2 1199.98   61.79
   3  -2  -2 1167.98   61.59
   3   2   2 1159.88   63.89
   3  -2  -2 1198.78   61.19
  -4  -2  -2  571.94   33.40
   4   2  -2  559.14   31.80
   4  -2   2  541.55   33.10
   4  -2   2  583.54   31.70
  -4  -2  -2  621.84  199.98
  -4   2   2  569.84   33.10
   4   2  -2  551.14   34.00
   4   2  -2  478.25  203.78
   4  -2   2  561.04   33.40
   4  -2  -2  569.84   31.70
   4  -2  -2  567.24   32.40
  -4   2  -2  600.94   33.00
  -4  -2   2  529.15   34.40
   4   2   2 1073.59  258.67
  -4  -2   2  580.84   32.30
   4   2   2  537.25   34.30
   4  -2  -2  552.94   33.50
  -4  -2   2  408.46  142.69
   4   2   2  605.24   33.80
  -5  -2  -2  708.03   42.30
   5  -2   2  730.23   42.70
   5  -2   2  736.43   40.70
   5   2  -2  716.93   43.50
   5   2  -2  676.83   40.40
   5  -2   2  719.33   42.20
  -5   2  -2  753.22   41.90
   5   2   2  731.73   42.10
  -5  -2   2  725.43   41.10
   5   2   2  746.13   44.40
   5  -2  -2  697.83   41.50
   5  -2  -2  733.73   42.90
   5  -2  -2  741.83   40.70
  -5  -2   2  744.53   44.60
   6  -2   2 1117.59   62.09
   6   2  -2 1124.69   60.29
  -6  -2  -2 1128.29   62.39
   6  -2   2 1042.80   60.59
   6  -2   2 1149.08   63.19
   6   2  -2 1088.29   67.49
   6  -2  -2 1105.69   60.19
   6  -2  -2 1066.89   61.49
   6   2   2 1063.29   61.59
  -6  -2   2 1097.79   60.59
  -6  -2   2 1066.19   64.69
   6  -2  -2 1110.59   62.69
   7   2  -2   38.00    9.30
   7  -2   2   28.30    5.80
  -7  -2  -2   34.70    7.20
   7  -2   2   26.50    8.50
   7   2  -2   39.10    5.60
   7  -2   2   44.90   12.30
   7  -2  -2   21.50    6.00
   7  -2  -2   36.20    6.90
   7  -2  -2   24.50    5.40
  -7  -2   2   21.70    5.20
   7   2   2   10.70   17.70
   7   2   2   32.20    6.90
   8   2  -2   22.00   30.60
  -8  -2  -2   54.79    8.20
   8  -2   2   34.60    6.90
   8   2   2   32.20   29.40
   8   2   2   17.50    6.90
  -8  -2   2   24.90   15.20
   9  -2   2  110.09   14.60
  -9  -2  -2  132.69   15.00
   9  -2  -2  147.59   13.10
  -9  -2   2  138.19   14.00
   9   2   2  110.29   14.90
  10   2   2   99.99   14.60
   0   3   2 3244.68  151.98
   0   3  -2 2700.43  424.56
   0   3   2 2694.13  383.16
   0  -3   2 2600.74  387.96
   0   3   2 2976.20  152.38
   0  -3  -2 3323.87  152.68
   0  -3  -2 2910.51  388.26
   0   3  -2 2935.51  151.08
   0  -3   2 2972.40  151.18
   0  -3  -2 2887.71  151.78
  -1  -3  -2  178.88   11.40
  -1  -3  -2  111.29  108.49
   1  -3   2  172.98   10.20
   1  -3   2  128.69   83.49
   1   3  -2  163.08  108.49
   1  -3   2  183.28    9.60
  -1  -3  -2  171.58   11.00
  -1   3   2  180.08    8.80
  -1   3   2  173.48   11.30
   1   3  -2  185.28   11.00
   1  -3  -2   83.79   67.59
   1  -3  -2  159.78   10.80
  -1   3  -2  152.28    9.90
  -1  -3   2  153.58   10.80
  -1  -3   2  145.79   10.30
   1   3   2  161.68   11.00
  -1  -3   2  138.19   93.89
   1   3   2  152.78   10.90
   1   3   2  150.38   10.60
   2  -3   2  156.88   84.29
   2   3  -2  246.08  140.59
  -2   3   2  305.77   14.20
  -2  -3  -2  299.17   16.60
  -2   3   2  262.07  104.59
  -2   3   2  317.77   17.00
  -2  -3  -2  195.48   98.29
  -2   3  -2  235.38   14.40
   2  -3  -2  251.87   15.80
   2   3   2  245.68   15.80
   2   3   2  111.99   92.09
  -2  -3   2  228.28   16.10
  -2  -3   2  141.79   92.99
   2   3   2  225.98   16.10
   2  -3  -2  191.38   78.39
   2   3   2  227.18   15.80
  -2   3  -2  143.69   93.29
   2  -3  -2  235.68   13.60
  -2  -3   2  237.28   15.10
   3   3  -2  436.46   25.90
  -3  -3  -2  331.97  148.29
  -3   3   2  358.16  103.19
   3   3  -2  579.74  248.68
  -3   3   2  371.76   23.50
   3  -3   2  428.16  139.39
  -3  -3  -2  443.76   25.60
  -3   3   2  427.76   26.10
   3  -3   2  431.06   25.20
   3  -3   2  419.16   23.30
   3   3  -2  411.06   24.10
   3   3   2  270.97  112.79
   3  -3  -2  422.36   94.69
   3  -3  -2  434.16   25.30
  -3  -3   2  248.58  126.29
   3  -3  -2  424.16   23.30
   3   3   2  423.06   25.20
   3   3   2  419.96   26.30
  -3  -3   2  417.86   24.40
   3  -3  -2  426.46   23.90
  -3  -3   2  380.66   25.90
  -3   3  -2  453.75   24.30
   3   3   2  435.16   25.80
   4   3  -2  857.31   48.00
   4  -3   2  907.81   49.50
   4   3  -2  875.51   50.39
   4  -3   2  884.21   49.00
  -4  -3  -2  885.01   49.80
   4  -3   2  806.42   47.10
  -4   3   2  898.41   51.19
  -4  -3  -2  945.31  223.38
   4   3   2  812.02   50.59
  -4  -3   2  829.42   50.89
   4  -3  -2  913.21   49.60
   4   3   2  952.00   49.70
   4  -3  -2  881.11   47.70
  -4  -3   2  866.01   48.50
   4  -3  -2  931.11   48.00
   4   3   2  973.20   50.69
  -4  -3   2  662.23  236.28
   5  -3   2  610.54   36.80
   5   3  -2  592.34   37.90
   5  -3   2  593.44   36.40
  -5  -3  -2  596.14   37.00
   5   3  -2  526.05   34.80
   5  -3   2  548.85   34.40
   5   3   2  656.93   37.00
   5  -3  -2  636.44   35.40
  -5  -3   2  646.54   39.70
   5  -3  -2  633.84   37.10
   5   3   2  637.24   39.10
  -5  -3   2  644.14   36.20
   5  -3  -2  673.33   35.90
  -6  -3  -2   92.19   11.20
   6  -3   2   91.29    8.10
   6  -3   2   89.69    9.40
   6  -3   2   82.69    9.20
   6   3  -2   88.19   10.30
  -6  -3   2   64.69    9.90
   6  -3  -2   66.79    7.50
   6   3   2   61.49    8.00
  -6  -3   2   67.99    7.90
   6   3   2   56.19    9.10
   6  -3  -2   66.99    8.50
   6  -3  -2   57.89    7.50
   7   3  -2  376.86   23.90
   7  -3   2  363.96   25.60
  -7  -3  -2  384.36   25.90
   7  -3   2  366.46   25.40
   7  -3   2  363.56   23.20
   7   3   2  345.57   26.00
   7   3   2  321.27   24.40
  -7  -3   2  339.67   24.00
   7  -3  -2  346.87   24.30
   7  -3  -2  311.07   23.00
   7  -3  -2  325.17   24.60
   8  -3   2  240.78   17.90
  -8  -3  -2  240.88   20.30
   8   3  -2  203.88   17.60
   8  -3  -2  240.28   19.40
  -8  -3   2  243.18   18.90
   8   3   2  232.68   20.10
   8  -3  -2  230.38   17.90
   8  -3  -2  217.58   19.30
  -9  -3  -2   39.30    8.70
   9  -3  -2   55.59    8.30
  -9  -3   2   41.60    8.50
   9   3   2   43.00    9.70
  10   3   2   25.90   10.80
   0  -4   2  380.36  156.08
   0   4   2  618.34   31.40
   0  -4  -2  637.04  219.58
   0  -4   2  581.24   31.60
   0   4   2  426.76  173.18
   0   4   2  588.24   32.40
   0  -4  -2  617.04   33.20
   0  -4  -2  603.44   32.70
   0   4  -2  553.94   32.50
   0   4  -2  630.14   31.60
   0   4  -2  319.97  170.58
  -1   4   2  499.35   31.40
   1   4  -2  534.05  235.08
   1  -4   2  411.86  170.78
   1  -4   2  497.45   28.90
  -1  -4  -2  512.15   29.60
   1   4  -2  489.55   28.90
  -1  -4  -2  530.55  197.78
  -1  -4  -2  543.65   30.40
   1  -4   2  475.95   27.40
  -1   4   2  358.16  145.29
   1   4  -2  506.45   30.30
  -1   4  -2  387.16  168.98
  -1   4  -2  528.45   28.90
  -1   4  -2  565.14   27.70
   1   4   2  548.45   29.50
   1  -4  -2  377.16  144.19
  -1  -4   2  580.54   29.80
   1  -4  -2  549.74   29.10
   1   4   2  540.85   29.70
   1   4   2  314.27  149.39
   1  -4  -2  537.75   29.80
   1   4   2  554.44   30.10
   2  -4   2  133.29    9.10
   2   4  -2  124.29   10.00
   2  -4   2  128.79    8.10
   2  -4   2  106.99   66.79
  -2   4   2  135.79   10.60
   2   4  -2  122.19    9.50
  -2  -4  -2  132.59   10.40
  -2   4   2  122.69   87.29
  -2  -4   2  139.29   10.00
  -2   4  -2   55.69   78.59
   2   4   2  154.88   10.90
  -2   4  -2  145.19    9.40
   2  -4  -2  105.59   69.89
   2   4   2   87.29  115.19
  -2  -4   2  132.19   10.60
   2  -4  -2  143.09    7.30
   2  -4  -2  135.89   10.10
  -2  -4   2   91.29   88.79
   2   4   2  124.99   10.30
   2   4   2  127.69   10.00
   3   4  -2  910.81   50.89
   3  -4   2  927.41   49.80
  -3   4   2  900.81   52.29
   3  -4   2  905.01  347.87
  -3  -4  -2  961.80   52.29
   3   4  -2  829.32  322.27
  -3  -4  -2  735.73  273.27
   3   4  -2  893.11   52.19
   3  -4   2  939.51   51.79
  -3   4  -2  952.60  258.57
   3  -4  -2 1019.00   48.90
   3   4   2  834.02  286.47
   3   4   2  905.01   52.29
   3  -4  -2  961.50   51.69
  -3   4  -2  986.70   50.59
   3   4   2  923.11   51.79
   3  -4  -2  849.72  187.08
   3   4   2  963.50   53.09
  -3  -4   2  949.11   51.29
  -3  -4   2  985.20   53.49
   4  -4   2  245.88   15.80
   4  -4   2  275.37   17.10
  -4  -4  -2  253.87   18.30
   4  -4   2  259.17   17.90
   4   4  -2  249.68   18.60
   4   4  -2  282.57   17.70
  -4   4   2  242.78   18.60
   4   4   2  252.17   18.40
  -4  -4   2  256.07   17.30
  -4   4  -2  247.28   17.00
   4  -4  -2  240.38   15.40
  -4  -4   2  280.87   20.00
   4  -4  -2  244.78   16.50
   4   4   2  240.38   18.80
   4  -4  -2  256.27   18.20
   4   4   2  239.38   17.60
   5  -4   2  324.67   22.30
   5  -4   2  276.77   20.80
   5   4  -2  308.77   20.90
   5   4  -2  295.57   22.90
  -5  -4  -2  281.67   22.10
  -5   4   2  309.17   23.80
   5  -4   2  292.27   19.80
   5   4   2  350.66   22.60
  -5  -4   2  349.07   22.10
   5  -4  -2  362.46   20.70
   5  -4  -2  350.86   22.40
   5   4   2  320.47   23.90
   5   4   2  360.76   23.80
   5  -4  -2  352.66   21.40
   6  -4   2   24.60    5.30
   6  -4   2   27.40    5.90
   6   4  -2   24.90    6.70
  -6  -4  -2    4.00   10.60
   6  -4   2   22.50    5.60
  -6  -4  -2   26.00    6.30
   6   4  -2   18.00    4.60
   6   4  -2   11.10   19.20
   6  -4  -2   40.10    7.30
   6   4   2    3.30   16.10
   6   4   2   27.70    6.50
   6  -4  -2   37.40    5.30
   6   4   2   40.60    8.30
  -6  -4   2   36.20    6.50
   6  -4  -2   38.00    5.50
   6   4   2   27.30    5.80
  -6  -4   2   33.00    8.40
   7   4  -2  368.16   25.60
   7  -4   2  387.76   27.30
  -7  -4  -2  362.96   27.60
   7  -4   2  362.06   24.60
   7  -4   2  384.66   26.90
   7  -4  -2  412.26   26.20
  -7  -4   2  421.26   27.20
   7  -4  -2  381.86   25.70
   7  -4  -2  405.16   27.40
   7   4   2  396.66   27.30
   7   4   2  412.66   29.10
   8  -4   2   62.59    9.70
  -8  -4  -2   62.39   11.40
   8   4  -2   69.29    9.00
   8  -4   2   63.39    8.40
   8  -4  -2  109.09   16.10
   8   4   2   81.19   11.00
   8  -4  -2   88.09   11.00
  -8  -4   2   73.69    9.40
   8  -4  -2   77.09    9.90
  -9  -4  -2   20.70    7.20
  -9  -4   2   31.40    7.80
   9   4   2   30.90    8.30
   0  -5  -2  382.06   23.70
   0  -5   2  407.36   22.70
   0  -5   2  388.06   24.40
   0   5  -2  425.66   22.50
   0  -5  -2  359.26  152.18
   0   5  -2  434.26  221.88
   0   5   2  320.27  155.58
   0  -5   2  339.77  162.58
   0   5  -2  424.16   24.20
   0   5   2  395.36   24.40
   0   5   2  423.16   22.30
   0  -5  -2  376.86   24.30
   1   5  -2 2023.30   92.19
  -1  -5  -2 1780.12   93.69
  -1   5   2 1516.35  352.46
   1  -5   2 1795.82   90.09
  -1   5   2 1933.31   93.59
   1  -5   2 1545.25  359.36
   1   5  -2 2107.29  476.15
   1  -5   2 1962.00   92.69
  -1  -5  -2 1857.31  383.56
  -1  -5  -2 1615.34   92.49
   1   5  -2 1845.32   93.69
   1   5   2 1769.62   91.99
   1   5   2 1651.93   92.89
   1  -5  -2 1759.82   92.79
  -1  -5   2 1703.43   92.59
  -1   5  -2 1807.82   93.99
   1  -5  -2 1676.53   91.99
  -1  -5   2 1694.23   92.39
   1   5   2 1694.23  408.06
  -1   5  -2 1392.66  404.76
  -1   5  -2 1705.93   89.89
   1   5   2 1768.02   92.59
   1  -5  -2 2156.58  386.46
  -1  -5   2 1253.97  382.16
  -2   5   2  305.07  168.38
  -2  -5  -2  377.86   24.60
   2   5  -2  335.47   23.80
   2   5  -2  376.56   25.50
  -2  -5  -2  456.75  214.38
  -2   5   2  354.36   24.50
   2   5  -2  257.47  172.88
   2  -5   2  382.96   23.40
   2  -5   2  421.26  188.58
   2  -5   2  343.97   21.30
  -2   5  -2  460.85   24.10
   2   5   2  297.27  178.28
   2  -5  -2  382.06  172.68
   2   5   2  442.56   25.50
  -2  -5   2  403.66   24.40
  -2   5  -2  372.96  177.48
  -2  -5   2  262.27  143.39
   2  -5  -2  457.15   25.00
  -2  -5   2  454.75   25.70
   2   5   2  486.65   25.70
   2   5   2  432.66   25.50
   3  -5   2 1088.89   60.09
  -3   5   2 1209.38  269.87
  -3  -5  -2 1254.57   64.49
   3  -5   2 1201.78   61.79
  -3   5   2 1219.48   64.49
   3   5  -2 1065.39   62.39
   3   5  -2 1886.51  459.15
   3  -5   2 1469.25  302.67
   3   5  -2 1286.77   64.59
  -3  -5   2 1110.09   64.69
   3   5   2  856.91  332.17
  -3   5  -2 1203.38   67.19
   3   5   2 1061.79   64.09
   3  -5  -2 1173.68   59.09
  -3  -5   2  760.22  292.07
   3  -5  -2 1426.26  337.17
   3  -5  -2 1165.38   63.89
   3   5   2 1177.98   63.69
   3   5   2 1105.69   64.19
  -3   5  -2 1114.69  316.57
  -3  -5   2 1219.28   63.49
   4  -5   2  300.67   19.50
   4   5  -2  298.27   20.60
   4  -5   2  332.87   21.90
  -4   5   2  295.17   22.20
   4  -5   2  305.77   19.50
  -4  -5  -2  301.57   21.90
   4   5  -2  317.27   22.40
   4  -5  -2  318.47   21.20
   4  -5  -2  329.27   18.30
  -4  -5   2  311.37   23.30
   4   5   2  323.37   23.00
   4   5   2  343.77   22.10
   4  -5  -2  330.17   22.70
  -4  -5   2  358.36   21.90
   4   5   2  325.87   22.60
  -4   5  -2  341.87   21.00
   5  -5   2  273.77   19.10
   5  -5   2  299.57   17.10
   5  -5   2  287.57   17.60
   5   5  -2  290.37   18.40
  -5   5   2  301.27   21.20
  -5   5  -2  237.68   18.00
   5   5   2  237.78   19.20
   5   5   2  232.58   19.60
  -5  -5   2  220.98   20.10
   5  -5  -2  227.38   15.50
   5  -5  -2  223.98   17.00
   5  -5  -2  199.38   17.10
  -5  -5   2  210.98   17.50
   5   5   2  238.58   18.30
   6  -5   2  334.57   24.00
   6  -5   2  318.17   22.00
   6  -5   2  325.57   21.20
   6   5  -2  328.57   22.70
  -6  -5  -2  319.97   24.30
  -6  -5   2  347.07   23.70
   6  -5  -2  369.66   24.00
   6   5   2  324.57   24.60
  -6  -5   2  338.07   27.20
   6  -5  -2  328.97   22.40
   6  -5  -2  350.16   21.30
   6   5   2  284.07   23.00
   7  -5   2   78.29    9.10
   7  -5   2   75.89   10.00
   7  -5   2   72.39    8.00
   7   5  -2   80.79    9.20
  -7  -5  -2   72.79    9.80
   7  -5  -2   64.09    7.70
  -7  -5   2   76.29    9.50
   7  -5  -2   56.29    8.00
   7   5   2   72.69   12.10
   7  -5  -2   63.09   12.10
   8  -5   2   62.89    8.30
   8  -5   2   75.09   10.00
  -8  -5  -2   64.29   13.70
   8  -5  -2   74.39   10.60
   8  -5  -2   78.69   10.70
   8   5   2   86.49   11.30
  -8  -5   2   84.79   11.20
   8  -5  -2   90.29   10.40
   9   5   2   50.69   10.90
   0  -6   2  140.99  139.79
   0  -6   2  122.79   10.30
   0   6  -2  103.69    7.70
   0  -6   2  114.09    8.20
   0   6   2  120.39    7.80
   0  -6  -2  111.49    9.90
   0   6  -2   99.89    9.10
   0  -6  -2  105.49    9.20
   0   6   2  102.89    9.50
   0   6  -2  -57.59  100.29
   0  -6  -2   35.10   94.69
   0   6   2   78.19  142.79
   1   6  -2  943.61   56.09
  -1  -6  -2 1079.09   57.19
   1  -6   2 1108.49  365.66
  -1  -6  -2 1006.90   55.89
   1  -6   2  966.10   55.39
   1   6  -2  902.21   54.09
  -1   6   2 1061.89  369.66
   1   6  -2  823.42  353.76
   1  -6   2  955.40   52.49
  -1   6   2  988.90   56.09
   1  -6  -2 1050.39   58.69
  -1  -6   2  997.60   55.69
  -1   6  -2 1019.50   55.19
   1   6   2 1145.69  404.26
   1  -6  -2 1154.38   55.89
  -1  -6   2  997.20   55.09
   1   6   2 1018.40   54.59
  -1  -6   2 1248.08  277.17
  -1   6  -2 1056.79   52.49
   1   6   2 1082.59   56.69
   1  -6  -2 1010.40  322.57
   1   6   2 1092.39   55.99
  -1   6  -2  630.94  277.67
  -2  -6  -2 2256.17  482.55
   2  -6   2 1763.12  401.06
   2   6  -2 1427.36  461.65
  -2  -6  -2 2040.10  111.49
  -2   6   2 2182.38  112.19
   2   6  -2 2135.29  111.49
   2  -6   2 2107.89  110.29
   2  -6   2 2124.49  107.19
  -2   6   2 1613.44  408.16
   2   6  -2 2111.89  112.69
  -2   6  -2 2266.07  110.69
   2   6   2 2077.89  111.19
   2   6   2 2187.48  111.49
   2  -6  -2 2230.58  111.49
  -2  -6   2 2191.48  111.39
   2   6   2 2003.90  111.89
  -2  -6   2 2121.99  111.89
   2  -6  -2 2435.46  413.06
   3  -6   2  203.28   11.90
   3   6  -2  192.78   14.90
   3   6  -2  144.29   30.50
   3   6  -2  211.88   17.20
   3  -6   2  202.18   14.20
  -3  -6  -2  202.98   16.00
   3   6  -2  206.88   15.70
  -3   6   2  207.28   16.10
   3  -6   2  193.48   12.50
   3  -6  -2  228.98   15.80
   3   6   2  236.18   17.00
   3   6   2  228.58   16.70
   3   6   2  198.78   15.50
  -3   6  -2  227.88   15.00
  -3  -6   2  236.98   17.30
  -3  -6   2  226.88   15.90
   4   6  -2   96.09   11.10
   4  -6   2  110.39   10.20
   4   6  -2  105.49    9.50
   4  -6   2   91.09    6.70
   4  -6   2  104.29    7.50
  -4   6   2  107.39   10.70
   4   6  -2  101.69   10.20
  -4  -6  -2  111.79   10.60
   4  -6   2  100.09    8.30
  -4   6  -2   74.49    8.30
   4  -6  -2   84.69    5.70
  -4  -6   2   85.89   10.50
  -4  -6   2   76.79    8.90
   4  -6  -2   76.19    8.60
   4   6   2   80.39    9.80
   4   6   2   75.79    9.50
   4   6   2   81.79    9.10
   5  -6   2  148.79   13.20
  -5  -6  -2  116.59   13.00
   5  -6   2  136.09   13.10
   5   6  -2  134.69   12.60
   5   6  -2  124.79   14.20
  -5   6   2  133.29   14.00
   5   6  -2  128.99   13.50
   5  -6   2  143.99   11.10
   5  -6   2  190.78   20.80
   5  -6  -2  153.58   12.70
  -5  -6   2  163.48   15.80
   5   6   2  163.98   15.40
   5  -6  -2  159.18   10.10
   5  -6  -2  164.78   13.40
   5   6   2  155.38   14.10
  -5   6  -2  150.18   13.00
  -5  -6   2  145.89   13.20
   5   6   2  171.08   14.90
   6  -6   2  715.63   40.40
  -6   6   2  673.83   46.50
   6   6  -2  688.93   46.20
   6  -6   2  694.13   43.50
  -6  -6  -2  650.43   43.70
   6  -6   2  725.53   40.50
   6  -6  -2  722.73   38.90
  -6  -6   2  708.73   47.20
   6   6   2  812.82   46.00
   6  -6  -2  714.83   42.70
  -6  -6   2  694.93   43.10
   6   6   2  661.03   42.80
   6  -6  -2  649.43   41.50
   7  -6   2  145.79   13.30
   7  -6   2  172.58   13.30
  -7  -6  -2  166.28   16.60
   7   6  -2  128.29   16.60
   7   6  -2  170.38   15.20
  -7  -6   2  155.98   15.00
   7  -6  -2  171.48   15.30
   7   6   2  166.28   17.00
   7  -6  -2  160.58   12.50
   7  -6  -2  179.78   15.50
  -8  -6  -2    8.60    5.00
   8   6  -2   -2.30    4.80
   8  -6   2    6.50    3.50
   8  -6   2   13.90    4.90
   8   6   2   14.40    5.40
   8  -6  -2   10.80    4.50
   8  -6  -2   16.50    4.30
  -8  -6   2    0.70    4.00
  -9  -6   2   80.59   12.20
   0   7   2  362.96   20.00
   0  -7  -2  362.86   22.90
   0  -7   2  367.96   23.90
   0   7  -2  449.66  294.27
   0  -7  -2  359.46  219.48
   0   7   2  138.99  186.88
   0   7  -2  352.06   20.20
   0  -7   2  157.08  142.59
   0  -7   2  326.27   22.40
   0  -7  -2  329.17   23.20
   0  -7   2  349.87   20.80
   0   7   2  357.76   23.30
   0   7  -2  342.77   22.60
  -1  -7  -2  119.79   11.40
   1   7  -2  120.69   11.70
   1  -7   2  133.19   80.69
   1   7  -2  104.89  170.38
  -1   7   2  131.59   11.90
  -1   7   2   74.89  130.99
   1   7  -2  133.59   10.40
   1  -7   2  136.49   11.70
  -1  -7  -2  132.09   12.30
  -1  -7  -2  165.28  130.89
   1  -7   2  127.29    9.00
   1  -7  -2  187.18   93.39
   1   7   2  136.79   12.00
  -1  -7   2  177.68  143.99
  -1  -7   2  152.68   11.30
  -1   7  -2   33.30  149.59
  -1  -7   2  144.89   11.90
  -1   7  -2  147.69    8.80
   1   7   2  111.09  161.38
   1   7   2  156.08   10.90
   1  -7  -2  153.78   11.80
  -1   7  -2  156.28   11.80
   1  -7  -2  156.28   12.50
  -2  -7  -2  499.85   31.40
   2   7  -2  488.35   30.20
   2   7  -2  536.15   32.60
   2  -7   2  477.95   26.40
  -2   7   2  503.15   31.60
   2  -7   2  484.65   32.30
  -2   7  -2  498.05   30.20
   2  -7  -2  502.35   31.00
  -2  -7   2  511.45   31.20
   2   7   2  519.85   32.00
   2   7   2  511.65   30.70
  -2  -7   2  481.95   31.00
   2  -7  -2  531.55   30.60
   2   7   2  538.25   31.30
   3  -7   2  499.35   26.10
   3   7  -2  551.24   31.80
   3   7  -2  591.24   34.10
  -3  -7  -2  526.85   32.40
   3  -7   2  508.95   26.50
  -3   7   2  510.75   32.10
   3  -7  -2  462.55   30.60
  -3  -7   2  504.85   32.50
  -3  -7   2  494.15   31.40
   3   7   2  464.65   31.90
   3   7   2  471.85   31.30
  -3   7  -2  494.35   30.30
   3   7   2  446.46   30.80
   4   7  -2  454.75   30.30
   4   7  -2  396.66   26.60
   4  -7   2  427.66   25.70
   4   7  -2  435.06   28.20
  -4   7   2  416.86   28.40
   4  -7   2  384.46   22.70
  -4  -7  -2  401.76   28.10
   4  -7   2  436.56   27.80
   4  -7   2  431.16   22.30
   4   7   2  407.56   28.50
  -4  -7   2  395.46   29.00
   4   7   2  401.66   28.30
  -4  -7   2  402.76   27.40
   4   7   2  398.16   27.30
   4  -7  -2  400.76   26.70
  -4   7  -2  426.46   26.60
   5   7  -2   23.60   42.70
   5   7  -2  106.59   11.90
   5   7  -2  125.29   11.70
   5   7  -2  111.59   13.10
  -5   7   2  122.29   12.60
   5  -7   2  109.69   13.90
   5  -7   2  119.79    8.50
  -5  -7  -2  112.09   12.20
   5  -7   2  119.39    7.90
   5  -7   2  108.99    9.60
   5  -7  -2   86.49    9.90
  -5   7  -2  101.29   10.40
  -5  -7   2   84.99   12.10
   5   7   2  105.79   12.20
   5   7   2  103.49   12.20
   5  -7  -2   98.29   10.60
   5   7   2   99.69   11.00
   5  -7  -2   98.99    6.40
  -5  -7   2   97.59   11.00
   6  -7   2  150.78   12.80
  -6   7   2  162.98   16.90
   6   7  -2  167.98   17.80
   6   7  -2  154.88   14.00
  -6  -7  -2  153.78   15.80
   6  -7   2  144.59   11.80
   6  -7   2  165.08   15.60
  -6  -7   2  161.98   15.50
  -6   7  -2  179.48   15.70
   6  -7  -2  172.88   14.80
   6  -7  -2  177.18   10.90
   6   7   2  173.48   16.90
   6  -7  -2  184.68   15.20
  -6  -7   2  169.68   18.80
   7  -7   2  132.39   11.30
  -7  -7  -2  118.99   15.00
   7  -7   2  133.59   11.50
   7   7  -2  129.29   16.20
  -7  -7   2  149.09   15.20
   7   7   2  125.89   14.90
   7  -7  -2  147.49   13.40
   7  -7  -2  124.29    9.90
   7  -7  -2  127.29   13.00
  -8  -7  -2   97.79   17.60
   8   7   2   82.89   14.20
  -8  -7   2   82.49   14.80
   0   8   2  226.28   14.10
   0   8  -2  243.08   14.70
   0  -8  -2  232.38   17.40
   0   8   2  238.18   17.90
   0   8  -2  229.98   17.20
   0  -8   2  228.78   17.30
   0  -8  -2  223.58   18.00
   1   8  -2  568.24   32.50
   1  -8   2  508.05   27.30
  -1   8   2  492.35   31.50
   1  -8   2  492.95   31.30
   1   8  -2  520.75   29.20
  -1  -8  -2  488.05   32.50
  -1  -8  -2  501.15   31.40
  -1  -8   2  464.65   29.60
  -1  -8   2  511.25   31.40
   1   8   2  479.35   28.90
  -1   8  -2  474.05   26.60
   1  -8  -2  473.85   31.30
   1   8   2  466.05   31.30
   1  -8  -2  490.35   30.70
  -1   8  -2  497.65   30.70
   2   8  -2  242.58   20.00
   2   8  -2  255.67   18.50
   2  -8   2  277.67   19.40
  -2  -8  -2  289.47   20.60
   2  -8   2  269.57   14.80
  -2   8   2  256.27   20.10
   2  -8  -2  282.57   19.60
  -2  -8   2  283.77   20.30
  -2  -8   2  264.17   19.80
   2  -8  -2  288.97   20.10
  -2   8  -2  286.67   19.50
   2   8   2  284.27   19.30
   2   8   2  275.37   20.70
   2   8   2  306.67   20.30
   3  -8   2  546.35   33.40
   3   8  -2  547.25   34.20
  -3  -8  -2  554.54   35.40
  -3   8   2  550.14   35.30
   3   8  -2  608.04   37.00
   3   8   2  530.15   35.50
  -3   8  -2  588.64   34.30
   3  -8  -2  532.85   34.10
   3   8   2  562.94   34.80
  -3  -8   2  558.04   35.80
   3   8   2  504.25   34.10
  -4   8   2   81.79    9.50
   4  -8   2   75.29    7.90
   4   8  -2   -3.30   40.20
   4   8  -2   72.99    9.70
  -4   8   2   31.50   19.80
  -4  -8  -2   87.49    9.80
   4   8   2   56.49    8.60
  -4  -8   2   41.40    7.90
   4   8   2   60.69    9.10
  -4   8  -2   27.30   20.70
   4   8   2   63.89    8.40
   4  -8  -2   59.59    7.60
  -4   8  -2   54.99    7.40
  -4  -8   2   53.39    8.40
  -5  -8  -2   94.09   11.60
   5  -8   2   93.99    6.10
   5  -8   2   67.69   24.40
   5   8  -2  110.89   13.10
   5   8  -2  100.29   10.80
  -5   8   2  112.79   12.40
   5  -8   2  104.09   11.40
   5  -8   2  104.39    6.50
   5  -8   2   77.29    8.70
   5  -8  -2  108.89   11.10
  -5  -8   2  103.39   11.50
   5   8   2   84.99   11.40
   5  -8  -2   89.89   10.20
  -5   8  -2   95.59   10.40
  -5  -8   2  114.29   14.10
  -6  -8  -2   30.80    7.40
   6  -8   2   26.90    5.60
   6  -8   2   30.40    3.70
   6   8  -2   28.00    8.30
   6  -8   2   36.60    4.10
  -6   8   2   37.60    8.70
   6  -8  -2   40.20    7.70
   6  -8  -2   53.49    8.60
  -6   8  -2   45.10    8.60
  -6  -8   2   47.30    9.00
  -6  -8   2   53.39   13.30
   6   8   2   38.60    8.80
   7  -8   2  198.48   12.70
  -7   8   2  197.38   20.20
   7  -8   2  188.98   13.00
  -7  -8  -2  196.28   19.50
   7   8  -2  185.08   20.10
   7  -8   2  185.48   15.40
   7  -8  -2  189.18   11.20
  -7  -8   2  188.88   18.30
   7   8   2  159.88   18.30
  -8  -8   2  105.99   14.00
   0   9   2  775.12   40.90
   0  -9   2  749.23   42.30
   0  -9  -2  724.13   46.10
   0   9  -2  764.52   45.20
   0   9  -2  734.93   41.20
   0  -9  -2  757.72   48.40
   0  -9   2  827.82   45.90
   1  -9   2  319.17   24.60
  -1   9   2  351.96   25.80
  -1  -9  -2  333.87   26.00
   1  -9   2  344.07   20.50
   1  -9   2  357.06   24.60
   1   9  -2  353.26   31.60
  -1  -9  -2  359.96   25.00
   1  -9  -2  355.76   30.60
   1   9   2  350.06   22.00
   1  -9  -2  369.66   25.40
  -1   9  -2  360.66   24.40
  -1  -9   2  349.96   23.30
   1   9   2  380.36   25.80
  -1   9  -2  383.36   20.00
  -1  -9   2  375.76   25.20
   3   9  -2  171.28   14.50
  -3   9   2  172.88   15.90
  -3  -9  -2  181.18   16.00
   3   9  -2  171.08   16.20
   3  -9   2  161.18   14.30
   3  -9  -2  180.78   15.30
  -3   9  -2  170.88   14.70
  -3  -9   2  156.58   15.10
   3   9   2  169.38   15.90
  -3  -9   2  171.58   16.50
   3   9   2  183.98   15.40
   3  -9  -2  183.08   14.80
   3   9   2  162.88   14.80
   4  -9   2   25.30   26.00
  -4   9   2   54.49   32.20
  -4  -9  -2   23.80   22.80
   4   9  -2  -25.80   51.89
  -4   9  -2   34.50   34.40
   4   9   2  -35.80   41.20
   4  -9  -2  -21.90   28.20
  -4  -9   2    4.90   24.20
  -5   9   2  226.88   19.80
   5   9  -2  203.48   19.70
   5  -9   2  200.58   16.20
  -5  -9  -2  209.08   19.30
   5  -9  -2  192.08   17.00
  -5  -9   2  206.38   18.60
   5   9   2  203.48   19.70
  -5   9  -2  203.98   17.50
  -5  -9   2  206.68   20.30
   5  -9  -2  218.58   17.80
  -6   9   2   84.09   12.60
  -6  -9  -2   79.79   11.80
   6   9  -2   67.29   12.90
   6  -9   2   90.69    9.80
  -6   9  -2   86.89   10.50
  -6  -9   2   56.69   10.70
   6  -9  -2   85.59   11.30
   6   9   2  100.49   13.00
  -7   9   2   29.70    9.90
   7  -9   2   42.40    7.40
  -7  -9   2   38.50    9.30
   0  10   2  421.76   24.30
   0 -10   2  426.26   29.30
   0  10  -2  440.56   29.40
   0  10  -2  421.26   24.80
   0  10   2  440.56   29.90
   0 -10  -2  422.76   30.40
   0 -10   2  439.46   26.30
   0 -10  -2  433.26   29.30
  -1 -10  -2  340.67   27.50
   1  10  -2  364.66   26.30
  -1 -10  -2  353.06   25.80
   1 -10   2  364.16   25.70
  -1  10   2  341.17   25.90
   1  10  -2  369.66   22.70
   1 -10   2  344.77   26.30
   1  10   2  369.06   26.50
  -1 -10   2  380.26   26.40
  -1  10  -2  367.26   25.60
  -1  10  -2  371.76   20.20
  -1 -10   2  361.76   24.10
   1  10   2  376.96   23.20
   1 -10  -2  366.36   25.80
   1 -10  -2  360.16   26.60
   2  10   2  373.56   85.29
   3 -10   2   81.09    9.70
  -3  10   2   75.79   10.40
   3  10  -2   71.29    9.20
   3  10  -2   72.49   10.00
   3  10  -2   57.49   61.49
  -3 -10  -2   75.69   10.50
  -3 -10   2   59.09    9.10
   3 -10  -2   73.69   10.10
   3  10   2   78.29    9.30
  -3  10  -2   68.79    9.50
   3 -10  -2   70.99    9.10
  -3 -10   2   79.49   10.60
   3  10   2  -24.50   52.29
   3  10   2   69.39   10.10
  -4  10   2  106.49   12.60
   4 -10   2   82.29   38.50
  -4 -10  -2   94.59   12.20
   4 -10   2   78.49   10.20
   4  10  -2   84.09   12.70
   4  10  -2  101.69   12.70
   4 -10  -2   92.79   10.70
   4  10   2  104.09   11.80
   4 -10  -2  101.59   10.90
  -4 -10   2   96.89   12.40
  -4 -10   2   95.59   11.90
  -4  10  -2  111.19   16.70
   4  10   2  115.89   13.40
   5 -10   2   23.00    5.70
   5  10  -2   33.30    9.70
  -5  10   2    0.00   31.00
  -5  10   2   49.00   10.20
  -5 -10  -2   46.50    9.30
   5 -10   2   48.50   44.30
  -5  10  -2   29.90   43.40
  -5 -10   2    5.10   29.40
   5  10   2   41.10    9.70
   5 -10  -2   54.79   41.20
  -5  10  -2   41.60    8.10
  -5 -10   2   37.10    8.20
  -7  10   2   59.69   13.40
   0  11   2  125.89    8.80
   0  11  -2  120.39    9.20
   0  11  -2   64.59   47.50
   0 -11   2  142.59   14.10
   0  11   2  137.59   14.20
   0  11   2   42.60   49.40
   0 -11  -2  120.39   13.10
   0  11  -2  127.89   13.00
   1 -11   2  229.38   19.10
  -1 -11  -2  269.27   20.50
   1  11  -2  259.87   20.20
   1  11  -2  133.99   67.69
  -1  11   2  202.08   18.70
   1  11  -2  237.18   16.00
   1  11   2  282.17   61.49
   1 -11  -2  208.88   18.50
   1  11   2  224.78   19.70
  -1  11  -2  200.08   18.00
  -1 -11   2  219.28   17.00
  -1 -11   2  193.78   18.30
   1  11   2  204.48   15.20
  -2  11   2  155.38   15.30
   2  11  -2   77.49   64.39
   2 -11   2  154.18   14.70
   2 -11   2  149.19   15.00
  -2 -11  -2  146.49   15.00
   2  11  -2  137.19   12.30
   2  11  -2  135.69   14.70
  -2 -11   2  139.49   13.60
  -2  11  -2  137.99   13.90
   2  11   2  151.28   13.00
   2 -11  -2   84.79   32.80
   2  11   2  183.38   59.49
  -2 -11   2  127.59   14.50
   2 -11  -2  165.98   15.20
   2  11   2  140.29   15.10
  -3  11   2  142.99   15.00
   3  11  -2  153.48   15.70
  -3  11   2  112.89   57.89
   3  11  -2  -11.10   80.29
   3  11  -2  123.49   12.30
  -3 -11  -2  140.69   15.00
   3 -11   2  120.29   13.40
   3 -11  -2  120.89   13.20
   3  11   2  112.69   14.40
   3  11   2  108.39   13.70
  -3 -11   2  116.59   13.10
  -3  11  -2  132.99   13.60
  -3 -11   2  126.59   14.20
  -4 -11  -2   91.99   12.70
   4  11  -2  101.29   13.50
   4 -11   2  118.59   11.40
   4  11  -2   -3.30   80.69
  -4  11   2  115.09   13.50
  -4  11   2    3.90   59.29
   4 -11  -2   59.59   45.60
   4 -11  -2   97.79   11.60
  -4  11  -2   84.19   11.30
   4  11   2   -5.90   71.19
   4  11   2   89.69   12.60
   5 -11   2   10.30    5.10
  -5  11   2   14.80    7.00
  -5 -11  -2   21.40    8.10
   5 -11   2  -56.69   47.90
  -5  11   2  -31.70   52.89
  -5  11  -2  -50.49   55.39
  -5 -11   2   14.40    6.10
  -5  11  -2    7.30    4.90
   5 -11  -2  -31.30   46.90
   5 -11  -2   14.50    5.30
  -6  11   2   24.40    5.80
  -6  11   2   62.49   50.29
   6 -11   2   10.00    6.50
  -6  11  -2    7.20    6.40
  -7  11   2   25.20    9.30
   0 -12   2  158.78   15.50
   0  12   2  156.18   16.10
   0  12  -2  145.89   15.00
   0  12   2  135.29    9.40
   0  12  -2   68.09   76.19
   0 -12  -2  137.99   14.90
   0  12  -2  139.29   10.40
   1  12  -2  113.79   13.20
  -1  12   2  115.49   13.70
   1  12  -2   12.60   79.59
   1 -12   2  110.69   13.10
   1  12  -2   99.79    9.30
  -1  12   2   -6.80   58.59
  -1 -12  -2   92.29   12.70
  -1  12  -2   -5.70   64.69
  -1 -12   2  113.19   13.80
   1  12   2  113.39    9.60
   1  12   2    2.70   72.29
   1  12   2  107.39   13.20
  -1  12  -2  112.89   12.90
   1 -12  -2  105.89   12.50
   2  12  -2   18.90    4.40
  -2  12   2  -17.30   72.99
  -2 -12  -2  -24.60   19.00
   2  12  -2  -33.80   89.39
  -2 -12  -2   10.80    4.80
  -2  12   2    7.70    5.10
  -2  12  -2   13.70    5.80
  -2 -12   2   11.70    5.60
  -2  12  -2  -75.49  102.99
  -2 -12   2  -31.50   28.00
   2 -12  -2   17.70    6.00
   2 -12  -2   10.30   31.90
   2  12   2   15.50    6.20
   2  12   2   20.60    4.80
   2  12   2 -109.59   81.79
   3  12  -2   53.29  115.89
   3  12  -2  191.08   16.60
  -3  12   2  210.98   19.90
   3 -12   2  206.58   18.40
   3  12  -2  193.18   19.20
  -3 -12  -2  225.68   20.20
  -3  12  -2  181.98   18.00
  -3 -12   2  164.08   17.70
   3  12   2  133.59  119.89
   3 -12  -2  186.78   17.90
   3  12   2  191.38   19.30
   3  12   2  196.28   16.80
  -4  12   2  -29.50   83.39
   4 -12  -2  -49.60   56.39
  -4  12  -2  -31.70   67.79
  -5  12   2   41.10    9.30
   5 -12  -2   37.60    8.60
  -5  12  -2   56.79   10.20
  -6  12   2   29.80    8.80
  -6  12  -2   30.30    9.20
   0 -13  -2   -0.20   29.90
   0  13   2  -72.29   79.79
   1 -13   2   -0.70   40.80
   1  13  -2   15.30  101.49
  -1  13   2  100.69   13.10
   1  13  -2   97.69   11.80
  -1 -13  -2   98.29   13.00
   1 -13   2   91.39   12.10
  -1 -13   2   88.29   12.20
  -1  13  -2   73.79   11.30
   1  13   2   53.19   11.40
  -1 -13   2    3.80   38.00
   1  13   2   43.10   76.19
  -1  13  -2  -40.20   96.89
   1  13   2   64.19    7.60
   1 -13  -2   74.49   11.30
  -2  13   2    4.60   84.49
  -2 -13  -2  -13.40   32.90
   2 -13   2   18.70    6.20
   2 -13   2  -34.10   40.80
   2  13  -2   18.10    7.00
   2  13  -2  -86.69  109.59
  -2  13   2   15.90    6.50
  -2 -13   2   13.60    9.50
   2  13   2   17.50    4.30
   2 -13  -2    5.10   76.89
  -2  13  -2   21.30    6.60
  -2  13  -2   17.70   89.89
   2 -13  -2   20.00    6.50
   2  13   2  -38.90   96.59
   2  13   2   10.30   10.60
   3 -13   2   10.90   48.30
  -3  13   2  -61.49   98.69
  -3 -13  -2    5.00   32.80
  -3  13   2   22.00    7.30
   3  13   2  -50.19   74.49
   3 -13  -2   19.50    6.90
   3 -13  -2   68.09   56.09
  -3  13  -2   22.50    6.60
   3  13   2   14.30    6.70
  -3 -13   2  -36.10   36.80
  -4  13   2    4.30    5.20
  -4  13  -2    8.40    6.50
  -5  13  -2   23.90    8.80
   0  14   2 -110.59  132.09
   0  14  -2   90.99  145.09
   0 -14   2  -22.90   36.70
   0  14  -2    4.00    5.40
   0  14  -2    0.90    3.30
   1  14  -2   50.59    7.40
   1 -14  -2    3.10   51.89
   1  14   2   43.90    8.40
  -1  14  -2  112.49  140.09
  -1  14  -2   35.20    9.70
   1  14   2  -39.60  150.58
   2  14   2  -22.60   90.19
  -3  14  -2   45.30    9.80
  -4  14  -2   14.10    6.50
  -5  14  -2  128.99   17.90
  -2 -15  -2  -53.19   51.89
   0   0  -3    0.40    0.40
   0   0  -3    0.20    0.30
   0   0   3    5.00   12.20
   0   0  -3   -1.00   13.90
   0   0   3    0.10    0.40
   0   0   3   -0.10    0.20
   0   0   3    0.00    0.40
   0   0  -3   -0.50    0.20
   1   0   3  115.19    7.50
  -1   0  -3  103.99    6.20
   1   0   3  125.99   54.89
  -1   0  -3   92.19   50.09
   1   0   3  117.29    6.30
   1   0  -3  115.59    8.20
   1   0  -3  108.49    7.20
  -1   0   3  114.39   67.19
  -2   0  -3 2582.74  130.89
   2   0   3 2589.94  307.27
   2   0  -3 2447.76  319.17
   2   0  -3 2384.06  128.59
   2   0   3 2799.92  129.29
  -2   0   3 2579.54  128.59
  -2   0   3 2773.92  335.37
   2   0  -3 2766.62  130.69
  -2   0  -3 2140.99  277.37
   2   0   3 2422.96  130.69
   2   0  -3 2532.15  132.19
  -2   0   3 2581.14  130.79
   3   0   3 1715.03   89.09
  -3   0   3 1807.12   89.49
   3   0  -3 1583.14  255.27
   3   0  -3 1723.83   86.69
   3   0  -3 1695.93   90.79
   3   0   3 1872.81  271.97
  -3   0   3 1784.02   86.79
  -3   0  -3 1699.83   89.09
   3   0  -3 1503.35   88.29
  -3   0  -3 1747.83  255.37
  -3   0   3 1571.74  256.87
  -4   0  -3   13.30   40.10
   4   0  -3   47.60    4.60
  -4   0  -3   47.10    5.70
   4   0   3   46.10    6.90
   4   0   3   48.90    6.60
   4   0  -3   53.59   51.89
  -4   0   3   52.99    6.40
   4   0  -3   42.20    5.80
  -4   0   3   53.19    4.70
  -4   0   3   48.90   63.89
   4   0   3   45.30   49.90
   5   0  -3 1455.05   74.69
   5   0   3 1486.15   79.09
   5   0   3 1388.06   76.79
   5   0   3 1390.26   77.19
   5   0  -3 1409.16   79.59
  -5   0   3 1321.47   77.99
   5   0  -3 1446.06   77.49
  -5   0   3 1481.25   74.79
  -5   0  -3 1407.76   76.99
  -6   0   3   15.40    3.60
   6   0   3   14.80    4.60
  -6   0   3   13.00    5.00
  -6   0  -3   13.40    3.90
   6   0  -3   14.10    3.40
   6   0  -3   12.70    5.00
   6   0  -3   14.70    4.50
  -6   0   3   12.10    4.90
   6   0   3   15.10    7.80
  -6   0   3    6.10    4.80
   6   0   3    8.10    3.60
   6   0   3   10.40    4.60
   7   0   3   74.19   10.20
  -7   0  -3   62.39    8.60
   7   0   3   87.39    9.90
  -7   0   3   77.29    8.00
   7   0  -3   89.69   11.80
   7   0   3   70.29    9.30
   7   0  -3   83.89   10.20
   7   0  -3   74.29    8.10
   8   0  -3   33.50    5.90
  -8   0  -3   36.30    7.50
   8   0   3   46.20    8.40
   9   0   3  288.27   22.60
  -9   0  -3  303.47   23.40
   9   0  -3  262.67   20.30
   0  -1   3   30.40    2.70
   0   1  -3   28.90    2.70
   0   1   3   34.80    3.00
   0   1   3   37.80    2.90
   0  -1  -3   28.40    2.80
   0  -1   3   12.90   28.20
   0   1   3   25.80   25.40
   0   1  -3   24.30   34.10
   0  -1  -3   31.10    2.60
   0   1   3   29.30    2.50
  -1   1   3 1507.85   69.59
   1   1  -3 1226.38  307.27
  -1  -1  -3 1640.84  238.48
   1  -1   3 1769.12  257.37
  -1  -1  -3 1414.06   69.59
   1  -1   3 1457.75   70.29
   1  -1  -3 1407.46  194.08
   1   1   3 1234.28   69.89
   1   1   3 1294.97   69.39
  -1  -1   3 1357.06  242.28
   1  -1  -3 1347.97   69.29
   1   1   3  889.91  218.68
   1  -1  -3 1399.36   70.69
  -1  -1   3 1308.87   68.79
  -1  -1   3 1338.47   70.09
   1  -1  -3 1318.47   68.39
  -2   1   3 1275.57   61.29
   2  -1   3 1291.37   62.09
   2  -1   3 1491.75  203.28
  -2   1   3 1350.56  183.78
   2   1  -3 1122.99  237.88
  -2   1   3 1243.58  206.88
  -2  -1  -3 1363.16   62.39
  -2   1   3 1241.88   63.29
   2   1  -3 1307.97   62.09
   2   1  -3 1298.57   59.99
   2  -1   3 1207.18   59.39
  -2  -1  -3  950.40  194.88
  -2   1  -3 1077.49   61.39
   2   1   3 1006.00   61.39
   2  -1  -3 1036.10   60.59
   2   1   3 1096.49  215.28
  -2  -1   3 1198.78  241.88
  -2  -1   3 1057.09   59.79
   2   1   3 1102.09   60.59
  -2  -1   3 1080.49   61.79
   2  -1  -3 1065.69   62.19
  -3  -1  -3  306.57  113.29
  -3   1   3  286.97   96.29
  -3  -1  -3  376.06   24.40
   3   1  -3  362.76   24.30
   3  -1   3  351.76   24.20
   3  -1   3  299.87   97.59
   3   1  -3  362.76   22.50
  -3   1   3  380.86   95.29
   3  -1   3  356.86   22.70
   3   1  -3  358.06  148.69
   3   1   3  457.45   26.20
  -3  -1   3  455.55   25.70
   3   1   3  591.84  143.29
  -3  -1   3  460.55   23.20
   3  -1  -3  442.46   24.30
   3   1   3  464.25   25.20
  -3  -1   3  469.65  168.38
  -3   1  -3  450.45   24.80
   3  -1  -3  476.65   22.80
   3  -1  -3  444.86   26.00
  -4   1   3  112.19    9.60
   4   1  -3  110.69  114.59
   4  -1   3   99.89    9.60
   4  -1   3  111.29   10.00
  -4  -1  -3   72.49   64.99
  -4  -1  -3  123.59    9.90
   4   1  -3  113.29    7.80
   4   1  -3  104.99    9.50
  -4   1   3   64.29   43.70
   4  -1   3  115.39    8.40
  -4   1   3  100.59   63.09
   4  -1   3  144.09   65.59
   4  -1  -3   96.79    8.60
   4   1   3   94.69    9.00
   4  -1  -3   86.49    9.40
  -4  -1   3  112.09   10.20
  -4   1  -3   92.49    8.70
   4  -1  -3   91.89    7.40
  -4  -1   3  100.89    7.70
   4   1   3   83.69    9.50
   4   1   3   71.09   70.79
   5   1  -3  341.07   22.10
   5  -1   3  332.77   22.50
   5   1  -3  287.57   18.90
   5   1  -3  313.37   23.90
   5  -1   3  310.47   19.80
   5  -1   3  313.27   21.30
  -5  -1  -3  303.17   21.30
  -5   1   3  300.67   21.60
   5  -1  -3  307.47   19.00
   5   1   3  308.17   21.20
  -5  -1   3  308.47   22.60
   5  -1  -3  290.37   20.60
   5  -1  -3  302.07   22.30
  -5  -1   3  303.67   19.30
  -5   1  -3  332.07   21.30
   6   1  -3  220.78   19.60
   6  -1   3  225.28   17.20
   6   1  -3  150.58   28.50
   6   1  -3  238.68   15.40
  -6  -1  -3  235.78   17.40
   6  -1   3  201.88   17.60
   6   1  -3  246.28   18.30
   6  -1   3  232.08   16.10
  -6   1   3  223.88   18.00
   6  -1  -3  211.68   17.90
   6   1   3  206.38   16.60
  -6  -1   3  194.78   18.00
  -6   1  -3  180.68   15.80
   6  -1  -3  219.58   14.90
  -6  -1   3  198.88   14.80
   6  -1  -3  203.48   16.60
   6   1   3  210.08   18.40
   7   1  -3  566.74   31.60
  -7  -1  -3  553.54   34.10
   7   1  -3  619.24   36.20
   7   1  -3  561.14   37.80
   7  -1   3  554.44   32.70
   7  -1   3  539.15   35.60
   7  -1   3  539.85   34.20
   7   1   3  457.15   33.50
  -7   1  -3  470.25   32.70
  -7  -1   3  478.55   30.90
   7   1   3  460.45   32.90
  -7  -1   3  489.25   35.80
   7  -1  -3  462.05   33.20
   7  -1  -3  479.25   30.70
  -8  -1  -3  133.39   14.40
   8  -1   3  150.98   13.30
   8   1  -3  141.09   12.50
  -8   1  -3  147.09   14.10
   8   1   3  125.99   14.20
  -8  -1   3  134.29   12.10
   8  -1  -3  138.39   12.40
   9   1  -3    1.10    4.10
  -9  -1  -3    4.30    5.20
   9  -1   3   10.20    4.50
  -9  -1   3    9.70    4.20
   9   1   3   -1.20    5.00
   9   1   3    7.20    4.00
   9  -1  -3    5.00    4.20
   0   2   3  578.54   33.50
   0   2   3  657.53  162.18
   0  -2   3  656.23   33.10
   0  -2  -3  630.54   33.10
   0   2  -3  619.54   33.00
   0   2   3  644.54   33.10
   0  -2  -3  667.13   33.70
   0  -2  -3  515.35  153.48
   0   2  -3  413.26  153.88
   1   2  -3 4536.35  544.75
   1  -2   3 4004.60  470.15
  -1  -2  -3 4572.84  231.08
  -1  -2  -3 5483.75  524.45
   1   2   3 4386.66  230.78
   1   2   3 5290.37  525.25
   1  -2  -3 4339.77  428.36
   2  -2   3 1151.98  231.88
   2   2  -3 1322.17   66.79
  -2   2   3 1253.17   66.89
  -2  -2  -3 1188.68  247.78
  -2   2   3 1136.39  187.78
   2   2  -3 1239.98   68.19
   2  -2   3 1319.97   68.29
  -2   2   3 1239.68   68.99
  -2  -2  -3 1407.36   74.09
   2  -2   3 1139.49   65.59
   2   2   3 1377.56   68.39
   2   2   3 1121.49  251.07
   2  -2  -3 1265.37   68.49
   2   2   3 1470.75   68.09
   2  -2  -3 1327.27   66.69
  -2   2  -3 1382.66   65.99
   2  -2  -3 1256.07  193.08
  -2  -2   3 1319.87   66.99
  -3  -2  -3  210.88   13.90
   3   2  -3  154.78  107.49
   3   2  -3  188.18   11.70
   3  -2   3  173.58   10.90
  -3   2   3  174.78   12.30
   3   2  -3  171.78   13.20
  -3  -2  -3  193.48  103.79
  -3   2   3  206.38   14.80
   3  -2   3   95.19   58.59
   3  -2   3  201.48   13.60
  -3   2   3  130.89   69.79
  -3  -2   3   55.19   68.79
   3   2   3  192.48   12.90
   3  -2  -3  175.18   11.30
  -3  -2   3  212.08   12.20
   3  -2  -3  186.78   12.10
   3   2   3  193.08   13.40
  -3  -2   3  188.28   14.00
   3   2   3  186.88   14.20
   3  -2  -3  198.48   13.80
  -3   2  -3  179.68   12.90
   3   2   3  215.18   90.59
  -4  -2  -3 2188.38  378.26
   4   2  -3 1868.31  109.49
   4  -2   3 2316.87  259.07
  -4  -2  -3 2135.79  112.29
   4   2  -3 2106.69  112.49
   4  -2   3 2125.39  109.39
   4  -2   3 2127.19  282.27
   4  -2   3 2150.18  112.19
   4   2  -3 2038.30  416.16
  -4   2   3 2175.08  111.59
   4  -2   3 2264.27  112.79
   4  -2  -3 2135.19  110.79
   4   2   3 2046.00  111.89
  -4  -2   3 2259.07  113.99
   4   2   3 2194.18  113.99
  -4  -2   3 1983.60  357.46
   4   2   3 2155.28  111.79
  -4   2  -3 2158.78  111.69
   4  -2  -3 2078.29  109.59
  -4  -2   3 2190.48  110.39
   4   2   3 2243.58  392.36
   5  -2   3  232.88   15.20
   5  -2   3  227.68   17.40
   5   2  -3  236.58   17.80
   5  -2   3  230.68   17.10
  -5   2   3  238.38   17.30
   5   2  -3  240.48   15.40
  -5  -2  -3  217.78   17.10
   5  -2  -3  211.68   16.00
   5  -2  -3  226.48   15.10
   5   2   3  229.28   17.10
  -5  -2   3  239.88   18.80
  -5  -2   3  218.88   15.50
   5  -2  -3  202.28   17.10
  -5   2  -3  230.48   16.80
   5   2   3  289.47   20.00
   6  -2   3  103.29   10.50
   6   2  -3  101.99    8.80
  -6  -2  -3   91.79   11.90
   6   2  -3   98.89   12.10
   6  -2   3   76.69   10.00
   6  -2   3  104.69    8.90
   6   2   3   85.99   11.00
  -6  -2   3  102.29   11.90
   6   2   3   74.09    9.20
  -6  -2   3   91.99    8.90
   6  -2  -3   89.89    9.50
  -6   2  -3   77.49    8.90
   6  -2  -3   89.39   11.20
   6  -2  -3   85.39   10.20
   7  -2   3   23.30    6.10
   7  -2   3   20.30    4.30
   7  -2   3   15.60    5.20
   7   2  -3   20.90    4.50
  -7  -2  -3   24.50    5.10
   7   2  -3   27.60    7.70
  -7  -2   3   19.90    4.90
   7  -2  -3   15.20    4.10
   7   2   3    1.90   24.10
   7  -2  -3   14.50    4.40
  -7  -2   3   11.40    5.80
   7   2   3    9.50    3.90
   7   2   3   21.90    5.60
  -8  -2  -3  238.18   20.50
   8  -2   3  220.48   17.80
   8   2  -3  251.77   18.20
   8   2   3  252.57   20.50
   8  -2  -3  247.48   18.30
  -8  -2   3  258.97   21.60
   9   2  -3    2.50    3.60
  -9  -2  -3   -4.40    3.50
   9  -2  -3    6.30    4.50
  -9  -2   3   -0.70    3.20
   9   2   3    2.30    4.30
   0  -3   3  277.47   15.50
   0   3   3  278.97   15.80
   0   3   3  136.69   81.19
   0  -3  -3  220.28  111.79
   0   3  -3  272.97   16.10
   0   3   3  260.77   16.30
   0   3  -3  123.39   98.59
   0   3  -3  265.47   15.30
   0  -3  -3  286.47   15.90
   0  -3  -3  266.07   16.30
   0  -3   3  168.98  114.69
  -1   3   3 1126.89   54.69
   1   3  -3  747.13  245.28
   1  -3   3 1158.68   55.49
   1   3  -3 1077.59   56.59
  -1  -3  -3 1110.39   57.19
   1  -3   3 1093.19  248.38
  -1   3   3 1164.78   57.69
   1  -3   3 1151.08   55.99
  -1  -3  -3 1310.47  271.77
  -1  -3  -3 1076.89   56.89
  -1  -3   3  636.94  213.58
   1  -3  -3 1012.40   55.69
   1  -3  -3 1039.90   56.99
  -1  -3   3 1012.30   56.09
   1   3   3 1066.69   56.79
   1   3   3  780.52  232.38
  -1  -3   3 1177.68   57.09
  -1   3  -3  849.12  259.57
  -1   3  -3 1037.70   55.39
   1  -3  -3 1207.48  229.78
   1   3   3 1010.80   56.69
   2   3  -3  921.91  317.57
  -2  -3  -3  790.72   40.70
   2  -3   3  979.40  218.78
  -2   3   3  732.53  170.68
   2  -3   3  822.52   40.60
   2   3  -3  806.92   39.20
  -2   3   3  827.72   38.30
   2   3  -3  800.72   40.60
  -2  -3  -3  759.22   40.70
  -2   3   3  823.32   41.40
   2  -3  -3  637.94   39.90
   2   3   3  674.63   40.60
  -2  -3   3  645.44   40.20
  -2   3  -3  449.26  159.48
   2   3   3  406.96  175.38
   2   3   3  647.24   39.70
   2  -3  -3  680.03  154.18
  -2   3  -3  690.13   38.00
   2  -3  -3  641.14   37.60
   2   3   3  712.83   40.40
   3  -3   3  917.61   43.90
   3  -3   3 1031.30  215.28
  -3   3   3  913.31   45.00
   3   3  -3  884.21   49.60
  -3   3   3  830.62   47.60
   3  -3   3  888.31   46.80
   3   3  -3  660.63  264.87
  -3  -3  -3  957.80   47.50
   3   3  -3  817.32   44.90
   3   3   3  783.32   46.20
   3  -3  -3  772.52  141.79
  -3  -3   3  600.84  231.68
   3  -3  -3  777.72   46.40
   3   3   3  832.22   48.40
  -3   3  -3  765.42   44.30
   3  -3  -3  814.62   44.20
   3   3   3  871.61   46.50
   3  -3  -3  812.02   44.40
  -3  -3   3  747.83   47.00
  -4  -3  -3  107.79   59.19
  -4  -3   3   36.60   61.29
   4   3   3  183.68   62.89
   5   3  -3  216.88   16.10
   5  -3   3  227.28   13.60
  -5  -3  -3  225.68   16.40
  -5   3   3  213.08   15.30
   5   3  -3  205.38   16.30
   5  -3   3  199.68   15.50
   5  -3   3  209.58   15.90
   5   3   3  192.48   15.40
   5   3   3  190.28   15.60
  -5  -3   3  175.48   16.60
   5  -3  -3  185.08   15.50
   5   3   3  169.58   16.30
   5  -3  -3  189.28   13.60
  -5  -3   3  172.08   13.90
   5  -3  -3  181.98   15.60
   6  -3   3  514.05   31.90
  -6  -3  -3  504.55   32.10
   6   3  -3  573.34   30.00
   6   3  -3  557.44   33.60
   6  -3   3  551.24   32.30
  -6  -3   3  471.65   33.90
   6   3   3  417.86   32.40
   6   3   3  425.76   30.80
   6  -3  -3  452.25   29.60
   6  -3  -3  484.65   29.30
   6   3   3  443.06   30.70
  -6  -3   3  439.56   29.40
   6  -3  -3  440.76   31.10
  -7  -3  -3  150.58   13.90
   7   3  -3  156.38   21.00
   7  -3   3  144.39   14.50
   7   3  -3  110.19   11.10
   7  -3   3  137.79   13.50
   7  -3   3  147.89   11.40
  -7  -3   3  114.69   11.50
   7   3   3  129.39   12.90
   7  -3  -3  120.39   12.00
   7  -3  -3  121.09   10.90
   7   3   3  125.09   13.20
  -7  -3   3  142.99   16.00
   8  -3   3  130.29   11.60
  -8  -3  -3  110.79   14.00
  -8  -3   3  127.49   12.40
   8  -3  -3  115.99   12.50
   8   3   3  127.09   13.60
   8  -3  -3  139.59   12.10
  -9  -3  -3   10.30    5.50
   9   3   3   14.30    7.20
  -9  -3   3   13.70    5.50
   0  -4  -3   34.40    4.00
   0   4   3   35.90    4.00
   0  -4  -3   50.39    5.10
   0   4  -3   -6.80   69.89
   0  -4   3   36.80   43.10
   0   4  -3   39.40    3.70
   0  -4  -3   40.40   42.20
   0   4  -3   36.20    4.20
   0   4   3   45.60    4.90
   0  -4   3   38.20    3.80
  -1   4   3 3446.76  456.95
  -1   4   3 2789.22  141.79
   1   4  -3 2574.14  499.65
   1   4  -3 2800.92  140.59
   1  -4   3 2517.25  422.46
   1  -4   3 2918.71  140.59
   1  -4   3 2603.54  139.09
  -1  -4  -3 2470.05  428.26
  -1  -4  -3 2631.94  141.49
  -1   4   3 2812.52  138.09
  -1  -4  -3 2762.02  141.19
   1  -4  -3 2759.12  408.76
  -1  -4   3 2735.33  469.25
   1   4   3 2611.84  140.79
   1   4   3 2790.52  141.09
   1  -4  -3 2845.82  140.39
  -1   4  -3 2719.23  139.19
   1   4   3 2769.92  141.39
   1   4   3 2868.01  475.05
  -1  -4   3 2747.33  140.89
  -1   4  -3 2852.61  478.15
  -1   4  -3 2778.52  139.99
   1  -4  -3 2788.32  141.39
  -1  -4   3 2690.03  140.99
   2   4  -3   60.89    6.20
  -2  -4  -3   70.19    6.80
  -2  -4  -3   29.70   74.49
  -2   4   3   84.69   76.49
  -2  -4  -3   63.19    6.70
   2  -4   3   41.50   40.30
  -2   4   3   67.29    4.30
   2  -4   3   62.99    4.80
  -2   4   3   67.99    6.90
   2  -4   3   63.49    5.20
   2   4  -3  140.39  106.89
  -2   4  -3   64.49    5.20
   2  -4  -3   63.29    6.40
  -2  -4   3   64.89    6.70
  -2   4  -3  -12.60   57.99
   2   4   3  121.39   55.09
   2   4   3   64.29    6.80
   2   4   3   58.79    6.30
  -2  -4   3   56.39    5.70
   2  -4  -3   60.59    4.00
   2   4   3   67.29    6.50
   3   4  -3  597.44  275.47
   3  -4   3  828.42   40.40
   3   4  -3  734.73   43.00
   3   4  -3  758.62   41.50
  -3  -4  -3  540.65  213.48
  -3   4   3  750.82   43.80
   3  -4   3  596.04  208.58
  -3   4   3  759.72   40.20
  -3  -4  -3  737.63   43.20
   3  -4   3  764.82   42.90
  -3   4   3  539.05  173.58
   3   4   3  753.72   42.90
   3   4   3  719.83   43.70
  -3   4  -3  785.22   40.90
   3   4   3  842.82   43.60
  -3  -4   3  751.02   44.00
  -3  -4   3  728.43   41.80
  -3   4  -3  995.00  298.17
   3   4   3  709.03  236.18
   3  -4  -3  752.12   42.80
   3  -4  -3  763.82   39.60
   3  -4  -3  639.44  204.78
   4   4  -3  130.99   10.50
  -4   4   3  132.69   12.60
  -4  -4  -3  141.59   12.20
   4   4  -3  128.69   11.80
   4  -4   3  126.79    9.20
  -4   4   3  134.39   10.10
   4  -4   3  134.29   10.90
   4  -4   3  138.29   11.80
  -4  -4   3  137.99   11.00
   4   4   3  127.29   11.60
   4  -4  -3  139.29    9.50
  -4   4  -3  142.29   10.50
  -4  -4   3  150.68   13.20
   4  -4  -3  143.69   10.40
   4   4   3  136.19   11.70
   4   4   3  136.59   12.70
   4  -4  -3  146.99   12.00
   5   4  -3  769.02   46.00
   5  -4   3  784.12   41.70
  -5  -4  -3  848.32   46.30
   5  -4   3  737.03   43.90
  -5   4   3  802.32   47.80
   5  -4   3  867.91   46.00
   5   4  -3  767.92   43.20
   5  -4  -3  704.43   42.50
   5  -4  -3  690.23   41.90
   5   4   3  718.13   46.50
   5  -4  -3  763.82   44.90
   5   4   3  747.83   44.70
  -5  -4   3  724.83   47.00
  -5  -4   3  806.42   44.10
   5   4   3  723.53   44.80
   6   4  -3    1.60   21.40
   6   4  -3    9.40    3.00
  -6  -4  -3    6.90    3.50
   6  -4   3   10.30    3.00
   6  -4   3   16.00    4.70
   6  -4   3   13.60    4.50
   6   4  -3    8.30    4.30
   6   4   3   12.60    5.20
   6   4   3   10.30    4.00
   6  -4  -3   15.50    4.00
  -6  -4   3    7.80    3.30
   6  -4  -3   19.90    5.00
   6  -4  -3   11.30    3.50
  -6  -4   3    3.50   10.50
   6   4   3   13.90    4.40
   6   4   3    6.00   22.80
  -6  -4   3   14.40    5.50
   7   4  -3   73.89    8.50
   7  -4   3   81.59    7.50
  -7  -4  -3   83.09   10.60
   7  -4   3   76.49    9.90
   7  -4   3   65.39    9.20
   7  -4  -3   84.29    8.50
   7  -4  -3   67.09    8.40
  -7  -4   3   70.09   10.20
   7   4   3   66.79    9.60
  -7  -4   3   70.29   13.30
   7  -4  -3   64.29    9.60
  -8  -4  -3   72.69   11.20
   8  -4   3   69.49    7.70
   8   4  -3   68.99    9.00
   8  -4   3   70.69   11.40
   8  -4  -3   78.89    9.20
   8  -4  -3   76.19    9.60
  -8  -4   3   84.19    9.90
   8   4   3   55.89   10.50
   9   4   3  112.39   25.40
  -9  -4   3  127.49   13.80
   0   5   3  125.69  122.39
   0  -5  -3   96.09    8.40
   0   5   3  111.69    7.70
   0   5  -3  115.79    9.00
   0   5   3  111.99    9.30
   0   5   3  117.69    8.80
   0  -5  -3  113.89    9.30
   0  -5  -3  106.69   65.09
   0   5  -3  157.88  143.79
   0  -5   3  101.19    7.80
   0   5  -3  112.79    7.80
   0  -5   3   40.50   69.99
  -1   5   3  241.38   14.10
   1   5  -3  246.08   16.50
   1   5  -3  258.47   18.00
   1  -5   3  256.57   17.00
   1   5  -3  182.98  166.88
  -1   5   3  241.88   17.50
  -1  -5  -3  232.58   17.10
  -1  -5  -3  235.78   17.60
   1  -5   3  232.98   15.20
   1  -5   3  162.68  134.49
  -1   5   3  243.48   14.40
  -1   5   3  213.08  139.29
   1   5   3  289.67   18.10
  -1  -5   3  317.67   17.80
  -1  -5   3  313.37  191.98
   1  -5  -3  302.37   18.10
   1  -5  -3  294.07   17.20
   1  -5  -3  232.68  144.59
   1   5   3  333.37  191.78
  -1   5  -3  281.97   15.50
  -1   5  -3  313.67   17.10
  -1  -5   3  283.97   17.40
   1   5   3  310.37   17.90
   1   5   3  292.47   17.30
  -1   5  -3  296.17  193.18
   2  -5   3  584.94  230.38
  -2   5   3  561.14  222.48
   2  -5   3  601.14   30.20
  -2  -5  -3  387.66  186.08
  -2   5   3  603.74   34.10
   2   5  -3  534.05   32.60
   2   5  -3  616.04  268.37
   2  -5   3  584.04   31.70
  -2  -5  -3  593.84   37.30
  -2  -5  -3  565.24   33.40
   2   5   3  595.14   33.60
  -2   5  -3  563.14   31.50
   2  -5  -3  361.46  155.48
  -2  -5   3  563.84   33.50
  -2  -5   3  514.95   32.20
   2   5   3  555.64   33.40
   2  -5  -3  573.24   33.10
  -2   5  -3  446.66  301.17
  -2  -5   3  384.06  200.38
   2   5   3  432.66  208.88
   2   5   3  584.54   33.10
   3  -5   3  332.97   19.90
   3  -5   3  323.87   20.50
  -3  -5  -3  353.26   23.40
  -3   5   3  334.67  159.48
  -3  -5  -3  218.18  110.69
   3   5  -3  399.66   24.40
   3  -5   3  385.86  195.98
   3   5  -3  473.55  168.98
   3  -5   3  356.26   23.00
  -3   5   3  321.97   23.20
   3   5  -3  360.26   23.20
  -3  -5   3  352.16   22.30
   3   5   3  577.44  246.18
  -3  -5   3  344.17   23.80
   3  -5  -3  363.26   18.80
  -3   5  -3  340.97   21.00
  -3  -5   3  188.38  115.59
   3   5   3  345.37   22.80
   3   5   3  399.06   24.30
   3  -5  -3  379.26   23.10
  -3   5  -3  208.88  195.08
   3   5   3  384.86   23.80
   4   5  -3  141.39   12.20
   4  -5   3  128.79   10.10
  -4   5   3  137.29   12.70
   4   5  -3  142.49   10.80
   4  -5   3  133.39    9.30
   4  -5   3  141.49   11.90
  -4  -5  -3  135.99   12.00
   4  -5  -3  113.99   10.80
   4   5   3  117.19   11.10
  -4  -5   3  110.39   11.90
  -4  -5   3  125.59   10.80
   4  -5  -3  110.39    9.60
   4   5   3  123.09   11.70
   4   5   3  114.39   11.80
  -4   5  -3  106.29    9.50
   4  -5  -3  116.69    8.20
   5  -5   3  391.46   26.60
   5   5  -3  376.26   26.50
   5  -5   3  375.16   27.90
   5  -5   3  401.16   25.30
  -5   5   3  422.16   30.50
  -5  -5  -3  411.96   29.20
   5   5   3  491.45   30.00
  -5  -5   3  474.65   31.90
   5   5   3  494.65   29.50
   5  -5  -3  441.46   26.90
   5   5   3  447.56   34.10
   5  -5  -3  485.55   29.10
  -5  -5   3  499.65   28.60
   5  -5  -3  457.55   25.40
   6  -5   3   77.49    8.60
   6   5  -3   24.70   25.70
   6  -5   3   89.19    7.60
   6  -5   3   88.19   10.10
   6   5  -3   82.99    8.70
  -6  -5  -3   88.39   10.60
  -6  -5   3   70.69    8.70
   6  -5  -3   67.69    7.10
   6  -5  -3   71.09    9.00
  -6  -5   3   59.69   11.80
   6  -5  -3   74.39    8.00
   6   5   3   69.59    9.20
   6   5   3   72.39    9.40
   7  -5   3  322.77   20.70
   7  -5   3  317.67   23.20
  -7  -5  -3  317.47   25.20
  -7  -5   3  370.86   33.70
   7  -5  -3  318.67   24.20
  -7  -5   3  331.17   23.50
   7   5   3  337.77   25.30
   7  -5  -3  299.77   21.30
   7  -5  -3  328.87   22.50
   8  -5   3   13.50    3.70
   8  -5   3   21.60    6.10
  -8  -5  -3   14.20    5.60
   8  -5  -3    8.50    4.10
  -8  -5   3    7.20    4.10
   8  -5  -3    7.40    4.10
   8   5   3    7.10    4.90
   9   5   3    2.20    5.60
  -9  -5   3   16.40    6.20
   0  -6   3 2556.64  135.89
   0   6  -3 2538.95  593.24
   0   6  -3 2694.23  137.69
   0  -6  -3 2363.36  536.45
   0   6   3 2280.17  516.35
   0  -6  -3 2743.53  138.69
   0  -6  -3 2730.83  137.59
   0   6   3 2597.54  138.29
   0   6   3 2557.44  135.19
   0   6  -3 2914.71  135.79
   0  -6   3 2413.76  507.35
   1  -6   3  703.03   39.90
   1   6  -3  394.16  245.48
  -1   6   3  341.37  187.48
   1  -6   3  713.03   37.30
  -1  -6  -3  740.43   41.20
   1   6  -3  712.43   38.80
  -1  -6  -3  474.85  208.78
  -1   6   3  700.33   35.60
   1  -6   3  625.44  278.07
  -1   6   3  745.53   35.80
   1   6  -3  724.83   40.70
  -1  -6  -3  721.03   40.20
  -1   6   3  745.53   40.90
   1  -6  -3  674.43   39.20
   1  -6  -3  344.97  177.08
   1  -6  -3  720.53   40.40
   1   6   3  650.83   40.10
   1   6   3  639.04   39.40
  -1   6  -3  721.93   39.20
  -1   6  -3  661.23   37.00
  -1  -6   3  743.43   39.70
   1   6   3  684.83  310.47
   1   6   3  713.63   39.10
  -1  -6   3  706.13   39.80
  -1   6  -3  341.97  253.67
  -2   6   3  487.35   29.10
   2  -6   3  571.04  265.47
  -2  -6  -3  407.16   27.70
  -2  -6  -3  284.17  173.38
   2   6  -3  450.25   27.30
   2   6  -3  649.54  369.36
  -2  -6  -3  420.76   29.00
   2   6  -3  463.25   29.40
   2  -6   3  459.85   24.50
   2  -6   3  482.35   27.00
   2   6   3  453.75   27.90
   2   6   3  451.25   27.90
   2  -6  -3  287.97  178.18
  -2  -6   3  483.85   27.90
   2  -6  -3  421.66   26.60
  -2  -6   3  421.86   27.90
  -2   6  -3  488.75   26.90
   2  -6  -3  443.46   27.90
   2   6   3  287.17  203.98
   2   6   3  471.35   28.60
  -3   6   3  284.17   20.40
  -3  -6  -3  306.67   20.40
   3   6  -3  295.87   19.80
   3   6  -3  277.97   21.20
   3  -6   3  293.37   17.90
   3  -6   3  294.07   16.10
  -3  -6   3  256.67   18.80
   3  -6  -3  282.57   19.50
  -3   6  -3  274.17   18.00
   3   6   3  273.57   20.00
   3   6   3  263.07   19.80
  -3  -6   3  248.88   19.90
   3   6   3  274.27   19.50
  -4   6   3  479.75   32.60
   4  -6   3  450.15   28.60
   4   6  -3  480.35   31.90
   4  -6   3  455.55   28.70
  -4  -6  -3  509.45   32.60
   4   6  -3  486.35   30.50
   4  -6   3  465.15   27.70
   4  -6   3  485.15   31.60
   4   6   3  507.05   31.80
  -4  -6   3  532.65   31.60
  -4   6  -3  514.95   30.10
   4  -6  -3  535.95   26.40
  -4  -6   3  504.05   33.60
   4   6   3  544.65   33.50
   4  -6  -3  520.65   31.60
   4   6   3  591.64   33.50
   5  -6   3  110.39   11.40
  -5  -6  -3  124.29   12.50
   5  -6   3  125.89   10.00
  -5   6   3  116.19   12.90
   5   6  -3   99.29   11.50
   5  -6   3  102.39    8.90
   5   6  -3  109.29   10.50
   5  -6  -3  112.29   10.20
  -5   6  -3  110.19   10.40
   5   6   3  118.59   11.70
   5  -6  -3  109.09    7.80
   5  -6  -3  100.29   10.90
  -5  -6   3  113.99   13.10
   5   6   3  104.59   12.40
  -5  -6   3  103.09   10.70
   5   6   3  133.59   12.90
   6   6  -3   58.79    7.90
  -6  -6  -3   71.09   10.00
  -6   6   3   86.89   11.70
   6  -6   3   79.89    8.10
   6  -6   3   81.99    8.50
   6  -6   3   62.49    9.10
  -6  -6   3   82.49    9.60
   6  -6  -3   74.39    8.80
  -6  -6   3   71.39   11.10
   6   6   3   67.99    9.50
   6  -6  -3   62.59    8.30
   6   6   3    7.40   36.70
   6  -6  -3   68.69    6.60
   7  -6   3  171.48   14.30
   7  -6   3  169.68   12.80
   7   6  -3  164.08   14.40
  -7  -6  -3  189.48   17.40
   7  -6  -3  152.98   14.90
  -7  -6   3  160.28   18.20
  -7  -6   3  138.79   14.50
   7   6   3  139.19   15.80
   7  -6  -3  160.48   14.30
   7  -6  -3  160.78   12.20
   8  -6   3  136.19   13.80
   8  -6   3  126.89   12.00
   8  -6  -3  158.88   12.60
  -8  -6   3  143.19   14.70
   8  -6  -3  150.88   14.00
   8   6   3  136.19   18.90
  -9  -6   3   12.30    6.40
   0   7  -3   47.20  205.28
   0   7  -3   95.09    9.20
   0   7   3   94.79    7.30
   0  -7  -3  114.59    9.80
   0  -7  -3   87.39   87.39
   0   7   3   44.50  140.09
   0  -7   3  172.98  125.89
   0   7  -3  101.59    7.60
   0  -7  -3   89.09    9.50
   0   7   3   97.39    9.70
  -1   7   3  301.97   20.90
  -1   7   3  276.27   15.50
   1   7  -3  284.87   20.50
  -1  -7  -3  266.87   19.90
   1  -7   3  260.17   17.10
  -1  -7  -3  284.27   21.00
   1   7  -3  304.67   18.80
  -1   7   3  273.47   15.40
   1  -7  -3  310.37   20.70
   1  -7  -3  312.57   20.00
  -1  -7   3  294.47   20.10
   1   7   3  325.77   21.20
  -1  -7   3  320.87   19.80
   1   7   3  326.57   19.20
  -1   7  -3  320.67   19.90
   1   7   3  292.47   19.90
  -1   7  -3  310.57   17.20
   2  -7   3  882.81   50.29
  -2   7   3  929.61   52.49
   2  -7   3  867.31   47.00
  -2  -7  -3  864.91   51.49
   2   7  -3  835.92   52.09
   2   7  -3  869.81   50.29
  -2  -7  -3  814.12   52.59
  -2  -7   3  944.51   51.79
  -2   7  -3  935.11   50.19
   2  -7  -3  885.41   50.29
  -2  -7   3  997.10   51.69
   2  -7  -3  936.21   51.59
   2   7   3  981.70   52.89
   2   7   3  904.91   50.89
   2   7   3  912.61   51.29
   3  -7   3  670.03   38.80
   3   7  -3  705.03   42.80
   3  -7   3  671.13   35.90
   3   7  -3  619.84   40.00
  -3   7   3  666.63   41.60
  -3  -7  -3  681.63   41.50
   3   7   3  648.74   41.30
   3   7   3  670.83   41.00
  -3  -7   3  701.53   42.00
  -3   7  -3  699.23   39.40
   3   7   3  683.83   40.90
  -3  -7   3  728.13   40.90
   3  -7  -3  738.83   41.20
   4  -7   3  199.98   14.40
   4   7  -3  215.88   18.70
   4  -7   3  203.58   16.70
   4  -7   3  202.98   12.30
   4  -7   3  192.18   13.10
  -4  -7  -3  183.88   16.70
   4   7  -3  194.28   16.50
  -4   7   3  220.68   17.90
  -4  -7   3  209.38   16.40
   4  -7  -3  204.98   16.20
   4   7   3  190.28   16.90
   4   7   3  206.58   17.40
   4   7   3  213.88   19.00
  -4  -7   3  204.18   18.10
  -4   7  -3  216.98   15.40
   5  -7   3   69.79    9.20
   5  -7   3   56.59    5.50
   5   7  -3   69.29    9.30
   5  -7   3  117.29   29.20
   5   7  -3   49.70   10.00
  -5   7   3   63.89   13.10
   5  -7   3   55.99    6.10
   5   7  -3   59.39    7.80
  -5  -7  -3   66.59    8.90
  -5   7  -3   56.49    7.20
   5   7   3   54.59   10.10
   5   7   3   55.09    9.80
   5   7   3   65.19    8.10
  -5  -7   3   60.79    9.40
  -5  -7   3   62.99    8.30
   5  -7  -3   56.19    7.90
   5  -7  -3   57.59    4.00
   5  -7  -3   56.09    7.30
   5   7   3   29.20   27.20
   6  -7   3  254.17   19.90
   6  -7   3  239.88   17.70
   6  -7   3  247.38   17.20
  -6  -7  -3  257.07   22.30
   6   7  -3  255.67   23.90
   6   7  -3  225.28   19.50
  -6   7   3  272.57   23.40
   6   7   3  288.07   23.10
   6  -7  -3  315.87   16.40
   6  -7  -3  291.17   20.50
   6  -7  -3  297.97   21.60
  -6  -7   3  315.27   26.10
  -6  -7   3  312.67   22.10
   7  -7   3   59.89    7.40
   7   7  -3   62.49   12.40
   7  -7   3   85.49    8.60
  -7  -7  -3   71.89   12.60
   7  -7  -3   77.79    7.00
   7  -7  -3   81.89    9.90
  -7  -7   3   71.39   14.10
   7   7   3   71.19   10.90
  -7  -7   3   76.29   10.70
  -8  -7   3   75.49   10.90
   8   7   3   56.39   11.60
  -9  -7   3   31.60   12.40
   0  -8  -3  258.57   18.90
   0  -8   3  274.27   17.30
   0   8   3  259.27   19.50
   0  -8  -3  258.77   19.90
   0  -8   3  227.58   18.40
   0   8  -3  303.67   16.80
   0   8  -3  261.57   18.90
   0   8   3  262.27   16.00
   1   8  -3  961.10   56.69
  -1  -8  -3  952.10   56.39
  -1  -8  -3  988.90   57.99
   1  -8   3 1052.99   57.19
   1  -8   3 1047.50   52.79
  -1   8   3 1002.50   57.19
   1   8  -3  968.70   54.09
  -1   8  -3  944.21   51.99
  -1  -8   3  924.31   54.79
   1   8   3  993.10   56.99
  -1   8  -3 1005.30   55.69
   1  -8  -3 1031.30   56.19
  -1  -8   3  971.20   56.29
   1  -8  -3 1083.89   57.69
   1   8   3  999.30   54.19
   2   8  -3  239.58   17.00
   2  -8   3  238.48   13.80
   2   8  -3  244.58   19.10
  -2  -8  -3  239.08   19.80
   2  -8   3  216.98   17.10
  -2   8   3  230.08   18.70
  -2  -8  -3  245.98   21.10
   2   8   3  243.58   18.10
  -2  -8   3  244.58   18.10
   2   8   3  246.68   17.50
   2   8   3  230.08   19.20
   2  -8  -3  236.28   18.10
  -2   8  -3  234.28   17.10
  -2  -8   3  253.57   18.30
   2  -8  -3  237.18   17.40
  -3   8   3   80.99    9.40
   3  -8   3   64.89    7.60
  -3  -8  -3   71.49    9.10
   3  -8   3   75.19    4.80
   3   8  -3   62.79    8.00
   3   8  -3   72.19    9.40
  -3  -8   3   61.79    8.60
   3   8   3   64.29    8.50
   3  -8  -3   65.29    8.20
  -3   8  -3   69.59    7.80
   3  -8  -3   55.59    7.30
   3   8   3   67.89    8.90
   3   8   3   72.99   15.00
   3   8   3   29.20   26.60
  -4  -8  -3  146.99   14.90
  -4   8   3  200.98   17.30
   4  -8   3  165.38    9.60
   4  -8   3  164.78   12.90
   4   8  -3  171.58   15.00
   4   8  -3  166.58   16.30
   4  -8   3  144.89   14.40
   4  -8   3  166.48   10.10
  -4   8  -3  153.88   13.30
  -4  -8   3  138.69   13.80
  -4  -8   3  164.18   16.00
   4   8   3  161.08   14.50
   4   8   3  155.58   15.20
   4   8   3  168.58   21.90
   4  -8  -3  157.48   14.20
  -5   8   3  213.48   19.40
   5  -8   3  229.98   16.40
   5  -8   3  179.38   17.70
   5  -8   3  213.28   13.60
   5   8  -3  217.18   20.50
   5  -8   3  215.18   13.00
  -5  -8  -3  215.98   19.30
   5   8   3  231.48   19.90
   5  -8  -3  236.38   19.10
  -5  -8   3  236.68   21.40
  -5   8  -3  230.68   17.50
  -5  -8   3  244.58   18.60
   5  -8  -3  220.48   17.30
  -6  -8  -3   24.70    6.90
   6  -8   3   35.30    4.50
   6  -8   3   27.10    3.70
  -6   8   3   22.20    7.10
   6  -8   3   41.30    5.60
   6   8   3   22.40    7.60
  -6   8  -3   22.50    6.30
   6  -8  -3   29.40    7.10
   6  -8  -3   25.30    5.90
  -6  -8   3   13.80    5.70
  -7   8   3   14.70    7.10
   7  -8   3   26.30    5.20
  -7  -8  -3   30.00    7.80
   7  -8   3   21.80    3.90
  -7  -8   3   14.10    6.20
   7  -8  -3   19.50    6.00
   7   8   3   20.30    7.50
  -8  -8   3   42.30   10.30
   0   9  -3  140.29   10.10
   0  -9  -3  142.49   13.80
   0  -9   3  140.19   12.80
   0  -9   3  135.69   10.80
   0  -9  -3  119.49   13.70
   0   9  -3  137.29   12.70
   0   9   3  142.19   13.40
   0   9   3  139.29    9.60
   1   9  -3  513.75   29.30
  -1   9   3  477.85   32.30
  -1  -9  -3  494.05   33.40
   1  -9   3  471.85   27.60
  -1  -9  -3  446.96   31.40
   1   9   3  474.15   29.00
   1  -9  -3  481.75   32.20
   1   9   3  547.75   33.20
   1  -9  -3  549.45   35.10
  -1   9  -3  504.85   31.40
  -1   9  -3  483.05   27.00
  -1  -9   3  489.45   31.80
  -1  -9   3  456.85   29.90
  -2  -9  -3  281.27   21.90
   2  -9   3  298.07   21.60
   2  -9   3  299.37   16.60
   2   9  -3  296.27   22.70
   2   9  -3  290.37   20.20
  -2   9   3  303.97   22.80
   2  -9  -3  279.17   23.20
   2   9   3  313.87   20.90
  -2   9  -3  288.37   20.80
   2  -9  -3  291.17   21.90
   2   9   3  287.17   22.30
  -2  -9   3  312.97   21.80
   3   9  -3  598.04   38.00
   3   9  -3  552.94   34.80
  -3  -9  -3  584.64   37.00
   3  -9   3  578.14   34.70
  -3   9   3  605.54   37.50
   3  -9  -3  501.15   34.10
  -3   9  -3  527.75   34.20
   3   9   3  543.95   35.10
  -3  -9   3  596.94   36.30
   3  -9  -3  518.45   35.30
   3   9   3  520.45   36.30
   3   9   3  544.15   35.60
  -3  -9   3  575.54   41.00
   4  -9   3   25.20    5.30
   4   9  -3   30.00    6.00
   4   9  -3   27.00   56.29
  -4  -9  -3  -10.90   17.50
   4  -9   3  -15.10   27.70
  -4   9   3   26.50   25.50
  -4  -9  -3   25.90    6.60
  -4   9   3   26.30    6.90
   4   9  -3   21.30    6.40
   4   9   3   21.80    5.90
  -4   9  -3   23.20    5.40
   4  -9  -3   13.70    4.80
  -4  -9   3   16.10    6.30
   4  -9  -3   24.10    5.40
  -4  -9   3   -6.20   20.70
   4   9   3   23.60    6.90
  -4  -9   3   13.80    5.30
   5   9  -3  -49.20   64.29
  -5   9   3   38.30   26.10
  -5   9   3   81.29   11.60
   5   9  -3   58.49   11.50
   5  -9   3   69.09    7.60
  -5  -9  -3   61.39   11.30
   5  -9  -3   55.69    8.60
   5   9   3   69.59   10.40
  -5  -9   3   63.39   12.10
  -5   9  -3   62.99    8.40
  -5  -9   3   75.79   10.20
   5  -9  -3   53.19    8.30
  -6   9   3   87.59   12.90
   6   9  -3   77.19   14.10
   6  -9   3   88.89    9.60
  -6  -9  -3   74.29   11.00
   6  -9   3  106.59   34.20
  -6   9  -3   76.99   10.50
   6   9   3   98.49   13.40
  -6  -9   3   97.69   13.90
  -6  -9   3   78.99   11.90
   6  -9  -3   67.29    9.70
  -7   9   3  209.98   22.00
  -7  -9   3  199.58   19.70
   0 -10  -3  338.97   23.90
   0  10   3  321.37   18.80
   0  10  -3  317.37   19.50
   0 -10  -3  292.37   24.00
   0 -10   3  320.67   23.40
   0  10   3  309.77   23.80
   0  10  -3  299.17   22.90
   0 -10   3  338.37   20.90
   1 -10   3   48.70    5.30
  -1 -10  -3   50.59    8.10
   1  10  -3   82.09   38.50
  -1  10   3   53.59    8.30
   1  10  -3   51.39    6.50
  -1 -10  -3   52.49   10.00
  -1  10   3   31.50   33.50
   1 -10   3   54.09    7.90
   1  10  -3   53.59    9.40
  -1 -10   3   68.19    8.80
   1 -10  -3   83.99   10.20
   1  10   3   62.29    7.70
  -1 -10   3   67.29    7.90
   1 -10  -3   74.89    9.10
  -1  10  -3   67.89    5.40
   1  10   3   59.79    8.70
   2 -10   3   76.99   10.10
   2  10  -3   84.59    9.20
  -2 -10  -3   84.99   10.30
   2  10  -3  175.48   53.39
   2  10  -3   88.49   11.10
  -2  10   3   73.49   10.50
  -2  10  -3   36.90   38.50
   2  10   3   89.59   11.00
   2 -10  -3   92.59   10.40
   2  10   3  116.09   37.80
  -2 -10   3   86.49   10.20
  -2 -10   3   94.49   10.80
  -2  10  -3   91.39   10.10
   2  10   3   97.79    9.80
   2 -10  -3   95.99   11.20
   3  10  -3    4.40    3.80
  -3  10   3   29.60   28.00
  -3  10   3    7.80    4.30
   3 -10   3    0.50    2.90
   3  10  -3   15.50    7.50
  -3 -10  -3    8.30    4.40
  -3 -10  -3   -2.30   17.00
   3 -10   3   -8.90   19.20
   3 -10  -3    9.90    4.20
   3  10   3   14.60    4.60
   3 -10  -3   -0.10   22.70
  -3  10  -3   17.50   38.70
   3 -10  -3    7.30    3.40
  -3 -10   3   13.50    5.20
  -3  10  -3   17.40    4.70
   3  10   3   13.30    5.60
  -3 -10   3   19.50    5.40
  -3 -10   3   -6.20   17.00
  -4 -10  -3  135.19   14.70
   4  10  -3  116.59   14.40
   4 -10   3  139.09   13.00
  -4  10   3  126.79   14.30
  -4  10  -3  134.09   13.00
   4 -10  -3  137.29   13.10
   4  10   3  125.69   14.60
   4  10   3  124.79   13.90
  -4  10  -3   78.49   59.79
   4 -10  -3  134.99   14.10
  -4 -10   3  143.99   15.80
  -4 -10   3  141.09   14.50
   5  10  -3    9.60    5.80
   5 -10   3   98.19   41.40
  -5 -10  -3   15.60    6.20
   5 -10   3   16.10    5.30
  -5  10   3   24.30    7.00
  -5 -10   3   25.10    8.70
  -5  10  -3   31.00    6.40
  -5 -10   3   31.70    8.00
   5 -10  -3   70.99   39.30
   5  10   3   30.30    8.40
   5 -10  -3   18.20    5.40
  -5  10  -3  -17.40   40.50
  -6  10   3   71.89   12.70
   6 -10   3   55.79    8.50
   6 -10   3  -51.59   43.00
  -6  10   3  -28.70   35.50
  -6 -10   3   65.29   11.40
  -7  10   3   21.40    7.70
   0 -11  -3    7.10   27.10
   0  11   3    9.50    2.30
   0  11  -3   10.70    3.00
   0  11   3   29.70   48.80
   0  11   3    9.30    4.60
   0 -11   3   15.80    3.80
   0 -11  -3    7.60    4.00
   0  11  -3   38.20   51.09
   0  11  -3   14.30    4.70
   0 -11   3  -19.60   16.00
   0 -11   3   14.10    5.20
  -1  11   3  -57.59   44.80
  -1 -11  -3   25.90    6.90
  -1  11   3   24.00    7.10
   1 -11   3   30.10    6.80
   1 -11   3   -6.30   22.70
  -1 -11  -3  -11.50   19.10
   1  11  -3   56.49   63.19
   1 -11   3   23.70    3.60
   1  11  -3   26.00    6.60
   1  11  -3   24.70    5.00
   1  11   3   23.30    4.60
   1 -11  -3   -6.30   24.00
  -1 -11   3   21.20    5.60
  -1 -11   3   28.00    6.10
   1  11   3   25.70    6.70
  -1 -11   3    3.20   22.10
  -1  11  -3   21.10   51.29
  -1  11  -3   21.90    3.20
  -1  11  -3   22.60    5.70
   1 -11  -3   22.00    6.40
  -2 -11  -3  510.65   33.80
   2  11  -3  444.56   29.40
   2 -11   3  439.66   32.20
   2 -11   3  525.95   33.00
  -2  11   3  503.35   33.70
   2  11  -3  460.65   32.90
   2  11   3  422.36   32.50
  -2 -11   3  456.85   32.40
   2  11   3  434.46   29.30
   2 -11  -3  481.15   32.00
  -2  11  -3  444.26   31.10
  -2 -11   3  484.15   31.70
  -3  11   3  -27.20   36.90
   3 -11   3  -30.30   25.60
  -3 -11  -3    1.50   22.50
   3  11   3  -74.99   60.39
  -3 -11   3    5.00   26.40
   3 -11  -3   12.30   32.70
  -4 -11  -3   26.50   21.10
   4  11  -3    0.00    4.10
  -4 -11  -3    2.90    3.80
  -4  11   3    3.80    4.50
  -4  11   3  -39.70   58.29
   4  11  -3   -4.20   85.59
   4 -11   3    2.70    3.20
   4 -11  -3    9.70    4.30
   4  11   3   10.60    6.20
  -4  11  -3   -6.50   48.00
  -4  11  -3    6.00    4.00
   4 -11  -3   -9.30   41.30
  -4 -11   3   10.50    4.90
  -4 -11   3    4.70   27.00
   5 -11   3   14.10    6.30
  -5  11   3  -25.80   50.19
  -5  11   3   19.50    8.00
   5 -11   3   76.99   50.29
  -5  11  -3   78.99   60.99
  -5 -11   3   29.00    7.60
   5 -11  -3   37.50   47.70
  -5  11  -3   34.00    7.80
  -5 -11   3   25.50    8.30
   5 -11  -3   22.00    6.10
   6 -11   3   23.60   55.39
  -6  11   3   17.80   55.39
  -7  11   3   59.09   15.80
   7 -11  -3   24.10    7.50
   0 -12  -3  -10.80   36.70
   0  12  -3   36.80   83.99
   0 -12   3   15.60   23.80
   0  12   3  -94.49   67.79
   1  12  -3  110.59   87.79
   1  12  -3  117.69   13.10
  -1  12   3   51.69   59.29
  -1 -12  -3  109.19   13.70
   1  12  -3   99.19    9.50
  -1  12   3   99.89   13.10
   1  12   3  101.89    8.90
  -1 -12   3   95.19   10.20
  -1  12  -3  108.09   67.59
   1  12   3   67.69   12.70
  -1  12  -3   97.99   12.10
  -1 -12   3   88.99   14.10
   1  12   3   14.60   68.19
   1 -12  -3  108.99   12.50
  -2 -12  -3    6.40    5.00
  -2  12   3    1.10    3.70
   2  12  -3  -70.29   90.79
   2 -12   3   15.90   30.50
  -2 -12  -3  -11.90   25.40
  -2  12   3  -19.90   62.09
   2 -12   3   13.40    5.40
   2  12  -3    9.90    4.00
   2 -12  -3   26.60   36.90
   2 -12  -3    8.70    5.10
  -2  12  -3    2.90    3.90
   2  12   3  -75.19   75.59
  -2 -12   3   10.20    4.90
  -2 -12   3    0.20   27.50
  -2 -12   3    9.00    4.40
   2  12   3    8.00    4.30
  -2  12  -3   17.70   82.69
   2  12   3    6.00    3.70
   3  12  -3  -77.39  103.09
  -3 -12  -3  -17.90   23.80
   3 -12   3  -14.60   42.60
  -3 -12   3   12.10   55.29
   3 -12  -3  -28.30   43.10
   3  12   3    7.30  108.39
  -3  12  -3  -48.10   71.59
   4 -12   3   33.20   74.79
   4 -12   3   40.90    8.80
  -4  12   3   43.90   11.70
  -4  12  -3   52.39    9.30
   4 -12  -3   40.70   10.20
  -4  12  -3   -1.40   68.29
   4 -12  -3  -11.60   57.89
  -4 -12   3   42.90    9.80
  -5  12   3 -169.98  144.59
  -6  12  -3   25.40    9.50
   0  13   3   62.49    5.00
   0  13  -3   71.89    8.30
   0 -13   3   55.49   10.80
   0  13   3   67.09   12.30
   0 -13  -3   25.30   30.10
   0 -13  -3   71.39   11.10
   1 -13   3  201.78   19.80
   1  13  -3  216.88   15.80
   1  13  -3  142.69  115.19
   1  13  -3  207.78   20.10
  -1  13   3  210.38   20.00
  -1 -13  -3  191.68   19.70
   1  13   3  194.88   19.90
   1  13   3  215.78   15.10
  -1  13  -3  226.18   20.30
   1 -13  -3  216.28   19.90
  -1 -13   3  237.08   20.80
   2 -13   3  -59.59   45.60
  -2  13   3    8.80   77.19
   2  13  -3   -1.00    4.00
  -2  13   3    5.90    4.70
   2  13  -3    0.60    3.70
   2  13  -3  -44.80  114.89
  -2  13  -3   63.29   83.99
  -2  13  -3   -5.80    3.40
  -2 -13   3   40.70   52.29
   2  13   3   -0.70    2.60
   2 -13  -3  -10.90   48.90
   2 -13  -3    0.30    3.60
  -3 -13  -3   20.60   48.80
  -3  13   3  -70.09  116.69
   3 -13   3  -66.49   52.39
   3  13  -3  -32.60   88.09
  -3  13  -3  -54.09   88.09
   3  13   3  -41.00   75.09
   3 -13  -3   -0.90   71.19
  -4  13   3   -5.50    5.00
  -4  13  -3   19.60    5.30
  -5  13  -3  116.79   14.60
   0 -14  -3    8.40   53.79
   0  14   3 -113.49  122.39
   0 -14   3  -23.40   48.50
   1  14  -3 -151.08  150.78
  -1 -14  -3  -25.20   46.80
  -1 -14   3  -12.30   37.60
   1  14   3   77.19  146.99
   2  14  -3  -10.20    4.30
  -2 -14  -3  -60.39   92.09
   2  14  -3  -45.60  115.19
   2  14   3    4.70  101.59
  -2 -14   3  -17.00   43.20
   2  14   3    3.90    7.60
  -2  14  -3    0.60    4.80
  -3  14  -3   28.20    9.10
  -4  14  -3  120.19   15.80
   0   0   4  457.35   22.80
   0   0   4  439.76   23.40
   0   0  -4  400.06   23.00
   0   0  -4  359.66  120.69
   0   0  -4  382.16   22.50
   0   0  -4  477.35   23.30
   0   0   4  428.16   23.00
   0   0   4  249.97   95.09
  -1   0   4 1472.45   80.59
  -1   0   4 1378.56  281.37
   1   0   4 1584.64   78.09
   1   0  -4 1566.84   80.49
   1   0   4 1692.83  252.57
  -1   0   4 1576.04   77.49
  -1   0  -4 1461.05   79.39
   1   0  -4 1552.64   79.09
   1   0   4 1518.35   79.49
  -1   0   4 1344.47  228.98
  -1   0   4 1677.03   79.39
   2   0   4  552.94   26.60
   2   0  -4  518.95   28.30
   2   0   4  507.95   28.80
   2   0  -4  516.75   25.80
  -2   0  -4  566.34  133.09
  -2   0  -4  517.25   28.90
  -2   0   4  525.25   25.80
  -2   0   4  408.06  154.38
   2   0  -4  501.85   30.00
  -2   0   4  446.96   28.10
   2   0   4  321.37  114.29
  -3   0  -4 3675.13  175.98
   3   0  -4 3341.17  429.56
  -3   0   4 3697.33  175.88
  -3   0  -4 3406.16  406.56
  -3   0   4 3264.97  436.66
   3   0  -4 3313.37  174.88
   3   0  -4 3808.32  172.48
   3   0   4 3082.59  392.76
   3   0  -4 3384.76  177.38
   3   0   4 3353.86  173.08
   3   0   4 3009.50  175.08
  -3   0   4 3433.86  172.38
  -4   0  -4  160.28   94.89
   4   0  -4  303.37   19.70
   4   0   4  312.47   21.20
  -4   0   4  295.17   17.10
  -4   0  -4  300.87   19.90
   4   0  -4  301.57   21.70
  -4   0   4  184.48  112.59
   4   0   4  252.37  119.99
   4   0  -4  309.97   17.20
  -4   0   4  295.97   20.30
   4   0   4  289.97   19.90
   5   0  -4  153.88   14.20
  -5   0  -4  132.29   11.80
   5   0   4  134.69   12.10
   5   0  -4  128.19   11.60
   5   0  -4  128.39    9.50
  -5   0   4  142.89   12.70
   5   0   4  143.79   11.40
   5   0   4  122.09   12.60
  -5   0   4  131.29    9.60
  -6   0  -4   41.80   11.70
   6   0  -4   34.50    6.70
   6   0   4   33.40    8.70
   6   0  -4   28.30    4.70
   6   0   4   32.10    7.30
   6   0  -4   27.10    6.90
   6   0   4   28.50    6.20
  -6   0   4   29.30    4.20
   6   0   4   28.80    5.70
  -6   0   4   26.80    8.00
  -7   0   4  567.54   38.80
   7   0  -4  583.54   33.30
  -7   0  -4  536.75   36.30
   7   0   4  541.25   36.50
   7   0   4  565.24   35.50
   7   0  -4  574.34   37.30
  -7   0   4  587.94   33.30
   7   0  -4  606.74   39.90
   7   0   4  567.84   38.60
   8   0  -4   46.10    5.90
   8   0   4   36.60    7.00
   8   0   4   26.90    6.40
  -8   0  -4   48.60    9.10
   9   0   4   39.90    7.80
  -9   0  -4   30.30    7.70
   9   0   4   30.10    8.10
   0  -1   4 3552.64  170.78
   0   1   4 3398.46  171.38
   0   1   4 3190.78  375.36
   0   1  -4 3598.84  442.86
   0  -1  -4 2937.81  361.76
   0  -1   4 2711.83  395.96
   0   1  -4 3727.33  171.68
   0   1   4 3363.16  170.58
   1   1  -4 4462.25  526.35
  -1   1   4 4525.45  440.76
   1  -1   4 3964.10  434.26
   1  -1   4 4587.74  222.18
   1  -1   4 4341.17  498.05
  -1  -1   4 5457.85  558.34
   1   1   4 3877.51  447.36
   1  -1  -4 4156.88  421.86
  -2  -1  -4  760.12   42.80
  -2   1   4  764.82   40.40
   2  -1   4  641.84  160.98
  -2   1   4  821.32  192.38
   2   1  -4  704.93   40.70
   2   1  -4  444.56  160.28
  -2  -1  -4  643.84  196.98
   2  -1   4  643.04   40.70
  -2   1   4  623.34  151.08
  -2   1   4  700.33   42.30
  -2  -1   4  802.22   41.40
   2   1   4  848.02   41.60
   2   1   4  822.22  194.08
  -2  -1   4 1098.19  225.18
   2  -1  -4  800.52   38.20
   2   1   4  753.92   39.60
  -2  -1   4  785.32   38.90
   2  -1  -4  747.93   40.10
   2  -1  -4  794.52   42.20
  -3  -1  -4 1883.21  105.19
   3  -1   4 1852.21  283.77
   3  -1   4 2048.00  102.49
  -3  -1  -4 1980.00  331.37
   3   1  -4 2050.09  102.49
  -3   1   4 2202.88  274.27
   3   1  -4 2068.29  105.29
  -3   1   4 1986.00  104.79
   3  -1   4 1982.60  105.39
   3   1  -4 2042.90  363.96
  -3   1   4 1934.21  298.97
   3   1   4 2053.49  103.69
  -3  -1   4 1933.71  105.59
   3   1   4 2002.70  105.39
   3  -1  -4 1960.20  104.19
   3   1   4 2025.00  318.37
  -3  -1   4 2135.89  102.79
   3  -1  -4 1967.40  106.39
  -3   1  -4 2060.29  105.19
   3  -1  -4 2141.59  102.19
  -3  -1   4 2110.09  367.36
   4  -1   4  901.11   52.89
   4  -1   4  899.91   52.09
   4   1  -4 1014.90   49.40
   4  -1   4  944.91   49.70
   4  -1   4  908.81  208.28
   4   1  -4  921.21   54.89
  -4  -1  -4  959.60  231.28
  -4  -1  -4  940.31   52.39
   4   1  -4  913.11   52.09
  -4   1   4  868.31  175.18
   4   1  -4 1211.88  270.67
  -4   1   4  915.81   51.99
  -4   1   4  764.62  191.68
   4  -1  -4  943.11   49.10
   4   1   4 1152.78  250.27
   4   1   4  887.51   53.39
  -4   1  -4  919.91   51.89
   4   1   4 1042.50   51.09
   4  -1  -4  899.81   51.19
  -4  -1   4  608.84  198.38
   4  -1  -4  982.10   53.99
  -4  -1   4  930.91   49.50
  -4  -1   4  924.71   52.99
   4   1   4  964.00   52.49
  -5   1   4  440.66   28.50
   5  -1   4  450.55   28.40
   5   1  -4  417.86   28.10
   5   1  -4  453.65   31.20
  -5  -1  -4  435.36   28.30
   5  -1   4  436.86   25.90
   5   1  -4  450.25   25.30
   5  -1   4  487.85   29.80
   5  -1  -4  431.86   27.50
   5   1   4  449.56   29.80
   5  -1  -4  423.96   29.30
  -5   1  -4  461.05   28.20
   5   1   4  439.06   28.10
  -5  -1   4  426.46   25.40
   5  -1  -4  406.46   24.90
  -5  -1   4  405.56   28.90
   5   1   4  455.25   27.00
   6  -1   4   12.10    8.90
   6   1  -4   24.80    5.60
   6  -1   4   18.20    5.30
   6  -1   4    1.30   11.60
   6  -1   4   17.70    4.80
   6   1  -4   24.90    7.10
  -6   1   4   19.00    5.40
  -6  -1  -4   14.90    4.80
   6   1  -4   23.50    4.20
  -6  -1  -4    2.10    8.80
   6  -1   4   18.30    4.00
   6   1  -4   19.30   14.90
  -6  -1   4   11.70    3.30
   6  -1  -4   20.50    5.10
   6  -1  -4   19.00    3.80
   6   1   4   15.10    4.20
  -6  -1   4   10.80    4.80
   6   1   4    1.50   11.30
   6  -1  -4   15.40    5.10
   6   1   4   17.90    4.90
   6   1   4   27.00    9.90
   7   1  -4  199.28   15.40
   7  -1   4  215.88   18.20
   7  -1   4  237.28   20.10
   7   1  -4  258.97   22.20
   7   1  -4  239.18   22.20
   7  -1   4  227.08   16.50
  -7  -1  -4  226.08   18.50
  -7   1   4  237.28   20.00
   7  -1  -4  209.08   18.10
   7   1   4  221.48   18.50
  -7   1  -4  214.18   18.00
  -7  -1   4  221.58   15.80
   7  -1  -4  219.78   19.80
   7   1   4  221.88   18.60
   7  -1  -4  227.08   15.60
   7   1   4  213.38   17.30
  -7  -1   4  223.78   20.50
  -8  -1  -4  229.98   20.00
   8   1  -4  223.98   16.70
   8  -1   4  234.98   17.50
   8   1   4  232.48   19.60
   8  -1  -4  221.18   16.40
   8   1   4  227.88   18.50
  -8   1  -4  244.28   19.80
  -8  -1   4  218.18   16.50
  -9  -1  -4  106.69   13.30
   9  -1   4   94.69   11.10
   9   1   4   71.99   11.60
   9   1   4   92.29   12.40
   0   2  -4  187.08   12.00
   0  -2  -4  209.08   12.70
   0  -2   4  193.28   92.09
   0   2  -4  210.78  103.99
   0   2   4  205.98   12.90
   0   2   4  124.99   78.59
   0   2   4  193.18   11.90
   0  -2  -4  214.58   12.20
   0  -2  -4  220.18  106.69
   0  -2   4  212.68   12.30
  -1  -2  -4 2280.57  106.69
  -1   2   4 2171.18  105.59
  -1  -2  -4 2072.69  106.89
  -1  -2  -4 2137.19  330.67
   1   2  -4 2158.58  106.79
  -1   2   4 2011.00  107.49
   1  -2   4 2253.77  106.19
  -1   2   4 1986.40  295.47
   1  -2   4 2365.46  356.56
   1   2  -4 2001.10  364.46
   1  -2   4 2059.59  106.79
   1   2   4 1922.11  326.27
   1  -2  -4 2016.50  105.19
   1  -2  -4 1909.91  284.67
  -1   2  -4 1969.70  104.89
   1  -2  -4 2080.59  107.29
  -1  -2   4 2132.89  371.46
   1   2   4 1985.00  106.39
   1   2   4 2026.10  106.69
  -1   2  -4 2315.37  377.06
  -1  -2   4 1871.81  106.59
   1  -2  -4 2246.38  105.59
   2   2  -4 1019.80  304.67
  -2  -2  -4 1106.09  240.28
   2  -2   4 1106.39  208.98
   2  -2   4  728.73  219.38
  -2  -2  -4 1086.79   55.19
  -2   2   4 1054.89   53.49
  -2   2   4 1018.80   55.89
  -2   2   4 1037.50  197.18
   2   2  -4 1082.29   54.89
   2  -2   4  930.31   54.49
  -2  -2  -4 1135.29   54.59
  -2  -2   4  795.72  254.67
   2   2   4 1107.29  254.57
   2  -2  -4 1024.50   53.19
   2   2   4  980.20   54.59
  -2  -2   4  952.70   54.79
   2   2   4  986.70   53.69
  -2  -2   4 1007.10   52.89
   2  -2  -4 1035.60  188.88
   2  -2  -4 1049.20   55.49
  -3   2   4  919.91  164.98
  -3  -2  -4  708.83  225.38
   3   2  -4  809.92   44.70
   3  -2   4  838.42  238.58
   3  -2   4  811.62   44.70
  -3  -2  -4  745.83   44.40
   3  -2   4  732.13  169.18
   3  -2   4  789.32   41.20
   3   2  -4  856.61   42.30
  -3   2   4  988.20  193.68
  -3   2   4  776.22   46.10
  -3   2   4  766.02   43.30
  -3  -2   4  683.03  235.08
   3   2   4  765.52   44.40
  -3  -2   4  783.12   42.40
   3   2   4  853.11   43.70
   3  -2  -4  788.32   42.90
   3   2   4  570.44  200.88
  -3   2  -4  857.21   44.60
  -3  -2   4  777.52   45.10
   3   2   4  751.92   45.40
   3  -2  -4  819.72   41.70
   3  -2  -4  827.32   45.30
  -4   2   4  194.18   15.40
   4  -2   4  221.58   16.50
  -4   2   4  217.48   75.39
   4   2  -4  221.48   16.60
   4   2  -4  245.08   14.40
   4  -2   4  235.08   13.60
  -4   2   4  265.37  113.49
   4  -2   4  206.28   91.29
  -4  -2  -4  269.47  106.99
   4   2  -4  362.66  171.38
  -4  -2  -4  211.48   16.40
  -4  -2   4  321.97  162.38
  -4  -2   4  243.78   17.80
   4   2   4  248.18   15.90
   4   2   4  127.79   96.69
  -4   2  -4  237.08   16.40
   4  -2  -4  255.17   15.70
   4   2   4  246.38   18.20
  -4  -2   4  244.58   14.80
   4  -2  -4  230.28   14.00
   4  -2  -4  220.38   16.90
   4   2   4  206.98   16.20
   5  -2   4  215.58   16.30
   5  -2   4  211.08   12.90
   5   2  -4  189.18   15.60
   5   2  -4  215.08   13.40
  -5  -2  -4  214.48   16.10
  -5   2   4  181.88   15.00
   5  -2   4  197.08   15.60
  -5   2  -4  181.38   14.80
   5  -2  -4  178.48   15.60
  -5  -2   4  183.88   13.30
   5   2   4  173.18   16.10
  -5  -2   4  180.28   16.20
   5   2   4  199.48   14.60
   5  -2  -4  187.48   12.80
   5   2   4  192.28   15.50
   5  -2  -4  181.08   14.20
   6   2  -4  453.55   25.10
  -6   2   4  449.46   27.40
   6  -2   4  442.56   27.70
   6   2  -4  445.96   30.90
   6   2  -4  412.76   27.20
   6  -2   4  452.25   27.20
  -6  -2  -4  454.35   27.40
   6  -2  -4  316.87   24.10
  -6   2  -4  342.57   25.40
   6   2   4  314.67   24.80
   6  -2  -4  317.37   22.30
   6   2   4  364.96   24.90
   6  -2  -4  318.47   25.70
  -6  -2   4  331.07   22.90
  -6  -2   4  337.37   27.10
   6   2   4  311.37   26.40
   7  -2   4  150.28   14.80
   7   2  -4  162.08   17.80
   7  -2   4  135.39   14.80
  -7  -2  -4  159.38   15.00
   7  -2   4  155.18   12.30
   7   2  -4  150.78   12.10
   7  -2  -4  162.08   19.20
   7  -2  -4  140.29   15.10
   7   2   4  152.78   14.70
  -7  -2   4  169.78   17.70
   7  -2  -4  163.78   12.30
  -7  -2   4  146.59   12.30
   7   2   4  152.88   14.00
   8   2  -4  172.08   13.70
   8  -2   4  167.88   13.30
  -8  -2  -4  173.48   16.70
  -8  -2   4  152.88   13.40
   8  -2  -4  173.88   13.50
   8   2   4  174.58   15.70
  -9  -2  -4    2.30    4.70
  -9  -2   4    5.40    4.50
   9   2   4   -4.90    3.70
   0   3   4 2215.58  369.46
   0   3  -4 2375.36  120.39
   0  -3   4 2405.46  120.59
   0   3   4 2287.27  120.49
   0   3   4 2309.37  121.59
   0  -3  -4 2447.06  121.59
   0  -3  -4 2396.96  120.79
   0  -3   4 2630.14  424.06
   0  -3  -4 2442.36  374.26
   0   3  -4 2172.78  413.56
  -1  -3  -4  968.20   55.39
  -1  -3  -4  927.51   55.29
  -1   3   4  966.70   60.59
   1   3  -4 1012.00  323.97
  -1   3   4 1026.70   53.59
  -1  -3  -4 1002.80  245.78
   1  -3   4  732.93  234.08
   1   3  -4 1081.19   55.29
  -1   3   4  790.72  225.58
   1  -3   4 1079.69   54.39
   1   3   4  764.72  241.98
  -1  -3   4 1129.09  333.77
   1   3   4 1094.49   55.59
  -1  -3   4 1092.09   55.69
  -1   3  -4 1140.69   54.09
   1  -3  -4 1097.59   54.39
   1  -3  -4 1206.98  238.78
   1  -3  -4 1101.39   56.09
  -1   3  -4 1056.89  297.77
   1   3   4 1059.69   55.59
  -2  -3  -4 1642.44  334.47
  -2   3   4 1865.21   91.29
   2  -3   4 1577.34  327.47
   2  -3   4 1818.32   90.59
   2   3  -4 1365.16  324.37
  -2  -3  -4 1851.31   93.59
   2  -3   4 1874.21   91.99
   2   3  -4 1764.82   93.29
  -2   3   4 2023.80  302.87
  -2  -3  -4 1697.93   93.39
   2  -3   4 1757.82   93.39
  -2   3   4 1789.92   94.29
  -2   3  -4 1850.11  365.56
   2   3   4 1746.13   93.19
   2   3   4 1631.84  351.36
   2  -3  -4 1825.02   90.99
  -2  -3   4 1349.27  331.07
  -2  -3   4 1873.01   92.09
  -2   3  -4 1796.42   90.49
   2  -3  -4 1763.92   93.69
  -2  -3   4 1849.42   93.99
   2  -3  -4 1650.03  261.57
   3   3  -4  275.27   14.80
  -3   3   4  282.07   18.20
  -3   3   4  238.68   91.49
  -3   3   4  260.27   14.80
   3   3  -4  283.07   17.10
   3  -3   4  203.78   90.69
   3   3  -4  137.69  132.29
   3  -3   4  178.58  122.59
  -3  -3  -4  231.48   16.40
  -3  -3  -4  280.37  156.68
   3   3   4  210.28   15.80
   3  -3  -4  222.18  145.79
   3  -3  -4  220.38   16.20
   3   3   4  210.68  147.79
   3   3   4  234.38   15.60
   3  -3  -4  208.88   13.80
  -3  -3   4  223.28   16.60
  -3   3  -4  210.78   13.40
   3   3   4  209.58   16.70
   3  -3  -4  210.18   13.70
  -3  -3   4  233.88   14.60
   4  -3   4  893.91   47.00
   4   3  -4  817.52   43.90
   4  -3   4  779.02   42.10
  -4   3   4  779.32   44.60
   4   3  -4  826.22   46.70
  -4   3   4  805.62   48.30
  -4  -3  -4  815.42   46.70
   4   3   4  777.62   47.60
   4   3   4  763.92   45.90
   4  -3  -4  835.52   44.00
  -4  -3   4  830.42   47.80
   4  -3  -4  788.72   43.20
   4   3   4  812.92   45.50
  -4  -3   4  781.52   44.10
   4  -3  -4  798.62   46.50
   5   3  -4  730.33   41.00
   5  -3   4  691.33   43.40
  -5  -3  -4  775.72   44.50
   5  -3   4  705.23   39.60
   5  -3   4  766.02   44.10
  -5   3   4  720.13   42.80
   5   3  -4  660.73   43.70
   5  -3  -4  785.22   40.90
  -5  -3   4  760.42   41.80
   5  -3  -4  774.52   44.50
  -5  -3   4  705.33   45.40
   5  -3  -4  771.52   42.40
   5   3   4  682.43   43.30
   5   3   4  815.52   43.70
   6  -3   4  264.57   17.50
   6   3  -4  265.67   18.40
  -6   3   4  292.17   21.10
   6   3  -4  270.07   21.60
   6  -3   4  258.47   20.80
  -6  -3  -4  291.97   21.80
   6  -3   4  262.77   21.00
  -6  -3   4  284.97   19.30
   6  -3  -4  300.67   22.00
   6  -3  -4  311.47   20.20
   6   3   4  273.67   23.00
   6   3   4  293.87   20.90
   6  -3  -4  307.17   18.80
  -6  -3   4  301.17   23.90
   7  -3   4   38.80    7.00
   7  -3   4   41.10    5.20
  -7  -3  -4   44.50    8.40
   7   3  -4   43.80    5.90
   7  -3   4   54.49    7.90
   7  -3  -4   41.00    7.20
   7   3   4   38.80    7.40
  -7  -3   4   35.10    9.20
   7  -3  -4   47.50    8.80
  -7  -3   4   44.30    6.20
  -7  -3   4   11.00   16.60
   7  -3  -4   42.40    5.60
   7   3   4   11.90   16.80
   8   3  -4  116.09   11.50
  -8  -3  -4  118.79   14.30
   8  -3   4  136.79   11.00
  -8  -3   4  142.39   14.10
   8  -3  -4  131.59   11.20
   8   3   4  110.99   12.80
   8  -3  -4  120.69   12.80
  -9  -3  -4  206.08   26.80
   9   3   4  181.28   17.70
  -9  -3   4  175.28   15.80
   0   4   4  510.15   29.10
   0  -4  -4  538.15   30.20
   0   4  -4  536.25   28.70
   0  -4   4  505.65   28.80
   0  -4   4  423.36  176.58
   0   4   4  519.95   30.20
   0   4  -4  270.87  188.68
   0  -4  -4  491.35  185.48
   0   4  -4  544.35   29.80
   0   4   4  479.05  196.78
  -1  -4  -4 1788.32   98.59
   1  -4   4 1804.22   96.89
  -1   4   4 1868.71  355.16
   1   4  -4 1709.83  419.96
  -1  -4  -4 1735.73   98.79
  -1   4   4 1841.92   99.49
   1  -4   4 1676.73  358.66
  -1   4   4 1902.11   96.09
  -1  -4  -4 2015.30  389.36
   1   4  -4 1818.82   98.09
   1   4   4 1976.90  404.16
  -1   4  -4 2092.39   97.49
  -1   4  -4 1953.00   97.39
  -1  -4   4 1915.21   98.59
  -1  -4   4 1971.30  377.76
  -1   4  -4 2353.56  442.46
   1   4   4 1857.01   98.49
   1  -4  -4 2204.28  341.67
   1   4   4 1957.00   99.09
   1  -4  -4 1978.70   97.79
   1  -4  -4 1982.90   99.29
  -2  -4  -4   59.89    6.40
   2   4  -4   54.89    5.80
   2  -4   4   26.30   70.49
  -2   4   4   86.79   60.19
  -2   4   4   57.59    4.20
   2  -4   4   59.89    4.90
   2   4  -4  156.98   58.89
   2  -4   4   57.69    4.80
  -2  -4  -4   15.50   48.60
  -2   4   4   56.89    6.50
  -2  -4  -4   55.79    6.20
   2   4   4  227.88   90.99
   2   4   4   58.39    6.20
   2   4   4   53.29    5.90
  -2   4  -4   54.69    4.60
   2  -4  -4   56.99    6.20
  -2  -4   4   55.69    6.40
  -2  -4   4    1.90   48.50
   2   4   4   57.49    6.40
   2  -4  -4   56.09    5.00
  -2  -4   4   50.89    5.30
   2  -4  -4   47.90   54.69
   2  -4  -4   56.59    4.10
   3   4  -4  637.74  258.17
   3  -4   4  623.64  234.08
  -3   4   4  966.10   52.29
  -3  -4  -4  669.93  253.87
  -3   4   4  922.71  248.48
   3  -4   4  975.50   51.79
  -3  -4  -4 1052.59   55.89
   3   4  -4  935.21   53.19
   3  -4   4  941.41   54.99
   3   4  -4  954.70   55.09
  -3   4   4  985.80   56.49
   3  -4  -4 1069.29   55.79
   3   4   4 1019.90   55.09
  -3   4  -4 1036.70   52.39
   3   4   4 1002.40   55.19
  -3  -4   4  818.92  304.27
   3  -4  -4 1043.90   51.89
  -3  -4   4 1070.29   54.09
  -3  -4   4 1003.90   56.29
   3  -4  -4 1116.59  222.78
   3   4   4 1058.99   56.79
  -3   4  -4  980.10  322.07
  -4   4   4  231.28   18.60
   4   4  -4  209.38   17.10
  -4   4   4  233.18   15.40
   4   4  -4  237.28   15.50
  -4  -4  -4  225.88   17.50
   4  -4   4  225.38   13.80
   4  -4   4  249.68   17.60
   4  -4  -4  224.18   14.90
  -4  -4   4  251.57   18.90
   4   4   4  240.98   17.30
   4  -4  -4  224.88   14.40
  -4  -4   4  249.78   16.10
   4   4   4  242.18   18.60
   4  -4  -4  236.08   17.40
   4   4   4  230.98   16.90
   5   4  -4  711.03   36.60
   5  -4   4  610.44   34.00
   5   4  -4  612.24   39.00
   5  -4   4  659.53   39.00
  -5  -4  -4  621.64   39.50
  -5   4   4  613.24   36.50
  -5   4   4  634.84   41.10
   5  -4   4  642.14   37.90
   5   4   4  545.85   37.50
   5  -4  -4  620.94   38.50
   5  -4  -4  611.24   35.50
   5   4   4  589.64   39.80
  -5  -4   4  610.14   40.40
  -5  -4   4  583.14   36.40
   5   4   4  747.63   39.30
   5  -4  -4  628.44   35.40
   6  -4   4   59.59    5.80
   6  -4   4   60.79    8.90
   6   4  -4   25.10   17.00
   6   4  -4   58.39    8.50
   6   4  -4   59.99    6.90
   6  -4   4   55.09    7.70
  -6  -4  -4   60.69    8.50
   6  -4  -4   52.39    6.30
   6   4   4   58.29    8.30
   6   4   4   40.10    8.90
  -6  -4   4   67.09   10.00
  -6  -4   4   73.89    7.70
   6  -4  -4   62.99    6.90
   6   4   4   51.89    7.70
   6  -4  -4   70.59    9.10
   7   4  -4  414.66   25.10
   7  -4   4  387.66   22.90
   7  -4   4  401.26   27.60
  -7  -4  -4  429.26   29.10
   7  -4  -4  372.76   24.90
  -7  -4   4  342.27   29.70
   7  -4  -4  341.97   26.70
   7   4   4  347.57   26.40
   7  -4  -4  343.17   23.80
  -7  -4   4  375.66   25.30
   8   4  -4   35.50    6.60
   8  -4   4   33.40    5.90
  -8  -4  -4   35.90   10.20
   8  -4  -4   43.20    7.00
   8   4   4   45.80    9.10
  -8  -4   4   35.30    7.50
   8  -4  -4   48.70    7.50
   9   4   4   38.50    9.50
  -9  -4   4   35.90    8.00
   0  -5   4  295.57   17.90
   0  -5  -4  314.27   18.90
   0  -5  -4  318.87   19.80
   0   5   4  192.58  139.59
   0   5  -4  289.27   18.70
   0  -5   4  295.17  195.48
   0   5  -4  286.57   17.60
   0   5   4  315.07   18.80
   0   5  -4  266.47  198.88
   0   5   4  279.97   19.30
   0  -5  -4  227.28  141.99
  -1  -5  -4 1127.59   55.59
  -1  -5  -4 1070.99   54.79
  -1   5   4 1012.70   50.99
   1  -5   4 1016.10  347.67
   1  -5   4  994.80   52.29
   1   5  -4  994.40   55.29
  -1   5   4  633.24  228.08
  -1   5   4  996.70   55.19
   1   5  -4  957.90   53.39
   1   5  -4  649.93  328.47
   1   5   4  932.31   53.89
  -1   5  -4  948.71   52.89
  -1  -5   4  966.20   53.89
   1   5   4 1022.00   54.09
   1   5   4  776.72  292.57
   1  -5  -4  937.61   54.49
   1   5   4 1010.20   54.79
   1  -5  -4  945.21  300.47
   1  -5  -4  959.00   53.39
  -1   5  -4 1162.78  408.36
  -1   5  -4 1061.59   52.39
  -1  -5   4 1060.79   54.19
  -2   5   4  124.29   11.60
  -2  -5  -4  138.69   11.90
   2  -5   4  191.38  139.19
   2   5  -4  116.89   11.90
   2  -5   4  130.59    9.20
  -2   5   4   -0.30   88.29
   2  -5   4  137.59   10.00
  -2   5   4  137.29    8.20
  -2  -5  -4  126.29   11.20
   2   5  -4  185.88  115.59
  -2  -5  -4  119.69  106.39
   2   5   4  141.19   11.30
   2  -5  -4  225.88  115.59
   2   5   4  158.28   12.10
   2  -5  -4  163.98   10.70
  -2   5  -4  155.18   10.00
   2   5   4  149.69   11.80
  -2  -5   4   94.39  116.19
  -2  -5   4  172.48   12.40
   2   5   4  129.89  133.09
  -2  -5   4  155.28   11.20
   2  -5  -4  152.88   11.70
   3  -5   4  746.03  284.27
   3   5  -4  999.70  420.26
   3   5  -4  641.84   36.90
  -3  -5  -4  405.96  201.48
   3  -5   4  627.14   33.80
  -3   5   4  466.45  189.48
  -3   5   4  636.54   37.90
  -3  -5  -4  625.04   37.10
  -3   5   4  624.24   32.90
   3  -5   4  636.84   36.90
   3  -5   4  647.74   33.80
   3   5   4  559.44   36.10
   3   5   4  636.24   37.70
  -3  -5   4  629.14   35.70
   3  -5  -4  621.24   32.30
  -3  -5   4  410.46  224.18
   3  -5  -4  623.54   36.70
   3   5   4  529.65  252.57
  -3   5  -4  393.86  203.78
   3  -5  -4  814.02  258.67
   3   5   4  545.95   36.20
  -3   5  -4  637.34   34.10
  -3  -5   4  627.24   37.70
   4   5  -4  385.66   23.50
   4  -5   4  404.76   21.70
  -4  -5  -4  374.36   25.70
   4  -5   4  417.76   25.70
   4   5  -4  404.76   25.70
  -4   5   4  378.96   26.60
   4   5   4  380.26   25.00
  -4  -5   4  352.66   23.60
  -4  -5   4  395.16   26.90
   4  -5  -4  365.06   22.60
   4  -5  -4  368.36   21.00
   4   5   4  343.77   25.70
   4   5   4  367.86   25.00
  -4   5  -4  331.27   22.10
   4  -5  -4  363.86   24.70
   5   5  -4  592.64   37.70
  -5   5   4  591.54   39.20
   5   5  -4  607.64   34.80
   5  -5   4  581.64   36.90
   5  -5   4  635.64   35.90
   5  -5   4  566.84   32.40
  -5  -5  -4  612.84   37.90
   5   5   4  547.55   36.40
   5  -5  -4  642.34   37.40
  -5  -5   4  539.75   35.00
   5  -5  -4  599.84   36.60
   5   5   4  579.04   36.80
   5   5   4  546.45   41.90
  -5  -5   4  606.24   39.30
   5  -5  -4  592.34   32.90
   6   5  -4   98.69    9.60
   6  -5   4   81.39    7.40
   6  -5   4   99.19   10.10
  -6   5   4   87.39   12.30
   6  -5   4   82.09   10.30
  -6  -5  -4   88.39   10.90
   6   5   4  107.39   11.40
   6  -5  -4   96.19    8.50
   6  -5  -4   97.49    9.30
   6   5   4   96.19   10.90
  -6  -5   4  110.49   13.70
  -6  -5   4  118.59   10.80
   6  -5  -4   99.89   10.90
   7  -5   4   64.39    8.90
   7  -5   4   63.29    6.50
   7   5  -4   57.19    8.00
  -7  -5  -4   64.69   11.40
   7  -5  -4   77.69    8.00
  -7  -5   4   73.99   20.00
  -7  -5   4   66.29    8.80
   7  -5  -4   62.29    7.50
   7  -5  -4   65.49    9.50
   7   5   4   73.09    9.30
   8   5  -4   89.39   10.70
  -8  -5  -4   91.29   13.30
   8  -5   4   91.39   12.00
   8  -5  -4  123.49   11.40
   8   5   4  128.39   14.30
  -8  -5   4  125.59   12.10
   9   5   4  116.59   15.50
  -9  -5   4  149.79   15.10
   0   6   4   94.89    9.00
   0  -6  -4   80.79    7.90
   0   6  -4   84.29    8.00
   0   6   4   92.59    7.00
   0   6  -4   -7.20  111.29
   0  -6   4   89.99    8.50
   0   6   4   63.29  108.39
   0   6  -4   78.19    6.80
   0  -6  -4   84.09    8.40
  -1  -6  -4  276.67   19.10
   1   6  -4  193.78  176.38
  -1   6   4  275.77   14.90
   1  -6   4  286.97   16.10
  -1   6   4  154.98  148.59
   1   6  -4  295.17   17.40
  -1   6   4  276.37   18.90
  -1   6   4  259.37   14.40
   1   6  -4  269.97   18.70
  -1  -6  -4  280.77   18.40
   1  -6  -4  239.58  148.19
   1   6   4  234.48   18.00
   1  -6  -4  275.27   18.60
  -1   6  -4  413.56  259.97
   1   6   4  182.28  171.68
  -1  -6   4  264.57   17.70
  -1  -6   4  235.78   17.40
   1   6   4  265.67   17.40
  -1   6  -4  258.87   15.70
  -1   6  -4  261.37   17.10
  -1  -6   4  121.89  136.79
   1   6   4  265.97   17.90
   1  -6  -4  242.88   17.20
   2   6  -4 1008.20   59.19
  -2  -6  -4 1004.00   61.09
   2  -6   4 1044.80   58.69
   2   6  -4 1115.29   62.09
   2  -6   4 1027.70   56.79
  -2  -6  -4 1009.70  371.16
  -2   6   4 1078.49   61.29
   2   6  -4 1294.47  491.05
  -2  -6  -4 1049.79   60.49
   2  -6   4 1407.66  328.87
  -2  -6   4 1074.19  366.76
   2   6   4 1222.68  401.96
  -2  -6   4 1218.08   61.29
  -2  -6   4 1170.48   60.09
   2  -6  -4  865.11  294.67
   2  -6  -4 1152.18   60.79
  -2   6  -4 1161.68   58.59
   2   6   4 1064.59   60.59
   2  -6  -4 1153.28   59.09
   2   6   4 1070.79   60.09
  -2   6  -4  796.12  310.67
  -3   6   4   72.79    8.70
  -3  -6  -4   74.69    8.60
   3  -6   4   74.09    5.90
   3  -6   4   79.79    7.00
   3   6  -4   85.49    8.50
   3   6   4   40.40   29.80
   3   6   4   79.69    8.50
  -3  -6   4   71.09    8.70
   3   6   4   66.39    7.80
  -3  -6   4   63.89    7.40
   3  -6  -4   72.89    8.20
   3   6   4   73.19    8.40
   4   6  -4  305.37   21.20
  -4  -6  -4  311.17   24.70
   4  -6   4  305.67   17.20
   4  -6   4  315.27   21.20
  -4   6   4  297.77   22.20
   4  -6   4  304.67   17.70
   4  -6  -4  272.17   20.00
   4   6   4  267.07   21.10
   4   6   4  252.07   19.80
  -4   6  -4  267.77   19.60
   4  -6  -4  256.67   15.20
  -4  -6   4  255.97   28.40
   4   6   4  254.27   20.20
  -4  -6   4  236.18   18.80
   5  -6   4   98.99   15.40
  -5   6   4  107.89   14.50
  -5  -6  -4  105.89   11.40
   5   6  -4   88.49   10.50
   5  -6   4   93.19    7.70
   5  -6   4   94.59    8.90
   5   6  -4   88.19    9.00
  -5  -6   4   84.09    9.40
   5   6   4   91.19   10.50
   5   6   4   94.69   10.70
  -5   6  -4   77.89    8.10
   5  -6  -4   80.09    6.50
   5   6   4   93.09   11.60
   5  -6  -4   88.69   10.10
   5  -6  -4   85.39    8.50
  -5  -6   4   85.79   11.00
   6  -6   4  502.75   28.00
  -6   6   4  462.35   34.90
   6  -6   4  471.05   30.10
  -6  -6  -4  469.25   33.50
   6   6  -4  454.15   30.10
   6  -6   4  428.96   32.10
   6  -6  -4  497.15   32.30
   6  -6  -4  474.95   30.00
  -6  -6   4  513.05   31.90
  -6  -6   4  504.35   36.10
   6   6   4  483.05   32.70
   6  -6  -4  490.05   27.60
   7  -6   4    2.00    3.20
   7   6  -4    1.70    2.80
   7  -6   4    2.80    2.30
  -7  -6  -4    5.80    5.00
  -7  -6   4    1.50    3.90
  -7  -6   4    9.30    4.40
   7  -6  -4    1.20    2.10
   7  -6  -4    3.80    3.40
   7   6   4    1.70    3.80
  -8  -6  -4  121.89   15.50
   8  -6   4  123.99   12.40
   8  -6  -4  104.49   13.50
   8  -6  -4  103.99    9.90
   8   6   4  112.49   24.60
  -8  -6   4   87.79   11.90
   0  -7  -4  821.02   46.60
   0   7  -4  844.22   44.40
   0   7   4  778.62   47.20
   0  -7  -4  772.62   47.30
   0  -7   4  813.72   45.00
   0   7   4  857.81   44.20
   0   7  -4  842.32   46.80
  -1   7   4  308.77   22.10
  -1   7   4  310.17   17.00
  -1  -7  -4  325.57   21.80
  -1   7   4  311.87   17.30
   1   7  -4  318.67   22.10
   1  -7   4  326.77   19.00
  -1  -7  -4  295.07   22.30
   1   7  -4  333.57   20.20
  -1   7  -4  335.77   18.80
  -1  -7   4  321.17   20.90
   1  -7  -4  321.27   21.10
   1   7   4  338.27   21.60
  -1   7  -4  321.67   20.70
   1   7   4  322.77   20.40
   1   7   4  303.37   21.90
   1  -7  -4  306.47   21.80
  -1  -7   4  325.77   21.50
   2   7  -4   27.30    5.00
   2  -7   4   27.10    3.20
   2   7  -4   31.30   16.00
  -2   7   4   29.50    6.20
   2   7  -4   29.00    6.30
  -2  -7  -4    6.60   11.90
  -2   7   4    9.30   14.90
  -2  -7  -4   29.90    6.50
   2  -7   4   31.20    5.50
  -2  -7  -4   32.90    6.20
   2  -7  -4   32.10    4.60
   2   7   4   25.30    5.10
   2   7   4   44.00   19.30
   2  -7  -4   32.30    6.10
  -2  -7   4   21.60    5.00
  -2  -7   4   36.40    5.30
  -2   7  -4   29.50    4.20
   2   7   4   33.20    6.00
  -2  -7   4    8.50   10.70
   2   7   4   27.60    5.70
   2  -7  -4   17.10   15.80
  -3   7   4  453.05   30.10
   3  -7   4  458.65   26.90
  -3  -7  -4  438.36   32.20
   3  -7   4  440.86   24.50
   3   7  -4  461.45   28.80
   3   7  -4  454.45   31.70
  -3  -7   4  451.95   28.50
   3   7   4  453.35   28.90
   3   7   4  403.26   28.80
   3   7   4  444.86   29.20
   3  -7  -4  452.35   27.30
  -3  -7   4  420.96   29.40
  -3   7  -4  451.55   26.90
   3  -7  -4  427.96   28.60
   4  -7   4  641.44   35.70
  -4   7   4  693.23   41.60
   4   7  -4  600.94   39.00
   4  -7   4  649.83   36.20
   4   7  -4  672.93   42.20
   4  -7   4  671.33   34.60
   4  -7   4  691.23   40.20
  -4  -7  -4  674.23   40.50
  -4  -7   4  625.54   38.50
   4   7   4  578.34   39.20
   4   7   4  565.34   38.50
  -4   7  -4  620.24   36.60
   4  -7  -4  621.34   38.80
  -4  -7   4  601.64   40.60
   4   7   4  613.44   40.10
   5  -7   4  229.08   19.10
   5  -7   4  234.08   16.10
  -5  -7  -4  233.28   20.10
   5  -7   4  228.28   14.90
  -5   7   4  223.28   20.30
   5  -7   4  243.38   16.10
   5   7  -4  226.18   21.30
   5   7  -4  241.88   20.40
   5   7   4  245.68   20.60
   5   7   4  251.57   19.50
   5  -7  -4  237.38   17.20
  -5  -7   4  237.58   18.50
   5  -7  -4  224.08   18.50
  -5   7  -4  247.88   17.30
   5  -7  -4  228.38   12.90
  -5  -7   4  245.88   21.40
   5   7   4  219.58   19.20
   6  -7   4   58.29    7.10
   6   7  -4  -21.10   58.79
   6   7  -4   50.79   11.00
  -6  -7  -4   59.89   11.00
   6  -7   4   57.19    6.30
   6  -7   4   45.50    5.90
  -6   7   4   57.99   11.70
   6   7  -4   48.20    7.60
  -6  -7   4   69.89   13.50
   6  -7  -4   53.09    9.30
  -6  -7   4   57.49    8.20
   6  -7  -4   57.59    7.70
   6   7   4   48.60    9.50
   6  -7  -4   62.19    5.00
   7  -7   4   94.79    9.40
  -7  -7  -4  105.59   13.50
   7   7  -4   72.09   13.60
   7  -7  -4   84.49   10.10
  -7  -7   4   78.59   15.30
   7   7   4   98.39   12.50
  -7  -7   4   89.89   11.70
   7  -7  -4   94.49    7.70
  -8  -7   4  184.78   17.20
   8   7   4  150.48   17.60
  -9  -7   4   29.20    9.70
   0  -8  -4  891.31   49.99
   0  -8   4  907.31   50.09
   0   8  -4  882.91   47.00
   0   8  -4  832.62   49.40
   0   8   4  882.01   46.50
   0  -8   4  856.61   47.70
   0  -8  -4  799.32   50.49
   0   8   4  871.11   50.79
  -1  -8  -4  442.36   30.40
   1  -8   4  473.65   26.40
  -1  -8  -4  475.05   30.00
   1   8  -4  493.45   27.80
   1   8  -4  473.15   30.00
  -1   8   4  471.95   30.50
  -1   8   4  463.15   23.90
   1   8   4  458.45   29.10
   1   8   4  463.75   30.40
   1  -8  -4  467.95   30.10
  -1   8  -4  464.55   25.90
  -1  -8   4  445.06   28.30
   1  -8  -4  473.65   29.10
  -1   8  -4  441.26   28.40
  -1  -8   4  407.06   28.70
   1   8   4  441.96   27.60
  -2   8   4    6.70   20.40
   2  -8   4   37.70    6.60
  -2  -8  -4   30.80    6.90
   2   8  -4   34.60    7.20
   2  -8   4   38.50    3.80
   2  -8   4   12.70   16.40
  -2  -8  -4   41.80    8.70
  -2   8   4   37.90    7.40
   2   8  -4   26.30   23.00
   2   8  -4   45.00    5.80
  -2  -8   4   26.00    5.80
   2  -8  -4   33.10    6.10
   2   8   4    9.10   16.60
   2   8   4   36.00    6.50
  -2  -8   4   31.80    6.00
   2  -8  -4   36.60    7.00
  -2   8  -4   28.80    5.40
   2  -8  -4   19.80   13.80
   2   8   4   37.30    6.60
   3  -8   4  615.44   35.30
   3  -8   4  594.54   31.60
   3   8  -4  614.74   38.80
  -3  -8  -4  612.74   38.00
   3   8  -4  589.44   36.20
   3   8   4  571.84   37.40
   3   8   4  591.24   36.80
  -3  -8   4  587.74   37.60
   3  -8  -4  582.94   36.70
   3   8   4  596.24   37.00
   3  -8  -4  547.65   34.90
  -3   8  -4  553.54   34.70
   4  -8   4  204.38   17.10
  -4   8   4  197.98   17.50
   4  -8   4  185.38   12.40
   4  -8   4  195.28   14.30
   4   8  -4  207.38   18.50
  -4  -8  -4  182.48   16.90
   4   8  -4  195.08   16.60
   4  -8   4  196.38   11.60
  -4   8  -4  175.68   14.20
   4  -8  -4  171.28   14.20
   4  -8  -4  197.58   16.50
  -4  -8   4  161.68   15.30
   4   8   4  172.88   19.00
  -4  -8   4  201.68   17.80
   4   8   4  174.68   16.00
   4   8   4  179.28   16.60
   5   8  -4   84.09   12.50
  -5  -8  -4   89.59   11.70
   5  -8   4  102.79    9.20
  -5   8   4  104.89   12.70
   5  -8   4   77.49   28.90
   5  -8   4   98.49    8.10
   5   8  -4   27.70   56.99
   5   8   4    8.20   49.80
  -5   8  -4   81.29    9.10
  -5  -8   4  104.09   13.30
   5  -8  -4  104.79   10.50
   5   8   4   94.59   12.10
   5  -8  -4   92.79   11.00
  -5  -8   4  118.39   11.80
  -6   8   4   37.80   10.00
  -6  -8  -4   35.50   13.90
   6  -8   4   14.70   15.70
   6   8  -4   23.60    8.50
   6  -8   4   26.90    5.30
   6  -8   4   32.60    4.80
   6  -8   4   25.80    3.80
  -6  -8   4   28.30    6.80
  -6  -8   4   30.00    9.40
   6  -8  -4   32.00    6.20
   6   8   4   38.20    9.00
  -6   8  -4   41.40    6.30
   7  -8   4  271.27   18.20
  -7   8   4  279.27   25.80
   7  -8   4  255.97   17.00
   7  -8   4  262.37   17.70
  -7  -8  -4  232.98   23.90
   7   8   4  274.77   23.50
  -7  -8   4  266.87   22.40
   7  -8  -4  249.58   20.10
  -8  -8   4    0.90    5.50
   0  -9   4    0.60   12.20
   0  -9  -4   12.50    4.10
   0   9   4   10.40    2.50
   0   9  -4    8.70    4.00
   0  -9   4   14.30    4.60
   0   9   4   12.80    4.30
   0   9  -4   -8.70   23.00
   0  -9   4   13.10    3.50
   0   9   4   -8.00   22.10
   0   9  -4   13.60    3.10
   0  -9  -4   19.90    5.90
  -1  -9  -4  427.56   30.80
  -1   9   4  439.96   31.40
   1   9  -4  435.46   28.40
   1  -9  -4  474.65   32.90
  -1  -9   4  498.35   30.20
  -1   9  -4  478.45   30.30
  -1  -9   4  496.45   31.50
   1   9   4  528.05   32.70
   1   9   4  519.05   29.10
   1  -9  -4  465.95   31.80
  -1   9  -4  496.15   27.10
  -2   9   4   29.40   26.10
  -2  -9  -4    6.10    3.50
   2   9  -4    5.90    3.20
  -2  -9  -4    7.70   18.40
  -2  -9  -4    4.90    3.60
   2   9  -4  -33.10   33.80
   2  -9   4    4.30    1.50
  -2   9   4    0.20    2.10
   2  -9   4   18.00   11.20
   2   9  -4    5.00    2.60
   2  -9   4    3.50    3.10
  -2  -9   4   -1.30   13.80
   2   9   4    7.30    3.40
   2   9   4   10.40   33.60
   2  -9  -4   14.00   20.40
   2   9   4    8.10    3.20
  -2   9  -4    5.80    3.00
   2  -9  -4   10.60    4.10
  -2  -9   4   10.40    3.90
   2   9   4    6.10    3.60
  -2  -9   4   10.10    4.00
   2  -9  -4   10.00    4.00
  -2   9  -4   58.09   30.40
  -3   9   4  448.06   31.30
   3  -9   4  449.56   28.90
  -3  -9  -4  496.15   31.80
   3   9  -4  504.05   29.90
   3   9  -4  440.76   31.40
   3  -9   4  455.25   23.90
   3  -9  -4  415.96   29.60
  -3  -9   4  408.46   30.20
  -3   9  -4  447.96   28.50
   3   9   4  410.26   29.50
   3   9   4  441.66   29.60
   3   9   4  409.26   30.30
  -3  -9   4  427.96   29.90
  -4  -9  -4  102.39   12.30
   4  -9   4   89.59    9.80
  -4   9   4  104.19   12.70
   4  -9   4  105.79    6.90
   4   9  -4   95.19   12.50
   4   9  -4  -10.00   60.39
   4   9  -4  114.69   11.80
   4  -9   4  100.29    6.50
  -4  -9   4   99.19   11.40
  -4   9  -4  113.19   10.60
   4   9   4  106.79   12.80
   4  -9  -4  116.69   11.90
   4   9   4  112.79   12.40
   4  -9  -4  103.49   10.70
  -4  -9   4  102.29   12.50
  -5   9   4  194.08   20.20
  -5  -9  -4  219.38   20.50
   5  -9   4  223.48   16.90
   5  -9   4  226.88   13.10
   5   9  -4  217.08   22.00
   5  -9   4  210.88   13.40
   5  -9  -4  261.47   18.50
   5   9   4  249.08   21.30
  -5  -9   4  229.28   19.90
   5  -9  -4  321.47   50.79
  -5  -9   4  238.18   22.40
  -5   9  -4  248.68   18.30
   6  -9   4   12.30    2.50
  -6  -9  -4   13.80    5.80
   6  -9   4   11.80    2.20
   6  -9   4   15.40    4.30
   6   9  -4    2.60    4.90
  -6   9   4   21.80    8.20
   6   9   4   25.00    7.70
  -6   9  -4   18.40    5.70
   6  -9  -4   14.80    5.20
  -6  -9   4   20.40    8.00
  -6  -9   4   14.20    5.80
  -7  -9   4   29.00    7.70
   0 -10  -4  124.59   13.60
   0 -10  -4  124.29   12.60
   0 -10   4  121.49   12.40
   0  10   4  113.79    8.60
   0 -10   4  121.99   10.30
   0  10   4  112.39   12.50
   0  10  -4  127.29   12.40
   0  10  -4  115.59    9.30
  -1  10   4  133.09   13.50
   1 -10   4  139.19   10.00
   1  10  -4  140.59   13.40
   1  10  -4  146.09   11.20
   1  10  -4   45.30   49.20
  -1 -10  -4  131.69   13.30
   1 -10   4  138.69   13.00
  -1 -10  -4  129.79   14.20
  -1  10  -4  118.89    9.00
  -1 -10   4  119.19   11.40
  -1 -10   4  132.49   13.20
   1 -10  -4  120.99   13.00
   1  10   4   46.40   43.80
  -1  10  -4  111.39   13.30
   1  10   4  117.99   12.90
   1 -10  -4  104.49   11.60
   2  10  -4  696.63   40.70
  -2 -10  -4  702.63   43.80
  -2  10   4  705.33   44.40
   2 -10   4  680.13   36.70
   2 -10  -4  664.83   43.30
  -2 -10   4  657.93   42.10
  -2 -10   4  723.93   43.30
   2 -10  -4  702.83   42.30
  -2  10  -4  666.23   41.40
   2  10   4  645.94   40.60
   2  10   4  709.93   44.20
   3  10  -4    7.00    3.30
   3  10  -4    9.60    5.40
   3 -10   4   14.70   29.60
  -3 -10  -4    3.00    3.90
  -3 -10  -4   17.70   24.90
   3 -10   4    7.50    3.40
   3  10  -4   26.00   58.99
  -3  10   4    5.70    3.50
   3 -10  -4   40.90   28.00
   3  10   4    1.40    3.30
  -3 -10   4    1.90    3.20
  -3 -10   4   -4.30   22.80
   3  10   4    3.20    3.10
  -3 -10   4    3.70    3.60
   3 -10  -4    4.90    3.70
   3  10   4   -4.50   45.90
   3 -10  -4    2.20    2.30
  -3  10  -4    3.00    2.60
   4  10  -4   24.60    7.40
  -4  10   4   17.60    5.60
  -4  10   4   -6.00   30.20
   4 -10   4   93.19   59.59
   4 -10   4   18.60    5.40
  -4 -10  -4   16.70   31.30
  -4 -10  -4   19.00    6.00
   4  10   4   14.50    6.00
  -4 -10   4   21.10    5.80
  -4  10  -4   19.90    5.60
   4  10   4   24.50    6.70
   4 -10  -4   20.50    5.30
  -4 -10   4   28.20    7.60
  -4  10  -4   43.60   41.60
   4 -10  -4   29.20   35.20
  -5 -10  -4    3.10    5.20
   5 -10   4    1.40    3.50
   5 -10   4    8.30   39.80
  -5  10   4   10.70    5.30
  -5  10   4  -15.00   31.40
   5  10  -4   15.70    5.60
  -5  10  -4    3.00    3.50
   5 -10  -4   62.79   40.30
  -5  10  -4  -50.49   44.60
   5 -10  -4    6.80    3.10
   5  10   4    5.80    4.60
  -5 -10   4    8.80    4.80
   6 -10   4  108.49   11.00
  -6  10   4  113.69   16.60
  -6 -10   4  106.39   13.40
  -6  10  -4  104.59   12.60
   6 -10  -4   99.19   11.90
  -7  10   4    4.60    7.30
   7 -10  -4    8.80    4.70
   0  11  -4  562.64   33.70
   0  11   4  549.54   32.00
   0  11   4  580.34   39.30
   0 -11   4  611.44   38.80
   0 -11  -4  626.74   39.00
   0  11  -4  585.84   38.10
   0 -11   4  608.64   35.10
   1  11  -4   33.80    7.80
   1 -11   4   35.90    7.80
   1  11  -4   41.90    6.00
   1  11  -4  105.49   61.89
   1 -11   4   38.70    4.90
  -1  11   4   -2.30   43.90
  -1 -11  -4   47.90    9.60
  -1  11   4   44.80    9.00
   1 -11  -4   36.00    7.60
  -1  11  -4   93.09   64.19
  -1  11  -4   38.70    7.80
  -1  11  -4   37.90    4.40
   1  11   4   33.20    8.00
  -1 -11   4   41.40    7.30
  -1 -11   4   47.90    9.30
   1  11   4   42.10    5.70
   1  11   4  144.49   53.79
  -2 -11  -4   14.70   19.60
   2  11  -4   45.50   61.09
   2  11  -4   15.20    5.90
   2  11  -4   20.90    5.20
   2 -11   4   21.80    2.30
   2 -11   4   70.29   30.00
  -2  11   4  -17.00   44.90
  -2  11   4   17.50    5.70
  -2 -11  -4   12.20    4.80
  -2  11  -4   19.90    5.80
   2 -11  -4   14.90    5.30
   2  11   4  -46.10   52.19
  -2 -11   4   16.20    6.30
   2  11   4   18.20    5.20
  -2 -11   4   33.70   31.40
  -2 -11   4   13.40    5.20
   2 -11  -4   48.50   32.60
   2  11   4   12.30    5.70
   3  11  -4   20.20   79.89
   3  11  -4   33.90    8.70
  -3 -11  -4   44.70   14.40
   3  11  -4   32.00    6.40
  -3  11   4  -40.70   63.59
  -3  11   4   38.60    9.00
   3 -11  -4   37.60    7.60
   3  11   4   48.00    8.50
  -3 -11   4   -5.20   30.90
  -3 -11   4   37.30    8.30
  -3  11  -4   19.50   77.59
  -3  11  -4   37.30    7.60
  -3 -11   4   32.00    7.90
   3  11   4   43.80   10.00
  -4  11   4   -8.10   74.49
   4  11  -4   39.10   92.59
  -4  11  -4    9.60   60.09
   4  11   4   22.10   88.19
   4 -11  -4   33.60   58.39
  -5  11   4   91.39   57.89
   5 -11   4   68.79   10.30
  -5 -11   4   53.89   10.60
   5 -11  -4  131.19   49.30
  -5 -11   4   72.79   14.50
   5 -11  -4   73.69   10.60
  -5  11  -4   27.40   60.49
  -5  11  -4   86.69   10.70
  -6  11   4   96.19   15.10
  -6  11  -4  106.79   13.80
   6 -11  -4  102.49   18.80
   7 -11  -4    1.50    5.40
   0 -12   4   23.40   22.00
   0  12   4  -29.30   65.99
   0 -12   4    2.10    6.00
   0 -12   4    5.80    2.70
   0  12   4   -1.60    3.20
   0  12  -4    5.60    3.90
   0  12  -4  -66.99   76.19
   0  12   4    4.70    2.00
   0 -12  -4    2.90    3.90
   0  12  -4    3.10    2.20
  -1 -12  -4  289.57   33.10
   1  12  -4  278.17   19.00
   1  12  -4  292.97   23.40
  -1  12   4  218.48   61.09
  -1  12   4  273.77   23.60
   1 -12   4  235.58   24.40
   1  12   4  289.77   18.60
  -1  12  -4  279.17   22.20
  -1 -12   4  285.57   20.70
  -1  12  -4  212.88   73.59
   1 -12  -4  289.77   23.00
   2  12  -4   12.30    8.50
  -2 -12  -4  -14.80   28.50
   2  12  -4   12.60    7.10
  -2 -12  -4   13.20    5.90
   2 -12   4  -13.80   49.00
  -2  12   4  -32.80   68.69
   2  12  -4   14.70   96.89
   2 -12   4    0.10    3.30
  -2  12   4    9.50    5.20
  -2 -12   4    9.50    5.20
   2 -12  -4   63.69   41.30
  -2 -12   4    3.80    3.40
  -2 -12   4   26.50   37.00
   2 -12  -4    3.90    3.30
  -2  12  -4    2.20    3.30
   2  12   4    4.40    3.20
   2  12   4    6.30    4.80
   3 -12   4  -38.90   46.70
  -3 -12  -4    1.70   44.80
   3  12  -4   -2.30  108.59
   3  12   4   -2.10   99.89
  -3 -12   4   20.40   47.20
  -3  12  -4   58.89   75.99
   3 -12  -4   44.10   46.50
  -4  12   4    3.50    4.20
   4 -12   4  -24.20   66.19
   4 -12  -4   38.10   67.99
  -4 -12   4   -1.00    5.50
  -4  12  -4    7.70    4.90
  -4  12  -4 -107.29   77.19
  -4 -12   4    6.10    5.10
  -5  12   4   54.69   12.90
  -5  12  -4   55.99   10.60
   5 -12  -4   42.50    9.00
   6 -12  -4   56.59   10.50
   0 -13  -4  -24.40   28.80
   0  13   4   15.40   93.89
   0 -13   4   40.50    9.20
   0 -13  -4   46.00   10.10
   0  13  -4 -183.48  131.89
   0  13   4   45.30   10.20
   0 -13   4  -29.30   28.10
   1 -13   4  142.49   16.70
   1  13  -4  150.98   12.60
  -1 -13  -4  141.69   16.30
  -1  13   4   25.70   79.89
   1 -13  -4  168.38   17.00
   1  13   4  144.89   11.80
  -1  13  -4  133.19   15.30
  -1 -13   4  155.98   14.10
  -1 -13   4  168.58   16.90
   1  13   4   57.69   90.79
   2  13  -4   53.49  118.99
  -2  13   4  -56.59   72.49
   2 -13   4   -3.60   42.90
  -2 -13  -4  -29.40   35.60
  -2 -13   4  -22.70   30.80
  -2  13  -4   22.50   94.29
   2 -13  -4   29.40   43.90
   3  13  -4   -4.40  101.39
  -3  13   4  117.69  106.19
  -3  13   4   35.10   10.10
   3  13   4 -111.99   78.39
  -3  13  -4   72.49  112.69
   3 -13  -4   30.50    8.30
  -3 -13   4   53.89   51.29
  -3  13  -4   33.30    8.00
  -3 -13   4   24.60    7.80
  -4  13  -4    8.60    5.90
   4 -13  -4   10.80    6.20
  -5  13  -4  220.48   21.10
   0  14   4   43.50  153.88
   0  14  -4    2.80    4.50
   0 -14  -4  -22.50   50.09
   0 -14   4  -23.70   37.00
  -1  14   4    8.70  161.88
   1 -14   4  -73.09   53.09
   1  14  -4   -3.00    4.10
  -1  14  -4 -220.18  148.29
  -1  14  -4   10.50    4.70
  -1 -14   4   19.00   45.00
   1  14   4    1.50  136.09
   2  14  -4  -77.29  102.49
  -2 -14  -4  -64.19   50.59
   2  14   4   33.80  107.39
  -2 -14   4   10.20   60.49
  -3  14  -4   17.70    6.30
  -4  14  -4   11.10    7.80
   0   0  -5    1.00    0.80
   0   0   5  -10.10   15.40
   0   0  -5    2.70    1.10
   0   0  -5    1.10    0.60
   0   0   5    1.50    1.00
   0   0   5    0.30    0.60
   0   0  -5    1.70   18.80
   0   0   5    1.50    0.80
  -1   0   5 1289.37  275.97
  -1   0  -5 1159.68   64.29
  -1   0   5 1253.77   65.69
  -1   0  -5 1523.25  257.87
  -1   0   5 1272.67   67.39
   1   0   5 1280.17   65.99
   1   0  -5 1340.67   65.69
  -1   0  -5 1187.08   65.69
   1   0  -5 1218.28   66.69
  -1   0   5 1305.07  242.08
   1   0   5 1223.58   64.49
  -1   0   5 1394.56   63.89
   1   0   5 1257.47  241.38
   2   0   5  388.86   19.70
   2   0   5  234.18  115.59
   2   0  -5  382.66   21.60
   2   0   5  388.86   22.40
  -2   0   5  316.47  138.19
  -2   0  -5  340.37   21.90
  -2   0  -5  241.08  103.59
   2   0  -5  397.66   23.70
  -2   0   5  358.36   21.80
  -3   0  -5   14.90   36.20
   3   0  -5   24.80    3.80
  -3   0  -5   21.40    4.30
  -3   0   5   18.80   67.29
  -3   0   5   28.80    2.20
   3   0   5   30.40    2.80
   3   0   5   -5.80   30.50
   3   0   5   29.30    4.30
   3   0  -5   28.50    5.50
  -3   0   5   27.10    4.10
   4   0  -5   20.00    4.30
   4   0  -5   20.30    2.40
  -4   0  -5   11.30   44.50
   4   0  -5   23.50    5.60
  -4   0   5  -10.10   58.99
   4   0   5   -4.50   37.50
  -4   0   5   17.50    4.30
   4   0   5   22.60    2.90
   4   0   5   18.60    4.30
  -4   0  -5   21.30    4.50
  -4   0   5   19.70    2.40
   5   0  -5  452.75   28.30
  -5   0   5  472.15   29.70
   5   0   5  461.35   29.10
   5   0   5  418.86   25.70
  -5   0   5  436.96   24.70
  -5   0  -5  433.36   28.50
   5   0   5  428.56   29.90
   5   0  -5  452.25   30.90
   5   0  -5  442.06   24.70
  -6   0   5   17.80    3.30
   6   0   5    6.40    9.30
   6   0   5   12.90    3.70
   6   0   5   20.90    5.70
   6   0  -5   16.70    3.10
  -6   0  -5    1.50    7.30
  -6   0   5   14.80    5.00
   6   0  -5   23.40    6.70
   6   0   5   10.90    3.50
   6   0  -5   15.20    4.60
   6   0   5   20.90    6.30
  -6   0   5   10.00    9.10
  -6   0  -5   11.50    4.00
   7   0  -5  347.67   24.60
  -7   0  -5  301.17   23.40
   7   0   5  302.97   23.70
   7   0  -5  331.97   22.70
   7   0   5  297.67   21.10
   7   0   5  326.97   22.10
   7   0  -5  316.57   26.10
  -7   0   5  321.57   25.60
   8   0   5   17.00    4.50
   8   0   5    7.70    3.90
  -8   0  -5    4.40    4.10
   8   0  -5    6.60    2.60
   9   0   5   90.39   10.60
  -9   0  -5   91.79   12.60
   0   1  -5   22.70    2.70
   0   1   5   24.90    2.80
   0   1   5   19.60   26.30
   0  -1   5   25.50    2.70
   0   1   5   20.80    2.80
   0  -1  -5   22.90    2.90
   0  -1   5   16.00   47.70
   0   1  -5   23.40    3.00
   0  -1  -5   55.29   34.20
   0  -1   5   19.50    2.60
   0   1   5   22.30    2.50
   0  -1  -5   21.40    2.50
   1  -1   5 2974.40  160.48
  -1  -1  -5 2765.62  159.48
  -1  -1  -5 3293.87  160.78
  -1   1   5 3024.10  161.58
   1   1  -5 3082.59  464.25
  -1   1   5 3192.68  158.58
   1   1  -5 3232.28  162.18
  -1  -1  -5 3501.95  424.86
   1  -1   5 3057.19  160.38
  -1   1   5 3275.77  160.08
   1  -1   5 3224.08  459.95
   1  -1   5 3705.23  429.16
  -1   1   5 3648.93  416.56
   1   1  -5 3008.80  160.28
   1  -1  -5 3188.58  158.58
   1  -1  -5 3411.26  160.08
   1   1   5 3318.77  425.36
   1   1   5 3200.18  159.88
   1  -1  -5 3205.18  161.38
  -1   1  -5 2952.20  158.68
   1  -1  -5 3425.76  398.56
  -1   1  -5 3225.08  160.58
   1   1   5 3314.37  160.78
  -1  -1   5 3442.86  479.95
  -1  -1   5 2879.51  160.38
   2   1  -5   10.70    2.50
   2   1  -5   11.40    3.20
  -2   1   5  -10.60   41.60
  -2  -1  -5    9.10    2.60
  -2   1   5   15.00    2.80
  -2   1   5   45.70   41.70
  -2   1   5   10.20    3.20
  -2  -1  -5    4.50   19.10
   2   1  -5  -10.80   54.19
   2  -1   5   12.70    3.00
   2  -1   5    6.70   38.20
  -2  -1  -5   14.40    2.10
   2   1   5   40.00   51.29
  -2  -1   5   26.20   41.80
  -3   1   5 1089.59  221.38
  -3  -1  -5 1312.27   70.49
   3  -1   5 1454.55  239.08
  -3   1   5 1060.69  260.47
   3  -1   5 1212.88   70.19
  -3   1   5 1261.37   72.59
   3   1  -5 1335.67  322.87
   3   1  -5 1296.57   72.89
  -3   1   5 1267.47   69.69
   3   1  -5 1242.08   66.79
   3  -1   5 1333.37   66.69
   3  -1   5 1291.87   66.29
   3   1  -5 1265.07   69.79
  -3  -1  -5 1162.48  256.77
  -3  -1   5 1438.06   67.19
   3   1   5 1294.17   70.39
  -3  -1   5 1333.97   70.79
   3  -1  -5 1332.07   71.79
  -3  -1   5 1234.28  292.77
  -3   1  -5 1384.66   70.49
   3   1   5 1396.96   68.29
   3  -1  -5 1381.46   69.39
   3  -1  -5 1359.36   66.99
   4  -1   5   66.09   59.19
  -4  -1  -5   37.30    5.50
  -4   1   5   36.90    5.20
   4  -1   5   35.90    3.60
  -4  -1  -5   20.30   55.69
   4  -1   5   35.30    3.40
   4  -1   5   40.90    5.70
   4   1  -5   36.70    7.30
  -4   1   5  -42.60   39.60
   4   1  -5   38.20    3.50
   4   1  -5   35.30    5.10
   4   1  -5   71.69   92.19
  -4  -1   5   33.20   70.89
   4   1   5   33.30    4.00
   4  -1  -5   36.20    3.20
   4  -1  -5   38.30    5.90
   4  -1  -5   36.10    6.70
   4   1   5   61.59   45.10
  -4   1  -5   36.80    5.20
   4   1   5   33.80    5.30
   4   1   5   29.90    6.20
  -4  -1   5   31.10    3.50
  -4  -1   5   29.90    6.00
   5   1  -5  211.28   16.30
   5  -1   5  217.68   13.70
  -5   1   5  202.88   16.30
   5   1  -5  213.28   18.80
   5   1  -5  213.88   13.10
  -5  -1  -5  208.28   16.40
   5  -1   5  222.58   16.70
   5  -1   5  212.78   17.20
   5  -1  -5  191.38   17.10
   5   1   5  193.88   17.30
  -5  -1   5  198.98   16.90
   5  -1  -5  198.58   12.70
   5  -1  -5  200.88   15.40
  -5  -1   5  197.48   13.20
  -5   1  -5  202.68   16.00
   5   1   5  211.28   16.30
   5   1   5  199.48   14.20
  -6  -1  -5   91.59   10.50
   6  -1   5  110.39   11.30
  -6   1   5   90.69   10.80
   6  -1   5   83.49    8.40
   6   1  -5   99.89    8.20
   6  -1   5   77.09   10.60
   6   1  -5   95.49   12.70
   6   1  -5   98.09   11.40
  -6  -1   5  120.69    8.90
   6  -1  -5   98.59    8.10
   6  -1  -5  120.99   13.00
   6   1   5  103.99   11.10
   6  -1  -5  118.89   11.20
   6   1   5  104.59   12.20
  -6   1  -5  116.39   11.40
  -6  -1   5  107.69   12.20
   6   1   5  129.69   10.30
   7  -1   5  207.08   16.00
  -7   1   5  225.78   19.90
   7  -1   5  213.48   19.00
   7  -1   5  219.08   16.30
   7   1  -5  223.98   22.20
  -7  -1  -5  201.18   18.40
   7   1  -5  217.88   15.50
   7  -1   5  227.98   20.40
   7  -1  -5  272.37   19.90
  -7   1  -5  224.18   18.80
   7   1   5  211.08   16.80
   7   1   5  257.87   19.20
   7  -1  -5  249.78   15.80
   7   1   5  243.68   21.80
  -7  -1   5  253.57   16.10
  -7  -1   5  269.27   22.30
   7  -1  -5  252.97   21.20
   8   1  -5   52.29    6.40
   8  -1   5   41.00    7.20
   8  -1   5   49.00    6.80
  -8  -1  -5   46.00    8.90
   8  -1  -5   51.49    6.20
   8   1   5   53.29    9.10
   8   1   5   51.59    7.50
  -8   1  -5   57.09   10.50
  -8  -1   5   44.20    6.00
  -9  -1  -5   68.69   12.50
   9  -1   5   73.39    8.60
   9   1   5   72.19    9.40
   0   2   5 3226.18  178.58
   0   2   5 3608.34  177.78
   0  -2  -5 3697.73  448.56
   0   2  -5 3508.65  178.08
   0  -2   5 2979.40  470.85
   0  -2  -5 3572.14  177.88
   0   2   5 4084.99  482.35
   0   2  -5 3536.35  518.85
   0   2   5 3377.06  177.88
   0  -2  -5 3787.32  178.88
  -1   2   5 1701.13   85.59
  -1   2   5 1804.22   83.59
  -1  -2  -5 1723.63   84.69
  -1  -2  -5 1416.56  291.57
   1   2  -5 1613.34   84.29
   1  -2   5 1514.75   84.19
   1   2  -5 1763.42  382.26
  -1   2   5 1741.73   82.69
   1  -2   5 1711.33   83.99
  -1  -2  -5 1762.82   84.29
  -1   2   5 1657.63  287.27
   1  -2   5 1626.14  322.07
   1   2   5 1591.44   83.99
   1  -2  -5 1526.35  270.47
  -1  -2   5 1447.66   84.19
   1  -2  -5 1587.54   84.89
   1  -2  -5 1612.34   82.69
  -1   2  -5 1368.06  317.57
   1  -2  -5 1493.85   83.09
  -1  -2   5 1537.85  342.17
   1   2   5 1611.54   84.29
   1   2   5 1601.34  310.97
   2  -2   5  578.84   32.50
   2  -2   5  495.95  165.98
  -2  -2  -5  565.04   31.50
  -2  -2  -5  532.25   32.30
   2   2  -5  560.64   32.10
  -2   2   5  489.15  161.88
  -2   2   5  573.04   31.10
   2  -2   5  475.45  188.98
   2   2  -5  461.05  197.08
  -2   2   5  541.65   33.40
  -2  -2  -5  462.15  180.48
   2   2   5  564.24   32.40
   2  -2  -5  606.44   29.50
   2  -2  -5  489.45  158.48
   2  -2  -5  594.34   30.90
  -2  -2   5  593.74   30.30
   2   2   5  499.95  194.28
   2   2   5  590.24   31.40
  -2  -2   5  542.75   32.40
  -2  -2   5  539.75  203.28
   2  -2  -5  586.74   33.10
  -3  -2  -5  492.55  204.88
   3  -2   5  555.44  204.48
   3   2  -5  636.44   33.80
  -3   2   5  436.36  169.68
  -3   2   5  584.64   38.10
  -3   2   5  609.54   37.10
  -3  -2  -5  567.44   36.30
  -3   2   5  538.45  159.78
   3   2   5  650.53   38.90
   3   2   5  680.83   35.40
   3  -2  -5  641.84   37.50
  -3  -2   5  358.96  166.48
  -3   2  -5  711.83   37.00
  -3  -2   5  633.64   37.30
   3   2   5  395.16  165.98
  -3  -2   5  657.63   34.10
   3  -2  -5  696.23   35.20
   3  -2  -5  655.13   33.20
   4   2  -5  938.51   44.70
  -4   2   5  623.94  198.08
  -4   2   5  818.92   50.19
   4  -2   5  829.22   47.80
   4   2  -5  913.61   48.20
   4  -2   5  854.61   43.10
   4  -2   5  946.01  211.58
  -4  -2  -5  562.84  219.98
  -4   2   5  813.42   46.70
  -4   2   5  775.72  190.78
   4  -2   5 1003.30  299.47
  -4  -2  -5  847.32   48.00
  -4  -2   5  847.32   48.80
   4  -2  -5  835.62   48.60
   4   2   5  872.31   46.10
   4   2   5  819.52   49.20
  -4  -2   5  813.22   44.70
   4  -2  -5  796.32   45.80
  -4  -2   5  559.54  230.38
  -4   2  -5  786.82   47.10
   4  -2  -5  808.82   44.20
   5   2  -5   24.30    5.50
   5   2  -5   30.30    7.30
   5  -2   5   27.20    5.90
  -5  -2  -5   22.10    5.00
   5   2  -5   26.30    3.50
  -5  -2  -5    7.00    7.70
   5   2  -5    8.40   15.00
   5  -2   5   24.40    3.00
  -5   2   5   27.00    5.50
   5  -2   5   26.00    6.10
   5   2   5   19.10    5.80
   5  -2  -5   15.60    2.90
  -5  -2   5   14.60    3.20
   5   2   5   19.20    4.60
   5   2   5   19.70    4.30
  -5  -2   5   18.30    5.70
   5  -2  -5   19.30    4.40
   5   2   5   20.90    7.40
   5  -2  -5   12.00    4.30
  -5   2  -5   16.00    4.30
   6   2  -5   18.80    5.60
   6  -2   5   11.30    2.50
   6  -2   5    9.60    8.40
  -6  -2  -5   10.90    4.60
   6   2  -5   11.90    2.90
   6  -2   5   10.20    4.50
   6   2  -5    9.50   17.90
  -6  -2  -5    2.70   10.40
   6  -2   5   13.30    4.90
   6   2  -5    3.40    4.60
  -6   2   5   10.70    4.10
   6  -2  -5   12.50    4.60
  -6  -2   5   12.80    4.90
  -6  -2   5    2.00    8.70
   6   2   5   12.40    3.90
   6  -2  -5   11.70    3.80
  -6   2  -5   13.40    4.00
   6  -2  -5   14.50    3.10
   6   2   5   15.00    4.80
   6   2   5   -1.80   18.00
   6   2   5   12.70    5.20
  -6  -2   5   13.50    3.40
   7  -2   5  219.78   13.90
   7   2  -5  200.78   14.00
  -7   2   5  201.28   18.10
  -7  -2  -5  215.98   18.30
   7  -2   5  224.68   21.40
   7  -2   5  214.78   18.80
   7  -2  -5  161.08   17.10
   7  -2  -5  176.88   17.80
  -7  -2   5  177.28   14.00
  -7  -2   5  191.28   19.40
   7   2   5  188.18   15.70
   7  -2  -5  188.08   13.60
   8  -2   5  224.58   16.40
   8   2  -5  242.48   16.40
  -8  -2  -5  246.78   20.70
   8  -2  -5  219.18   16.00
  -8  -2   5  245.78   23.40
  -8  -2   5  205.58   16.20
   9   2   5    7.60    3.90
  -9  -2   5    3.80    6.60
   0  -3  -5  810.12   46.50
   0  -3   5  853.31   45.90
   0   3  -5  891.31   45.90
   0  -3  -5  791.52  199.48
   0   3  -5  654.13  390.66
   0   3   5  924.21   51.99
   0  -3   5  578.54  213.38
   0  -3  -5  884.71   46.00
   0   3   5  870.81   45.70
   1  -3   5 3033.30  140.39
  -1  -3  -5 2884.01  141.49
   1   3  -5 1965.90  447.16
  -1   3   5 2716.73  407.06
   1   3  -5 2837.32  141.09
  -1  -3  -5 2943.21  446.86
  -1  -3  -5 2696.43  141.09
  -1   3   5 2685.03  142.09
  -1   3   5 2703.83  139.59
  -1   3   5 2680.53  139.39
   1  -3   5 2467.65  436.86
  -1  -3   5 2751.52  141.29
  -1   3  -5 2831.22  140.49
  -1   3  -5 2755.82  139.39
  -1  -3   5 3082.59  526.95
   1  -3  -5 2809.42  403.76
   1   3   5 2454.25  417.56
  -1   3  -5 2657.73  471.75
   1   3   5 2814.72  141.69
   1  -3  -5 2643.44  141.49
   1   3   5 2760.42  141.09
   1  -3  -5 2802.02  139.79
  -2  -3  -5 2954.20  148.89
   2   3  -5 2916.21  149.09
   2  -3   5 2982.40  147.89
  -2  -3  -5 2843.02  149.39
  -2   3   5 3021.40  150.68
   2  -3   5 2791.82  460.65
   2   3  -5 2914.81  535.85
  -2  -3  -5 2312.57  420.16
   2  -3   5 2963.40  149.39
  -2   3   5 2837.02  399.56
  -2   3   5 2914.61  147.09
  -2  -3   5 2798.32  509.45
   2  -3  -5 3291.47  401.56
   2   3   5 2979.90  149.29
   2  -3  -5 2953.90  146.59
   2  -3  -5 2792.82  149.59
  -2   3  -5 2884.51  145.59
   2   3   5 2960.10  148.59
   2  -3  -5 2775.72  146.69
  -2  -3   5 2823.42  147.29
  -2  -3   5 2978.50  149.69
   2   3   5 2538.85  462.05
   3  -3   5  242.88   16.70
   3  -3   5  363.36  154.08
   3  -3   5  246.38  114.29
  -3   3   5  181.98  108.09
  -3  -3  -5  270.97   17.50
  -3  -3  -5  250.77  142.59
   3  -3   5  257.57   12.60
  -3   3   5  255.77   15.20
  -3   3   5  262.27   18.40
   3   3  -5  258.07   16.90
  -3  -3   5  227.78   17.00
   3  -3  -5  134.49   91.39
  -3  -3   5  226.58   14.60
   3   3   5  221.58   16.30
   3  -3  -5  206.98   16.40
   3   3   5  223.68  136.79
  -3  -3   5   97.59  110.79
   3  -3  -5  211.58   14.20
   3   3   5  208.48   15.30
  -4   3   5  195.48   13.70
  -4   3   5  177.78   16.30
   4   3  -5  213.18   12.70
   4  -3   5  215.18   15.60
   4   3  -5  207.28   15.20
  -4  -3  -5  190.88   15.10
   4  -3   5  210.98   10.70
  -4  -3   5  174.28   12.60
  -4  -3   5  173.98   15.30
   4   3   5  185.38   15.90
   4  -3  -5  179.78   12.70
   4  -3  -5  171.08   11.70
   4   3   5  174.38   14.40
   4   3   5  175.68   13.60
   4  -3  -5  156.48   14.40
   5   3  -5  536.05   30.20
   5  -3   5  518.55   28.30
   5  -3   5  517.35   33.30
  -5  -3  -5  543.45   34.00
   5  -3   5  516.75   33.30
   5   3  -5  531.65   33.80
  -5   3   5  547.55   32.40
   5  -3  -5  535.15   29.60
   5   3   5  489.45   32.90
   5  -3  -5  503.05   33.70
  -5  -3   5  521.95   30.70
   5   3   5  544.35   35.40
   5  -3  -5  522.75   31.10
   5   3   5  548.45   32.30
   6  -3   5  120.59    8.30
   6  -3   5  134.09   12.60
  -6  -3  -5  117.59   12.20
  -6   3   5  115.19   11.50
   6   3  -5  130.69   12.90
   6  -3   5  118.19   12.10
   6   3  -5  114.79    9.40
   6  -3  -5  103.19    9.90
   6   3   5  111.39   10.80
   6   3   5   93.99   11.20
   6  -3  -5   97.29    8.60
   6  -3  -5   89.09   11.10
   6   3   5  113.39   13.20
  -6  -3   5   98.69    9.30
  -6  -3   5   97.69   12.50
  -7  -3  -5   46.60    9.30
   7   3  -5   47.80    6.30
   7  -3   5   47.00    9.40
   7  -3   5   49.80    5.50
   7   3   5   64.79    8.40
  -7  -3   5   64.29    7.10
   7  -3  -5   62.59    8.10
   7  -3  -5   67.29    9.40
   7  -3  -5   72.29    9.50
  -7  -3   5   54.29   11.70
   8  -3   5   86.09    7.10
   8   3  -5   61.99    8.10
  -8  -3  -5   73.99   15.60
   8   3   5   69.99    9.00
  -8  -3   5   52.39   12.10
   8  -3  -5   81.19    8.00
  -8  -3   5   60.19    8.30
   9   3   5   15.80    6.70
  -9  -3   5   26.10    5.90
   0   4   5   29.70   69.29
   0   4  -5    4.40    1.60
   0  -4  -5    4.90    1.80
   0  -4   5   -4.10   62.79
   0  -4  -5    6.30    2.20
   0   4   5    2.30    1.60
   0   4   5    4.00    1.50
   0  -4   5    3.60    1.60
   0   4  -5    5.80   76.69
   1   4  -5 1844.12   89.99
   1  -4   5 1714.73  399.26
  -1  -4  -5 1699.33   90.29
  -1   4   5 1749.92  358.26
   1  -4   5 1819.32   88.89
  -1  -4  -5 1761.72   90.69
  -1   4   5 1696.23   91.19
  -1   4   5 1747.83   87.79
   1   4  -5 1090.99  360.56
  -1  -4  -5 2055.79  391.56
  -1   4  -5 1647.24  397.36
  -1  -4   5 1888.31  420.56
  -1  -4   5 1707.93   90.09
   1   4   5 2166.28  422.76
   1   4   5 1708.03   90.49
   1  -4  -5 1673.33   88.89
   1  -4  -5 1760.12  341.27
   1  -4  -5 1711.83   90.69
  -1   4  -5 1689.13   88.49
  -1   4  -5 1658.23   88.79
   1   4   5 1685.23   89.89
  -2   4   5  329.87  147.59
  -2  -4  -5  379.86   21.40
  -2  -4  -5  385.56  184.18
   2  -4   5  318.97  201.48
  -2   4   5  409.76   22.80
   2  -4   5  403.96   23.80
   2   4  -5  271.97  150.38
  -2  -4   5  254.87  168.48
   2  -4  -5  238.98  138.79
   2  -4  -5  291.27   18.30
   2   4   5  192.48  116.99
  -2   4  -5  289.17   17.60
  -2  -4   5  307.27   20.60
   2  -4  -5  283.17   20.70
   2   4   5  318.87   20.20
   2  -4  -5  290.07   17.50
  -2  -4   5  297.37   19.10
  -3  -4  -5  100.19  101.89
   3   4  -5  233.28  118.79
  -3   4   5  259.07   20.40
  -3   4   5  263.67   17.00
   3  -4   5  281.67  147.89
  -3   4   5  181.08  119.99
   3  -4   5  260.87   19.30
  -3  -4  -5  271.57   19.80
   3   4  -5  259.97   19.20
   3  -4   5  290.67   16.20
   3  -4  -5  304.07   16.80
   3   4   5  312.37   19.40
  -3   4  -5  303.37   16.40
   3   4   5  330.47   21.40
  -3   4  -5  219.48  175.68
   3  -4  -5  378.76  161.58
   3  -4  -5  324.27   20.50
   3   4   5  259.37  116.69
  -3  -4   5  299.67   20.60
   3   4   5  324.77   20.10
  -3  -4   5  371.46  179.18
  -3  -4   5  286.57   18.20
   4   4  -5  176.08   14.20
   4   4  -5  163.98   11.80
  -4  -4  -5  160.98   14.00
   4  -4   5  174.08    9.90
   4  -4   5  162.38   13.90
  -4   4   5  181.18   12.20
  -4   4   5  156.28   14.90
   4  -4  -5  165.98   11.20
   4  -4  -5  157.68   11.10
   4  -4  -5  175.78   14.30
  -4  -4   5  148.59   14.30
  -4  -4   5  161.78   12.00
   4   4   5  158.98   14.70
   4   4   5  168.38   13.40
   4   4   5  163.68   13.70
  -5   4   5 1737.13   87.79
   5   4  -5 1519.75   85.89
   5   4  -5 1634.94   90.19
  -5   4   5 1742.03   93.49
   5  -4   5 1557.04   83.59
  -5  -4  -5 1450.45   89.29
   5  -4   5 1624.64   88.89
   5  -4   5 1647.04   89.99
   5   4   5 1697.93   91.99
   5  -4  -5 1673.13   86.09
  -5  -4   5 1648.24   91.89
  -5  -4   5 1709.53   87.29
   5   4   5 1699.03   88.79
   5   4   5 1596.74   89.29
   5  -4  -5 1734.23   90.39
   5  -4  -5 1576.24   85.49
   6  -4   5  195.08   15.60
  -6   4   5  170.48   14.20
   6  -4   5  195.98   11.10
   6   4  -5  185.68   18.90
   6  -4   5  196.78   16.40
  -6  -4  -5  189.08   16.40
   6   4  -5  192.18   13.20
   6  -4  -5  135.69   12.20
   6   4   5  148.89   14.40
  -6  -4   5  148.09   16.20
   6   4   5  128.79   13.50
   6  -4  -5  143.89   11.80
   6  -4  -5  141.39   16.70
  -6  -4   5  147.39   12.90
   7  -4   5   76.29   13.80
   7   4  -5   78.99    8.50
   7  -4   5   78.59    6.70
  -7  -4  -5  110.49   12.60
   7  -4  -5   79.29   10.80
   7  -4  -5   80.59    9.00
   7  -4  -5   85.19    8.30
  -7  -4   5   78.39    8.90
  -7  -4   5   88.59   12.80
   7   4   5   87.09   10.60
   8  -4   5  108.99    8.40
  -8  -4  -5  105.29   13.60
   8   4  -5  102.69   10.60
   8  -4  -5  109.39   11.30
   8  -4  -5  109.29   10.00
   8   4   5  101.39   11.70
  -8  -4   5  105.19   11.10
  -9  -4   5  140.79   13.40
   9   4   5  138.79   15.40
   0   5  -5 2501.95  128.59
   0  -5  -5 2451.45  129.59
   0   5  -5 2440.46  129.69
   0  -5   5 2576.94  128.99
   0   5   5 2498.85  130.79
   0  -5  -5 2570.04  138.39
   0   5   5 2484.95  490.75
   0   5   5 2526.95  129.39
   0   5  -5 2851.21  568.74
   1   5  -5  679.83   39.30
  -1   5   5  708.33   37.20
  -1  -5  -5  721.03   40.30
   1   5  -5  370.56  210.48
   1  -5   5  515.55  244.08
   1  -5   5  680.63   38.30
  -1   5   5  709.33   41.20
  -1   5   5  485.25  236.38
  -1   5  -5  724.63   38.80
   1  -5  -5  722.43   40.70
   1   5   5  715.53   40.70
   1   5   5  748.03   41.10
  -1  -5   5  716.23   39.90
   1  -5  -5  730.33   39.20
   1   5   5  575.34  277.17
  -1  -5   5  680.13  289.07
  -1   5  -5  776.92  322.97
  -1   5  -5  729.23   38.50
  -2   5   5  289.27   19.20
   2   5  -5  268.27   17.40
   2   5  -5  116.69  162.48
  -2   5   5  275.67   14.40
  -2  -5  -5  262.87   18.20
   2  -5   5  273.77  152.48
   2  -5   5  264.07   15.50
  -2  -5  -5  266.77  162.28
  -2  -5  -5  255.87   17.90
  -2   5  -5  237.48   15.20
   2   5   5  173.18  160.58
   2  -5  -5  241.58   17.60
  -2   5  -5  201.98  173.78
  -2  -5   5  239.08   16.60
   2   5   5  236.18   17.20
   2  -5  -5  216.88  132.19
  -2  -5   5  126.29  120.29
   2   5   5  248.48   17.90
   2   5   5  256.77   17.70
   2  -5  -5  254.37   16.00
  -2  -5   5  253.77   18.00
   3  -5   5  291.17   21.40
   3  -5   5  352.76   19.40
   3  -5   5  332.27   18.70
  -3   5   5  348.47   23.40
  -3  -5  -5  358.66   22.70
  -3   5   5  330.87   18.40
   3   5  -5  331.27   21.60
   3   5   5  310.87   22.30
  -3  -5   5  304.27   20.30
   3  -5  -5  318.57   19.30
   3   5   5  318.17   21.50
   3   5   5  293.67   21.10
  -3  -5   5  323.37   22.60
   3  -5  -5  320.77   21.80
   3  -5  -5  285.37   17.60
  -3   5  -5  321.97   18.60
  -4   5   5  676.23   38.40
   4  -5   5  719.63   37.40
  -4  -5  -5  626.54   41.90
  -4   5   5  727.83   44.20
   4   5  -5  757.02   42.60
   4  -5   5  636.34   41.60
   4  -5  -5  687.23   38.80
   4  -5  -5  727.13   37.60
  -4  -5   5  718.33   40.40
  -4  -5   5  700.83   43.50
   4   5   5  744.63   42.30
  -4   5  -5  674.03   38.10
   4   5   5  679.53   41.50
   4   5   5  752.92   43.90
   4  -5  -5  702.73   42.00
  -5  -5  -5   48.20    7.30
   5  -5   5   47.90    4.40
  -5   5   5   51.49   10.00
   5   5  -5   41.30    7.90
   5  -5   5   53.19    7.10
   5   5  -5   60.59    6.50
   5  -5   5   54.69    7.60
  -5   5   5   58.79    6.30
   5   5   5   47.10    8.30
  -5  -5   5   45.50    8.80
   5  -5  -5   46.00    5.40
   5  -5  -5   43.90    6.90
  -5  -5   5   51.79    6.20
   5   5   5   38.60    7.60
   5  -5  -5   46.90    5.10
   5   5   5   49.40    9.30
   6   5  -5  216.58   16.40
  -6  -5  -5  251.97   20.20
   6  -5   5  263.77   14.40
   6  -5   5  230.48   18.20
   6  -5   5  232.08   19.30
  -6   5   5  228.98   21.50
   6  -5  -5  207.38   15.30
  -6  -5   5  218.18   17.10
   6  -5  -5  228.18   19.10
   6  -5  -5  221.18   16.00
   6   5   5  226.18   18.60
  -6  -5   5  210.38   20.60
   7  -5   5   64.69    5.70
   7  -5   5   59.49    8.90
   7   5  -5   50.79    7.20
  -7  -5  -5   60.29   11.00
  -7  -5   5   72.49   13.50
   7  -5  -5   55.59    7.00
   7  -5  -5   66.89    7.30
   7   5   5   50.49    9.30
  -8  -5  -5  139.29   16.10
   8  -5   5  130.99   10.70
   8   5  -5  126.09   12.90
   8   5   5  160.88   16.00
   8  -5  -5  156.38   13.10
  -8  -5   5  158.48   14.10
   8  -5  -5  156.08   17.80
   9   5   5    1.80    5.90
  -9  -5   5    6.80    5.70
   0  -6  -5  890.81   51.99
   0   6   5  948.31   52.49
   0   6  -5  902.61   51.19
   0  -6  -5  653.93  256.27
   0  -6  -5  992.20   51.49
   0  -6   5  654.83  305.17
   0   6   5  527.85  252.47
   0   6   5  935.61   50.89
   0   6  -5 1341.77  490.95
   0  -6   5  938.91   50.19
   0   6  -5  942.81   49.70
  -1  -6  -5  583.44  297.07
   1   6  -5  488.65  242.28
  -1   6   5  516.15   31.60
   1   6  -5  510.25   31.40
   1  -6   5  339.87  185.48
   1   6  -5  537.65   29.80
  -1  -6  -5  484.25   31.10
  -1   6   5  517.15  273.27
  -1   6   5  485.25   26.80
  -1  -6  -5  546.15   31.00
   1  -6  -5  495.25   30.90
   1  -6  -5  525.35   29.80
   1   6   5  482.15   29.80
  -1   6  -5  489.55   29.10
  -1  -6   5  489.55   29.90
   1   6   5  504.55   31.10
   1  -6  -5  821.82  306.07
  -1  -6   5  494.45   30.00
  -1   6  -5  310.87  195.18
   1   6   5  545.35   30.60
   1   6   5  523.85  274.27
  -1   6  -5  498.45   28.30
  -1  -6   5  352.26  178.98
  -2   6   5  109.79    6.30
   2  -6   5  104.29    7.80
  -2  -6  -5  121.49   11.00
  -2  -6  -5  109.19   10.20
   2   6  -5  111.09    9.60
  -2   6   5  111.39   11.00
   2  -6  -5   92.79    8.50
  -2  -6   5   97.09    9.70
   2   6   5   95.59    9.70
  -2  -6   5  101.99    9.30
   2   6   5   98.89    9.50
   2  -6  -5  104.39   10.00
   2   6   5  100.99    9.80
   3  -6   5  316.67   18.90
   3  -6   5  314.47   22.20
  -3   6   5  300.07   17.30
   3  -6   5  314.87   19.50
  -3   6   5  315.57   23.30
  -3  -6  -5  313.07   22.40
   3   6  -5  313.97   21.70
   3  -6  -5  330.17   20.20
   3   6   5  295.57   22.30
  -3  -6   5  347.07   23.40
   3   6   5  305.07   22.10
  -3  -6   5  358.16   21.60
   3   6   5  318.37   22.00
  -3   6  -5  347.77   19.60
   3  -6  -5  314.07   22.00
  -4  -6  -5 1265.47   74.99
  -4   6   5 1255.27   76.09
   4  -6   5 1317.27   70.09
   4  -6   5 1228.48   74.29
   4  -6   5 1329.07   70.49
   4   6  -5 1219.08   73.99
   4  -6  -5 1381.56   68.69
   4   6   5 1507.35   75.39
  -4  -6   5 1320.37   72.99
  -4  -6   5 1379.46   76.69
   4   6   5 1283.67   75.59
   4  -6  -5 1438.76   75.09
   4   6   5 1475.85   75.29
  -4   6  -5 1379.46   70.89
   5   6  -5  152.38   14.80
   5  -6   5  152.98   13.00
   5  -6   5  162.28   10.80
   5  -6   5  137.89   11.50
  -5   6   5  137.79   15.30
  -5  -6  -5  175.28   15.90
   5  -6   5  158.08   14.70
   5  -6  -5  168.68   15.00
  -5  -6   5  156.58   13.50
   5  -6  -5  158.48   10.40
  -5  -6   5  170.58   16.70
   5   6   5  170.18   15.00
   5  -6  -5  158.08   12.30
   5   6   5  155.38   14.40
   5   6   5  159.78   15.90
  -6  -6  -5  124.49   13.80
   6   6  -5  115.59   11.10
   6  -6   5  121.69    9.00
  -6   6   5  109.29   14.60
   6  -6   5  146.29   12.40
   6   6   5  121.89   13.00
   6  -6  -5  126.69   13.20
  -6  -6   5  120.29   13.70
   6  -6  -5  117.29   10.80
   6  -6  -5  124.19    9.40
  -6  -6   5  119.59   14.90
   7  -6   5  107.19   11.80
   7   6  -5  101.69   10.70
  -7  -6  -5  110.39   15.60
   7  -6   5  109.29    8.30
   7  -6  -5  113.89   10.70
   7   6   5  128.99   13.90
  -7  -6   5  106.99   15.40
   7  -6  -5  109.79    9.50
  -7  -6   5   98.59   11.40
   8  -6   5  101.89   12.30
   8  -6  -5  135.59   15.30
   8   6   5  120.79   15.30
   8  -6  -5  133.69   15.40
  -8  -6   5  111.49   13.10
  -9  -6   5   14.00    7.60
   0   7   5  345.07   23.90
   0  -7  -5  329.57   23.60
   0   7  -5  358.26   23.10
   0   7  -5  362.76   21.20
   0  -7  -5  372.06   23.30
   0   7   5  319.57   20.80
   0  -7   5  371.66   21.90
   1   7  -5  228.08   16.90
  -1  -7  -5  234.18   17.40
  -1  -7  -5  221.58   16.30
  -1   7   5  229.68   12.70
   1  -7   5  228.88   14.10
  -1   7   5  212.88   12.10
   1   7  -5  203.08   14.70
  -1   7   5  247.48   17.60
   1   7  -5  190.38   38.40
   1   7   5  212.98   15.10
   1  -7  -5  183.78   15.70
  -1  -7   5  203.98   15.40
  -1   7  -5  197.78   13.50
  -1   7  -5  205.68   14.90
   1  -7  -5  182.28   14.70
  -1  -7   5  200.48   15.60
   1   7   5  219.48   16.90
   1   7   5  203.18   15.50
  -2  -7  -5  188.08   15.70
  -2   7   5  181.28   15.40
   2   7  -5  193.88   15.90
   2   7  -5  174.18   13.60
   2  -7   5  201.18   11.90
  -2  -7  -5  188.48   15.10
   2   7   5  167.18   14.00
   2   7   5  175.08   14.80
  -2  -7   5  169.38   13.90
   2  -7  -5  161.28   13.10
  -2   7  -5  178.08   12.80
   2   7   5  170.08   14.30
  -2  -7   5  150.18   13.80
   2  -7  -5  171.28   14.40
   3   7  -5  287.87   19.50
   3   7  -5  278.77   23.90
   3  -7   5  242.68   17.10
  -3  -7  -5  238.98   19.50
  -3   7   5  262.97   20.60
  -3  -7   5  237.98   19.80
   3   7   5  231.98   46.60
  -3  -7   5  257.47   18.70
  -3   7  -5  255.37   17.10
   3   7   5  264.97   19.50
   3   7   5  244.58   19.40
   3  -7  -5  254.57   19.40
   3  -7  -5  275.57   17.90
   3   7   5  290.77   20.40
   4   7  -5   17.50    6.80
  -4  -7  -5    0.20   11.60
  -4   7   5   15.30    5.30
  -4   7   5   16.60   15.30
   4  -7   5   20.50    5.50
   4  -7   5   21.50    3.10
   4  -7   5   23.40    4.00
  -4  -7  -5   27.70    6.70
  -4   7  -5   18.50    3.90
   4   7   5   18.90    5.20
  -4  -7   5   26.40    5.70
  -4   7  -5   31.00   18.00
  -4  -7   5   15.20   18.40
  -4  -7   5   16.40    5.00
   4   7   5   17.00    4.90
   4   7   5   18.20    5.90
   4  -7  -5   18.40    5.20
   4  -7  -5   16.40    3.90
   5  -7   5   79.99   10.40
  -5   7   5   85.39   11.40
   5  -7   5   74.09    8.00
   5  -7   5   75.09    6.90
   5  -7   5   79.59    7.20
  -5  -7  -5   65.79    9.90
   5   7   5   85.29   12.00
  -5  -7   5   84.69   11.70
   5   7   5   78.89   10.00
   5  -7  -5   82.19    5.40
  -5  -7   5   84.89   11.20
   5  -7  -5   65.99    7.70
   5   7   5  -12.60   54.59
  -5   7  -5   77.29    7.50
   5  -7  -5   75.49    9.80
   6  -7   5  134.09   11.30
  -6   7   5  123.19   15.30
   6  -7   5  118.39    9.00
   6  -7   5  111.39    9.60
  -6  -7  -5  138.39   14.80
   6  -7  -5  108.09    7.90
  -6  -7   5  105.29   15.00
   6   7   5  115.89   13.30
   6  -7  -5   93.79   10.20
  -6  -7   5  102.49   11.50
   6  -7  -5  141.69   20.40
  -7  -7  -5  100.89   13.20
   7  -7   5  128.79    9.20
   7  -7   5  141.69   11.40
   7  -7   5  119.79   11.70
   7   7   5  118.59   14.40
  -7  -7   5  132.69   26.80
  -7  -7   5  107.09   12.70
   7  -7  -5  113.99   11.70
   7  -7  -5  117.79    9.10
   8   7   5    3.60    5.40
  -8  -7   5    9.90    5.50
   0   8   5    4.90    2.10
   0   8   5   19.80   21.70
   0  -8  -5    7.10   11.70
   0  -8   5   19.60   17.30
   0  -8   5    6.30    2.20
   0   8   5    4.10    2.70
   0   8  -5   24.00   25.30
   0   8  -5    3.80    2.10
   0   8  -5    1.40    2.30
   0  -8  -5    9.80    3.70
   0  -8  -5    4.90    2.60
   1   8  -5  138.89   11.60
  -1   8   5  136.89    8.80
  -1  -8  -5  136.39   13.10
  -1   8   5  140.59    9.10
   1  -8   5  148.99   10.90
  -1  -8  -5  129.49   13.50
  -1   8   5  135.49   13.40
   1   8  -5  147.79   13.50
  -1  -8   5  179.08   13.20
  -1   8  -5  160.58   10.90
   1   8   5  174.88   13.60
   1   8   5  156.58   14.00
   1   8   5  163.18   12.30
   1  -8  -5  177.78   14.40
  -1   8  -5  164.78   12.70
  -1  -8   5  171.78   13.70
   1  -8  -5  153.08   12.80
  -2  -8  -5  347.67   24.40
  -2   8   5  303.17   31.60
   2   8  -5  348.57   33.50
  -2  -8  -5  320.27   25.00
   2  -8   5  328.07   20.60
   2   8  -5  298.77   22.10
   2   8   5  360.56   23.50
  -2  -8   5  356.76   24.10
   2  -8  -5  338.47   24.00
   2   8   5  373.76   24.20
  -2   8  -5  350.96   22.30
  -2  -8   5  361.06   23.90
   2   8   5  327.57   24.20
   2  -8  -5  365.66   23.10
  -3   8   5  315.67   40.00
   4  -8   5  102.49   11.60
   4   8  -5   86.59   12.20
   4  -8   5  107.09    9.50
  -4   8   5  104.79   12.50
  -4  -8  -5  101.39   11.70
   4   8  -5   97.19   10.90
   4   8   5  104.39   12.30
  -4   8  -5  110.39    9.70
   4   8   5  121.89   12.70
   4  -8  -5  110.09   10.10
  -4  -8   5  107.29   12.60
   4   8   5  110.19   12.00
  -4  -8   5   98.49   10.90
   4  -8  -5   97.99   11.10
   5  -8   5  214.58   13.90
   5  -8   5  205.78   15.00
  -5  -8  -5  208.38   19.60
   5   8  -5  188.38   19.80
   5  -8   5  205.38   14.90
  -5   8   5  201.88   19.80
  -5  -8   5  227.98   18.50
   5  -8  -5  208.28   16.60
  -5   8  -5  260.47   17.00
  -5  -8   5  210.88   20.70
   5  -8  -5  240.98   16.90
   5   8   5  254.87   20.30
   5  -8  -5  221.18   18.40
  -6  -8  -5   85.59   12.20
   6  -8   5   87.19    8.90
  -6   8   5   90.09   15.80
   6   8  -5   74.79   13.70
   6  -8   5   78.69    8.10
   6  -8   5   86.79    7.50
  -6  -8   5  101.09   11.80
   6   8   5   88.79   11.90
   6  -8  -5   87.29    9.90
  -6  -8   5   99.69   14.10
   7  -8   5   51.19    6.40
   7  -8   5   73.09    7.70
  -7   8   5   47.50   12.20
  -7  -8   5   46.20    9.70
   7  -8  -5   54.29    8.80
   7   8   5   53.69   10.80
  -8  -8   5   28.40    8.50
   0  -9   5   33.80   22.40
   0   9  -5    7.60   36.10
   0   9   5   47.80    8.80
   0  -9   5   45.00    5.80
   0   9   5   44.10    4.80
   0   9  -5   51.59    7.00
   0  -9   5   40.30    7.40
   0   9   5   31.70   36.30
   0  -9  -5   45.40    7.00
  -1   9   5    8.80   24.90
   1   9  -5   14.50    4.90
  -1   9   5   11.00    1.40
   1   9  -5   15.60    3.90
  -1  -9  -5    7.60    3.60
   1  -9   5    9.80    2.80
  -1   9   5    4.30    2.90
  -1  -9  -5   13.90    4.40
  -1   9   5   12.00    1.60
   1  -9   5   11.80   25.70
   1  -9  -5  -12.30   15.00
   1   9   5   15.20   30.20
   1   9   5   33.50    6.90
  -1  -9   5   28.20    5.90
  -1   9  -5  -31.10   32.10
   2   9  -5  124.79   12.60
   2   9  -5  121.99   10.70
  -2  -9  -5  111.59   11.50
   2  -9   5  111.59    8.60
  -2   9   5  109.29   12.20
  -2  -9  -5   94.29   11.90
   2   9   5  105.29   11.60
  -2   9  -5   88.39   26.40
   2   9   5   94.79   10.80
   2  -9  -5   98.19   11.20
  -2   9  -5   97.29    9.70
   2   9   5  104.39   10.40
  -2  -9   5   80.59   10.10
   2  -9  -5  101.69   10.40
  -2  -9   5   94.09   10.60
   3   9  -5   83.59   11.10
  -3   9   5   79.19   11.00
  -3  -9  -5   80.69   10.40
   3   9  -5   83.49   10.10
   3   9  -5   36.30   45.50
   3  -9   5   85.29    6.60
   3   9   5   84.99   11.70
  -3   9  -5   88.49    9.20
  -3  -9   5   94.09   11.10
  -3  -9   5   86.39   10.10
   3   9   5   97.69   11.50
   3   9   5   89.89   10.20
   3  -9  -5  101.09   10.30
   3  -9  -5   83.09   10.20
   4  -9   5   62.09    5.70
   4   9  -5   49.99   10.10
   4  -9   5   56.99    4.80
   4  -9   5   60.99    7.00
  -4  -9  -5   18.50   26.40
  -4   9   5   41.60   27.80
   4  -9   5   74.69   37.70
  -4   9   5   58.89   10.80
  -4  -9  -5   67.39   11.50
   4   9  -5   73.99    9.70
   4  -9  -5   51.39    7.30
   4   9   5   52.59   10.20
  -4  -9   5   45.20    9.70
  -4   9  -5   43.50    6.60
   4  -9  -5   22.80   23.50
  -4  -9   5   50.19    7.80
  -4  -9   5    9.60   27.00
   4  -9  -5   46.00    8.90
   4   9   5   40.70    8.40
   5  -9   5  109.89    8.60
   5   9  -5  -18.30   79.29
   5  -9   5   99.79   44.10
  -5   9   5  137.09   15.60
   5  -9   5  118.99   10.60
   5  -9   5  119.39    8.00
  -5  -9  -5  112.89   23.40
   5  -9  -5  110.39   11.10
  -5  -9   5   86.29   13.40
  -5  -9   5   94.79   11.80
  -5   9  -5  111.89   10.60
  -5   9  -5   66.99   39.90
   5   9   5  108.79   13.50
   6   9  -5    6.20    6.80
   6  -9   5    9.80    2.40
  -6  -9  -5   14.50    6.30
  -6   9   5   22.80   24.60
   6  -9   5   10.40    3.00
   6  -9   5   45.80   39.30
  -6   9   5    7.00    5.40
   6  -9   5    6.50    3.20
   6   9   5    9.00    5.70
   6  -9  -5    9.70    3.20
   6  -9  -5    3.50    3.80
  -6  -9   5    5.60    4.20
  -6   9  -5   12.30    3.80
  -6  -9   5   17.20    7.00
   7  -9  -5  135.29   13.10
  -7  -9   5  144.79   15.80
   7  -9  -5  152.58   17.10
   0 -10  -5  101.49   10.90
   0  10   5   95.49   42.00
   0  10  -5   74.39    7.40
   0 -10   5   86.69   10.40
   0  10  -5   69.09    9.10
   0 -10  -5   85.49   10.90
   0  10   5   88.99   11.00
   0 -10   5   73.49    8.10
   0  10   5   87.89    7.20
  -1 -10  -5  328.97   24.40
   1  10  -5  308.17   21.20
  -1 -10  -5  351.06   27.10
  -1  10   5  285.77   24.20
   1 -10   5  340.87   20.70
   1  10  -5  320.77   24.30
   1 -10  -5  339.47   25.30
  -1 -10   5  317.97   23.90
   1  10   5  342.57   21.50
  -1 -10   5  334.47   22.90
   1 -10  -5  337.77   23.90
  -1  10  -5  336.37   23.30
   1  10   5  288.47   24.20
  -1  10  -5  321.27   19.90
  -2  10   5   45.10   35.20
   2 -10   5    6.00    2.00
   2  10  -5    7.30    4.00
  -2  10   5    6.60    4.10
  -2 -10  -5   17.80   19.20
  -2 -10  -5    5.80    3.30
   2  10  -5    5.20    3.10
  -2  10  -5   61.19   47.00
  -2  10  -5    6.00    3.40
   2 -10  -5    4.50    3.10
  -2 -10   5    4.40   13.90
  -2 -10   5   14.30    5.10
   2  10   5  -30.70   43.80
  -2 -10   5    6.40    3.90
   2  10   5    7.30    3.80
   2 -10  -5   -0.70   19.60
   2 -10  -5    6.50    3.30
   2  10   5    9.20    3.50
   3 -10   5  281.27   17.10
   3  10  -5  289.37   22.10
   3  10  -5  287.27   24.40
  -3  10   5  293.17   24.60
  -3 -10  -5  264.57   23.30
   3  10   5  316.47   23.10
  -3 -10   5  348.87   24.30
   3 -10  -5  318.37   22.40
  -3  10  -5  333.57   22.10
   3  10   5  304.47   24.60
  -3 -10   5  299.37   23.80
  -4  10   5  273.17   23.30
  -4 -10  -5  275.17   26.10
   4 -10   5  280.17   19.70
   4  10  -5  264.17   24.20
  -4 -10   5  245.48   22.20
   4  10   5  218.18   20.90
  -4 -10   5  243.88   20.70
   4 -10  -5  241.88   19.00
  -4  10  -5  230.48   18.30
   5 -10   5   48.20    8.20
  -5  10   5   28.40   46.30
  -5 -10  -5   46.80    9.90
   5  10  -5   53.29   12.40
  -5  10   5   71.79   13.20
   5 -10  -5  101.79   39.40
  -5  10  -5   -2.10   51.99
  -5 -10   5   78.29   14.40
  -5 -10   5   85.29   11.30
  -5  10  -5   72.49    8.60
   5  10   5   73.79   11.30
   5 -10  -5   74.09    9.00
  -6  10   5   89.49   16.00
   6 -10   5   69.39   13.50
  -6  10   5   23.70   42.70
   6 -10   5  148.79   50.59
  -6 -10   5   62.39   11.80
   6 -10  -5   82.29   10.30
  -6  10  -5   97.49   10.80
   7 -10  -5   42.40    8.20
   0  11   5   15.20    5.60
   0  11   5   94.59   56.99
   0 -11  -5   25.20    6.50
   0 -11   5   29.90    5.80
   0  11  -5   48.10   57.29
   0  11  -5   19.90    4.40
   0 -11   5   14.00   21.20
   0  11   5   28.10    3.70
   0 -11  -5   11.40   30.30
   0  11  -5   27.00    6.90
   0 -11   5   24.20    6.50
   1 -11   5  106.89    9.10
  -1  11   5  129.69   14.20
   1  11  -5   56.09   60.29
   1 -11   5  129.39   13.20
   1  11  -5  116.29   10.40
  -1  11   5   27.00   44.90
   1  11  -5  120.79   13.00
  -1 -11  -5  122.69   13.30
   1 -11  -5  117.49   12.50
   1  11   5   10.60   55.79
  -1  11  -5  111.89   11.80
   1  11   5   93.39    9.30
  -1 -11   5   84.79   10.20
  -1 -11   5  116.59   12.70
   1 -11  -5   89.19   26.40
   1  11   5  107.19   12.90
  -1  11  -5   22.70   60.39
  -1  11  -5  102.79    8.50
   2  11  -5  242.58   21.80
  -2 -11  -5  264.37   22.10
   2  11  -5  236.48   18.70
   2 -11   5  248.98   15.70
  -2  11   5  244.78   22.30
   2  11   5  250.87   19.10
   2 -11  -5  258.57   20.60
  -2 -11   5  295.27   21.50
  -2  11  -5  247.58   19.70
   2  11   5  260.47   22.50
  -2 -11   5  261.67   21.50
  -3  11   5   59.49   11.40
   3 -11   5   41.10   44.70
  -3 -11  -5    7.30   29.60
   3  11  -5   64.09   12.20
   3  11  -5   80.69    9.40
  -3 -11  -5   66.49   13.50
   3  11  -5   27.80   86.29
  -3 -11   5   64.69    9.70
  -3 -11   5   12.10   27.80
   3 -11  -5   34.50   38.00
  -3 -11   5   51.19   10.00
   3 -11  -5   71.39    9.70
   3  11   5   63.69    9.20
  -3  11  -5   74.69    9.60
  -3  11  -5   -9.70   58.09
  -4 -11  -5    1.80   29.00
  -4  11   5  -92.29   63.89
   4  11  -5    7.30    5.80
  -4  11   5    8.40    5.30
  -4 -11  -5    6.50    4.80
   4  11  -5 -120.39  100.49
  -4 -11   5    9.00   32.20
   4 -11  -5   15.60    5.00
  -4  11  -5  -60.79   58.69
  -4  11  -5   15.30    6.00
   4  11   5   13.70    5.80
   4 -11  -5   12.10   48.00
  -4 -11   5    3.40    4.50
   5 -11   5  114.99   61.29
  -5  11   5   35.70   53.79
  -5  11   5  104.79   14.80
   5 -11  -5   86.69   11.40
  -5 -11   5   98.89   13.00
  -5  11  -5   92.39   10.30
  -5 -11   5   74.29   14.10
  -5  11  -5   20.80   62.59
  -6  11   5   77.79   17.50
  -6  11   5  -66.69   57.99
   7 -11  -5    3.70    5.20
   0  12  -5   26.90    7.00
   0  12  -5  103.59   80.69
   0 -12  -5  -13.50   28.30
   0  12  -5   36.50    5.50
   0 -12   5   58.69   30.90
   0  12   5   36.10    4.00
   0  12   5   25.50   12.30
   0 -12  -5   33.90    8.00
   0  12   5  -42.80   68.29
   0 -12   5   33.40    5.90
   0 -12   5   32.20    8.10
   1  12  -5  217.28   20.50
   1  12  -5   92.19   95.89
  -1  12   5  232.68   77.99
   1 -12   5  242.78   16.10
   1  12  -5  234.38   17.10
   1 -12   5  216.28   20.40
   1  12   5  244.48   16.80
   1 -12  -5  243.68   20.60
  -1 -12   5  249.28   22.30
  -1 -12   5  250.57   18.90
  -1  12  -5  232.98   20.00
   1  12   5  230.48   21.10
   2 -12   5  -41.60   32.50
  -2  12   5  -59.59  100.09
   2  12  -5  -83.59   84.89
  -2 -12  -5   14.40   37.60
   2 -12  -5  -24.60   34.40
  -2  12  -5   10.10   83.79
   2  12   5  -68.69   74.09
  -2 -12   5    7.00   34.90
  -3 -12  -5   13.40   72.39
   3  12  -5  -57.79  101.99
   3  12   5  -39.30   94.39
  -3 -12   5  -37.60   28.00
   3 -12  -5  -41.00   44.60
  -3  12  -5  -27.80   70.39
  -4  12   5 -109.59   92.99
  -4  12   5   24.90    8.40
  -4 -12   5   31.90    8.00
  -4  12  -5   32.70    6.90
   4 -12  -5   16.10    6.60
  -4  12  -5  -67.99   84.89
   4 -12  -5  109.69   69.99
  -4 -12   5   10.70    6.00
   5 -12  -5  101.79   13.30
  -5  12  -5  121.89   13.40
   6 -12  -5   32.20    8.50
   0  13   5    6.80  125.29
   0  13  -5  166.28   13.00
   0  13   5  151.98   18.30
   0 -13  -5  173.88   18.20
   0 -13   5  179.98   14.40
   0  13  -5  174.78   25.10
   0 -13   5  171.28   20.40
  -1 -13  -5    8.90   39.40
   1 -13   5   19.80    3.90
   1  13  -5   19.40    7.10
   1  13  -5   27.60    5.10
   1  13  -5  -90.49  109.49
  -1  13   5  111.49   81.39
   1 -13   5  -48.60   37.90
  -1 -13  -5   10.20    6.20
  -1  13   5   22.30    7.10
   1  13   5   14.90    4.50
  -1 -13   5    8.20   42.50
   1 -13  -5   16.10    5.90
   1  13   5   78.19  104.89
  -1 -13   5    2.60    4.90
  -1  13  -5   22.20    6.00
  -1  13  -5  -69.89  107.09
   2  13  -5   53.99   11.50
   2  13  -5   53.39    8.30
   2  13  -5   87.49  114.19
   2 -13   5   56.89   45.90
  -2  13   5   53.69   12.10
  -2  13  -5  -27.00  101.39
   2  13   5   78.69    9.10
  -2 -13   5  -14.60   40.50
  -2 -13   5   66.49    9.60
   2 -13  -5   71.89   11.00
  -2  13  -5   76.49   10.90
  -3 -13   5   58.19   40.20
   3 -13  -5   90.79   12.20
  -3 -13   5   84.29   12.50
  -3  13  -5   90.79   12.40
   3  13   5  -46.70   82.89
  -4  13  -5   87.49   12.50
  -4 -13   5   95.89   14.40
   4 -13  -5   88.09   12.80
   0 -14  -5  -11.00   51.59
   0 -14   5   -7.70   44.60
   1  14  -5   43.90    9.10
  -1 -14  -5   17.50   70.69
   1  14   5  116.19  139.49
  -1  14  -5   26.60    7.70
  -1 -14   5   24.00    6.20
  -1 -14   5   12.50   52.19
   2  14  -5  -45.30  113.89
  -2 -14  -5    6.10   55.89
   2  14   5    4.70   94.79
  -2 -14   5  -32.30   54.59
  -3  14  -5   -3.00    6.00
   0   0   6  252.07   14.10
   0   0   6  237.48   15.00
   0   0   6  191.18  119.79
   0   0  -6  245.18   14.70
   0   0  -6  230.28   13.90
   0   0  -6  232.58   14.60
  -1   0   6   48.30    5.60
   1   0  -6   47.40    4.50
  -1   0   6   49.70    4.70
  -1   0  -6   50.79    4.80
  -1   0   6   23.30   43.30
   1   0  -6   49.40    5.30
  -1   0   6   50.69   42.30
   1   0   6   46.40    4.00
   1   0   6   38.90    4.40
   1   0   6   35.30   48.10
  -1   0  -6   43.80    3.70
  -1   0  -6   19.50   44.80
  -1   0   6   44.10    3.30
  -2   0   6  711.83   40.10
  -2   0  -6  772.22   37.90
  -2   0  -6  711.13   40.50
   2   0   6  460.15  163.88
  -2   0   6  955.40  227.28
  -2   0   6  477.75  177.38
   2   0  -6  794.42   42.40
   2   0   6  772.52   40.90
   2   0  -6  694.33   39.80
  -2   0  -6  843.32  208.68
   2   0   6  707.43   37.80
  -3   0   6   23.60    4.60
   3   0  -6   32.00    7.50
  -3   0   6   31.20   65.29
  -3   0   6    4.10   49.90
  -3   0  -6   23.90    4.50
   3   0   6   23.50    4.80
   3   0  -6   20.20    3.90
  -3   0  -6   81.59   74.59
   3   0   6   27.70    2.60
  -4   0   6  157.58  133.09
   4   0   6  203.28   16.50
   4   0   6  224.98   13.50
   4   0  -6  243.48   18.80
   4   0  -6  227.78   16.10
  -4   0  -6  231.48  123.59
  -4   0  -6  229.28   16.80
  -4   0   6  261.47   17.50
   4   0  -6  216.08   12.40
  -4   0   6  210.88  123.69
   5   0  -6  183.78   16.40
   5   0   6  157.08   15.20
   5   0   6  160.98   14.30
   5   0  -6  149.79   13.30
   5   0   6  174.58   11.50
  -5   0   6  189.48   15.40
  -5   0  -6  174.78   14.50
   5   0  -6  167.88   10.40
   6   0  -6   15.00    2.60
  -6   0  -6    3.70    9.60
   6   0  -6   17.60    5.10
   6   0  -6   13.00    6.50
  -6   0  -6   11.20    4.10
   6   0   6   13.30    3.20
   6   0   6    0.40    9.50
   6   0   6   11.50    3.60
   6   0   6   13.50    4.80
  -6   0   6   12.40    4.60
   6   0   6   16.80    6.10
  -7   0   6   41.20    9.20
   7   0   6   32.60    5.90
   7   0  -6   34.20    6.80
   7   0   6   45.30    5.50
   7   0  -6   41.50    4.60
  -7   0  -6   35.60    7.60
   7   0   6    9.80   19.30
   8   0  -6  365.76   25.60
  -8   0  -6  457.85   38.10
  -8   0   6  390.76   31.20
   8   0   6  370.36   24.80
   8   0   6  405.36   25.80
   9   0   6    3.10    3.50
   0  -1  -6  248.38   14.90
   0   1  -6  256.97   15.70
   0   1   6  246.08   14.80
   0  -1  -6  273.57   15.80
   0  -1  -6  160.48   73.39
   0   1   6  278.27   16.10
   0   1  -6  247.98   15.50
   0   1   6  187.48  107.89
   0  -1   6  322.47  176.68
   0   1   6  251.87   15.30
   0  -1   6  261.07   15.10
   1   1  -6  840.82   47.90
   1  -1   6  796.02   47.90
  -1   1   6  758.42   48.80
   1   1  -6  860.51   49.40
   1  -1   6  788.92  259.27
  -1   1   6  855.11   47.60
  -1   1   6  892.11   46.00
   1  -1   6  950.40  226.78
   1   1  -6  855.21  280.57
  -1  -1  -6  561.64  186.08
  -1   1   6  978.30  225.98
  -1  -1  -6  835.12   47.10
  -1  -1  -6  875.31   48.10
   1  -1   6  840.62   47.90
   1   1   6  993.20   48.50
  -1  -1   6  866.61  292.97
   1   1   6  935.21   47.60
   1   1   6  761.82  225.88
   1  -1  -6  962.70   49.20
   1  -1  -6 1027.00   47.90
   1  -1  -6  951.60  218.48
  -1   1  -6  931.91   46.50
  -1  -1   6 1002.90   46.70
   1  -1  -6  954.70   46.20
  -1   1  -6 1010.80   48.50
  -2   1   6 1329.07   72.09
   2  -1   6 1181.08  255.47
  -2  -1  -6 1332.77   68.19
  -2  -1  -6 1448.46  292.27
  -2  -1  -6 1298.77   70.19
   2   1  -6 1311.67   69.69
   2   1  -6 1443.56   72.69
   2  -1   6 1373.36   70.39
  -2   1   6 1728.43  314.57
   2   1   6 1281.37   70.09
   2  -1  -6 1307.67   68.89
  -2  -1   6 1414.26  342.17
   2  -1  -6 1241.18   70.89
  -2  -1   6 1387.86   66.89
  -2  -1   6 1275.57   69.89
  -2   1  -6 1342.87   70.09
   2   1   6 1270.67  276.27
   2   1   6 1203.78   67.89
  -3   1   6  841.52  267.17
   3  -1   6  670.63  200.58
  -3   1   6  996.90  220.28
   3   1  -6  912.91   52.79
   3  -1   6  827.22   49.99
   3   1  -6 1239.58  300.97
   3   1  -6  915.61   52.09
  -3  -1  -6  757.42  241.28
  -3   1   6 1009.60   49.99
  -3   1   6  907.81   52.89
  -3  -1  -6  914.51   50.49
   3  -1  -6  904.61   51.69
   3  -1  -6  916.21   49.00
  -3   1  -6  867.81   49.90
   3   1   6  760.62  236.78
  -3  -1   6  888.61   46.30
   3   1   6  960.40   47.70
   3   1   6  902.31   50.39
  -3  -1   6  742.33  269.27
  -3  -1   6  862.01   50.19
   4   1  -6  281.27   20.80
  -4   1   6  237.28  121.59
   4  -1   6  264.67   13.60
   4   1  -6  245.98  195.08
   4  -1   6  252.27   18.00
  -4  -1  -6  255.87   18.10
  -4   1   6  274.27  105.09
   4  -1   6  271.27   14.00
  -4   1   6  246.48   17.40
   4   1  -6  257.47   17.60
  -4  -1  -6  277.17  145.59
   4   1  -6  258.87   13.90
   4   1   6  217.78   14.90
  -4   1  -6  239.48   17.50
  -4  -1   6  223.18   17.70
  -4  -1   6  234.18   14.00
   4  -1  -6  216.58   18.30
   4   1   6  184.38  102.69
   4   1   6  231.18   17.60
  -4  -1   6  291.77  158.38
   4  -1  -6  225.78   13.20
   4  -1  -6  230.78   16.40
   5  -1   6  112.29    7.40
   5   1  -6   94.49   11.90
   5  -1   6   99.19   11.10
   5  -1   6  105.89    7.60
   5   1  -6  102.99   10.50
   5   1  -6  101.59    7.20
  -5  -1  -6   94.89   10.40
   5  -1   6  105.09   10.90
  -5   1   6  104.59   10.50
   5   1   6  100.59   11.40
   5  -1  -6   98.39    6.80
  -5   1  -6   93.99   10.10
   5  -1  -6  116.89   10.10
  -5  -1   6   88.89   10.50
  -5  -1   6   90.59    7.20
   5   1   6  105.39    8.50
   5   1   6   93.89   10.30
   5  -1  -6   99.99   11.50
   6  -1   6   61.69    6.30
   6  -1   6   64.59    6.40
  -6   1   6   59.19    9.10
   6   1  -6   68.89    6.20
   6   1  -6   69.39   12.50
   6  -1   6   69.09    9.20
  -6  -1  -6   78.19    9.70
   6   1  -6   67.69    9.40
   6  -1   6   59.59    9.50
  -6   1  -6   97.19   10.30
  -6  -1   6   92.49    7.00
   6   1   6   85.99   10.20
  -6  -1   6  104.29   11.70
   6  -1  -6   98.49    9.80
   6   1   6   96.59    8.40
   6   1   6   92.89   11.50
   6  -1  -6   89.89    6.50
   7   1  -6  354.66   20.70
   7  -1   6  369.86   21.40
  -7   1   6  369.86   27.10
  -7  -1  -6  344.27   25.40
   7  -1   6  350.16   21.00
  -7   1  -6  318.57   24.80
   7   1   6  314.97   23.40
  -7  -1   6  325.67   20.60
   7  -1  -6  326.67   20.10
   7   1   6  324.07   22.20
   7  -1  -6  337.37   24.60
  -7  -1   6  326.27   26.90
  -8   1   6   35.10    9.10
   8   1  -6   35.80    5.00
   8  -1   6   30.80    5.50
  -8   1  -6   45.30   12.70
  -8  -1   6   48.20   10.50
   8   1   6   47.20    7.00
   9   1   6   23.90    7.10
   0   2   6  580.14   31.10
   0   2  -6  567.04   31.60
   0   2  -6  481.85  217.88
   0  -2  -6  575.44   32.10
   0  -2  -6  559.44   31.30
   0   2   6  598.74   32.50
   0   2   6  354.56  136.79
   0   2   6  601.94   31.60
   0  -2   6  573.04   32.00
   0  -2   6  679.13  250.17
  -1  -2  -6 3768.42  183.38
  -1   2   6 3404.86  182.18
   1  -2   6 3448.25  181.18
  -1   2   6 3716.73  481.25
  -1   2   6 3599.94  180.18
   1   2  -6 2545.95  511.55
  -1  -2  -6 3553.24  495.85
   1  -2   6 3831.82  182.48
  -1  -2  -6 3402.16  180.58
   1   2  -6 3539.85  181.08
  -1   2   6 3542.45  179.18
   1  -2   6 3230.88  526.75
   1   2   6 3845.82  181.38
   1   2   6 3390.76  180.68
   1  -2  -6 3719.43  180.28
   1  -2  -6 3858.61  479.05
   1  -2  -6 3506.85  179.28
   1   2   6 3479.15  497.15
  -1   2  -6 3530.75  179.58
  -1  -2   6 3899.21  181.68
  -1  -2   6 3377.56  545.15
   1  -2  -6 3354.36  181.68
   2   2  -6  498.65   30.70
   2  -2   6  546.55   31.40
   2   2  -6  404.86  221.38
   2  -2   6  261.27  162.38
  -2   2   6  516.85   29.90
  -2  -2  -6  501.95   31.10
  -2  -2  -6  538.65   30.20
   2  -2   6  384.76  155.28
  -2   2   6  576.24   33.10
  -2  -2   6  549.65   31.50
  -2  -2   6  570.54   28.90
  -2  -2   6  577.34  218.18
   2   2   6  566.34  218.18
   2  -2  -6  525.75   29.60
   2   2   6  574.94   31.40
   2  -2  -6  416.56  151.78
   2  -2  -6  545.95   28.00
   2  -2  -6  580.34   32.30
   2   2   6  557.64   30.10
   3  -2   6 1129.39  251.67
   3   2  -6 1024.10   56.89
   3   2  -6 1064.29  315.27
  -3   2   6 1101.59   60.29
  -3   2   6 1143.79   56.29
  -3   2   6 1051.09  240.68
  -3  -2  -6  672.03  229.58
   3  -2   6  654.33  249.78
  -3   2   6  850.41  249.68
  -3  -2  -6 1026.70   57.49
   3  -2   6 1042.80   57.49
   3   2   6  985.10   56.99
   3   2   6 1195.78  267.57
  -3   2  -6 1050.69   57.09
  -3  -2   6 1120.09   58.19
   3  -2  -6 1086.19   55.59
  -3  -2   6 1082.39   54.09
   3  -2  -6  952.90   52.59
   3   2   6 1004.00   55.19
  -3  -2   6  640.34  246.58
   3  -2  -6 1064.19   58.29
   4   2  -6  100.69    9.60
  -4   2   6   84.79   10.80
   4   2  -6  104.99    7.10
  -4   2   6  100.69    9.20
   4  -2   6  103.59   10.10
  -4  -2  -6   92.89    9.70
   4   2  -6  111.59   12.20
  -4  -2   6   96.29    7.30
   4  -2  -6   97.79    8.40
  -4  -2   6   89.29    9.80
   4   2   6   98.19    8.20
   4  -2  -6   97.19    6.30
   4  -2  -6   86.89    9.80
   4   2   6   97.79    9.60
  -4   2  -6   94.49    9.40
   5  -2   6  650.83   33.30
  -5   2   6  650.53   38.50
   5   2  -6  630.84   38.90
   5   2  -6  640.54   42.70
   5   2  -6  582.14   34.40
   5  -2   6  581.04   33.10
  -5  -2  -6  616.14   39.10
   5  -2   6  532.65   38.10
   5   2   6  649.64   39.20
  -5  -2   6  671.13   36.30
   5  -2  -6  651.33   40.20
   5   2   6  695.63   41.70
   5  -2  -6  647.84   37.20
   5  -2  -6  685.83   34.10
  -5  -2   6  642.04   40.40
  -5   2  -6  674.73   39.10
   5   2   6  626.24   36.50
   6  -2   6  219.88   18.10
  -6   2   6  208.98   17.20
   6  -2   6  210.48   18.20
   6   2  -6  203.18   13.60
  -6  -2  -6  191.68   17.30
   6   2  -6  204.38   17.40
   6  -2   6  203.18   12.80
   6   2  -6  197.78   20.00
   6  -2   6  215.98   12.80
   6  -2  -6  196.28   15.80
   6   2   6  213.08   17.70
   6   2   6  212.88   15.40
  -6  -2   6  195.78   18.40
   6   2   6  185.48   18.10
  -6  -2   6  209.48   14.10
   6  -2  -6  210.98   13.10
  -6   2  -6  207.98   17.20
   7  -2   6  323.37   25.50
   7  -2   6  349.47   19.70
  -7   2   6  337.67   25.50
   7   2  -6  309.27   20.20
  -7  -2  -6  361.06   25.80
  -7  -2   6  310.07   20.50
  -7  -2   6  327.77   27.30
   7   2   6  288.17   21.70
   7  -2  -6  310.07   23.20
   7  -2  -6  340.67   19.90
   8  -2   6   19.10    3.40
   8  -2   6   18.30    3.70
   8   2  -6   21.90    4.20
  -8  -2  -6   18.40    6.10
   8  -2  -6   19.00    5.10
  -8  -2   6   14.50    3.80
   8   2   6    9.30    3.70
  -8  -2   6   14.10    6.00
  -8  -2   6   -0.70   20.70
   9   2   6   88.19   10.40
   0  -3  -6   40.30   55.29
   0   3   6   43.00    5.00
   0  -3   6   62.19   85.59
   0   3   6  -28.10   53.79
   0  -3  -6   40.60    4.70
   0   3  -6   35.70    4.10
   0   3   6   42.80    4.20
   0  -3   6   41.50    4.40
   0   3  -6    7.10   76.59
  -1   3   6 1797.12  324.07
  -1   3   6 1467.65   73.09
  -1   3   6 1435.66   73.29
   1  -3   6 1414.16   75.49
   1   3  -6 1831.82  440.16
  -1  -3  -6 1256.97   74.29
   1   3  -6 1448.96   74.69
  -1  -3  -6 1622.14  308.87
  -1   3   6 1468.55   76.19
  -1  -3  -6 1431.26   74.89
   1  -3   6 1045.70  321.97
   1  -3   6 1532.25   75.19
   1   3   6 1482.35   74.79
   1  -3  -6 1252.77  262.27
  -1  -3   6 1305.27   74.59
  -1  -3   6 1840.22  397.16
   1  -3  -6 1388.86   75.29
  -1   3  -6 1401.66   74.19
   1   3   6 1566.54  352.66
   1   3   6 1377.86   74.69
  -1   3  -6  883.71  294.67
   1  -3  -6 1488.05   73.29
   2  -3   6 2949.70  144.59
  -2   3   6 2733.53  147.19
   2   3  -6 3517.45  532.05
   2   3  -6 2634.84  145.19
   2  -3   6 2794.52  505.85
  -2  -3  -6 2743.13  145.19
  -2  -3  -6 2599.14  468.25
   2  -3   6 2829.62  145.89
  -2   3   6 2808.52  143.79
  -2  -3  -6 2805.52  146.09
   2   3   6 3133.09  488.95
  -2  -3   6 3018.70  146.49
   2  -3  -6 3006.10  142.89
  -2   3  -6 2584.94  141.59
   2  -3  -6 2850.91  146.49
  -2  -3   6 2806.62  143.69
   2  -3  -6 2743.33  143.39
   2   3   6 2926.91  145.19
  -2  -3   6 3139.89  560.14
   2  -3  -6 2440.16  397.36
   2   3   6 2930.31  145.99
  -3   3   6  877.71  259.27
   3  -3   6  899.51   57.79
  -3  -3  -6 1383.96  327.67
   3   3  -6 1024.60   58.19
  -3  -3  -6  980.60   58.49
   3   3  -6  662.93  294.57
   3  -3   6 1224.28  343.27
   3  -3   6  734.43  187.48
  -3   3   6 1011.90   60.09
  -3  -3   6 1138.69   59.69
  -3  -3   6 1096.19   55.89
   3  -3  -6 1122.79   54.59
   3   3   6 1159.78   58.89
   3  -3  -6  900.21  255.47
  -3  -3   6  686.33  288.17
   3   3   6 1143.39   57.39
   3  -3  -6 1109.59   55.99
   3  -3  -6 1096.09   59.29
  -4   3   6  188.78   13.30
  -4  -3  -6  177.28   14.60
  -4   3   6  182.28   16.40
   4   3  -6  187.28   14.60
   4  -3   6  174.88   14.60
   4   3   6  185.28   15.80
  -4  -3   6  176.78   15.30
   4  -3  -6  181.78   12.50
   4  -3  -6  164.88   14.50
   4  -3  -6  178.88   10.90
   4   3   6  161.68   12.80
   4   3   6  180.48   14.40
  -4  -3   6  155.98   12.90
   5   3  -6  164.48   11.50
  -5   3   6  167.08   13.50
  -5  -3  -6  154.88   14.50
   5  -3   6  169.98   14.90
   5   3  -6  156.68   14.30
   5   3   6  145.59   12.80
   5  -3  -6  175.58   12.90
  -5  -3   6  184.18   12.30
   5  -3  -6  162.88   10.80
  -5  -3   6  156.88   15.30
   5  -3  -6  150.58   14.60
   5   3   6  175.28   16.10
   5   3   6  191.48   15.20
   6   3  -6  309.47   24.60
   6  -3   6  356.56   18.80
   6   3  -6  331.27   28.80
  -6   3   6  328.57   24.10
   6   3  -6  356.16   25.40
   6  -3   6  326.97   25.00
   6  -3   6  380.16   26.00
  -6  -3  -6  315.67   24.90
   6  -3  -6  344.37   22.80
  -6  -3   6  321.77   26.40
  -6  -3   6  368.36   22.00
   6  -3  -6  355.96   26.10
   6   3   6  359.16   27.10
   6   3   6  341.87   24.90
   6   3   6  320.67   22.80
   6  -3  -6  351.16   20.40
   7  -3   6  308.07   17.50
   7  -3   6  254.47   17.40
  -7  -3  -6  281.87   23.60
  -7   3   6  301.57   23.40
   7   3  -6  277.57   19.30
  -7  -3   6  312.47   20.40
  -7  -3   6  332.77   27.30
   7  -3  -6  335.77   22.40
   7   3   6  330.77   22.30
   7  -3  -6  326.57   19.10
   8  -3   6  192.58   12.50
   8   3  -6  212.08   15.10
  -8  -3  -6  208.08   19.80
   8  -3   6  193.08   12.50
  -8  -3   6  214.68   22.10
   8   3   6  190.38   16.70
  -8  -3   6  211.68   15.40
   9   3   6   21.30    6.50
  -9  -3   6  -37.90   38.10
   0  -4   6 3088.19  157.38
   0   4  -6 3240.18  157.38
   0  -4  -6 3650.73  599.44
   0   4   6 2998.70  157.18
   0  -4  -6 2952.70  157.38
   0  -4   6 3278.97  584.54
   0   4   6 3286.37  159.18
   0  -4  -6 2962.70  158.38
   0   4  -6 2681.83  545.15
   0   4   6 2803.12  492.95
   1  -4   6  248.38  160.48
  -1  -4  -6  312.27   20.10
  -1   4   6  304.37   20.90
  -1   4   6  307.87   18.50
  -1   4   6  285.37  142.59
  -1  -4  -6  317.87   20.20
  -1  -4  -6  196.68  130.29
  -1   4   6  310.97   18.00
   1  -4   6  289.77   18.60
   1   4  -6  275.87  197.18
   1   4  -6  319.17   19.60
  -1  -4   6  371.36  203.08
   1   4   6  301.67   20.00
  -1   4  -6  322.17   19.20
  -1   4  -6  548.95  255.67
   1  -4  -6  329.97   20.60
   1  -4  -6  336.37   18.90
   1   4   6  327.97   19.90
   1   4   6  287.67  169.38
  -1   4  -6  327.97   18.50
   1  -4  -6  189.28  128.49
  -1  -4   6  333.87   20.10
   2   4  -6  171.38  144.59
   2  -4   6  232.58   15.60
   2  -4   6  243.18  142.29
   2   4  -6  216.38   14.80
   2  -4   6  191.98   13.20
  -2  -4  -6  202.28   14.90
  -2  -4  -6  207.48   15.20
  -2   4   6  212.08   12.80
  -2   4   6  215.68   16.20
   2   4   6  208.48   14.80
  -2   4  -6  206.98   12.10
  -2  -4   6  201.28   13.60
   2  -4  -6  117.19   97.79
  -2  -4   6  203.78  160.68
   2  -4  -6  211.18   12.90
  -2  -4   6  194.98   14.90
   2  -4  -6  200.48   12.50
   2   4   6  168.98  121.89
   2   4   6  215.48   14.80
  -2   4  -6  264.67  179.18
   2  -4  -6  223.28   15.60
   3  -4   6  519.45  189.88
   3  -4   6  408.16   26.20
   3  -4   6  408.06   24.30
  -3   4   6  289.87  145.79
   3   4  -6  446.96   26.40
  -3   4   6  436.16   23.80
  -3  -4  -6  410.66   26.60
  -3   4   6  406.66   27.70
  -3  -4  -6  403.66  201.78
  -3   4  -6  397.86   21.50
   3  -4  -6  402.06   23.00
   3  -4  -6  402.86   22.90
   3   4   6  405.76  186.78
  -3  -4   6  393.86   24.00
  -3  -4   6  409.06   26.90
   3  -4  -6  426.46   26.80
   3   4   6  417.96   25.40
   3  -4  -6  417.36  174.48
   3   4   6  396.66   25.90
  -3  -4   6  193.78  121.79
  -4  -4  -6 1590.54   90.49
   4   4  -6 1627.74   89.99
  -4   4   6 1647.24   92.79
   4  -4   6 1802.22   90.89
  -4   4   6 1592.64   87.29
   4   4   6 1845.32   90.69
   4  -4  -6 1683.73   85.89
   4  -4  -6 1693.83   90.79
  -4  -4   6 1710.93   87.49
   4   4   6 1578.54   91.59
   4  -4  -6 1630.34   86.39
   4   4   6 1634.74   88.69
  -4  -4   6 1600.14   91.29
   5  -4   6   40.00    7.60
  -5   4   6   45.80    6.00
   5   4  -6   41.60    9.40
   5   4  -6    9.50   20.00
   5  -4   6   20.00   21.50
  -5  -4  -6   38.70    7.40
   5  -4  -6   49.60    7.20
   5   4   6   58.59    7.10
   5  -4  -6   48.90    5.00
  -5  -4   6   49.60    9.60
  -5  -4   6   52.79    6.00
   5   4   6   53.19   12.10
   5   4   6   59.79    9.20
  -5  -4   6   17.10   17.30
   6   4  -6  210.78   16.00
  -6   4   6  262.77   18.80
   6  -4   6  231.68   13.20
  -6  -4  -6  208.98   19.20
   6  -4   6  229.48   19.70
   6  -4   6  233.98   19.40
   6  -4  -6  263.57   20.60
   6   4   6  250.67   18.70
  -6  -4   6  255.47   17.30
   6   4   6  258.97   20.10
   6  -4  -6  235.78   16.70
  -6  -4   6  231.68   21.30
   6  -4  -6  254.27   15.80
   7  -4   6   55.39    9.50
   7  -4   6   55.99    4.40
  -7  -4  -6   63.99    9.80
   7   4  -6   57.39    6.90
   7  -4  -6   67.69    6.60
   7   4   6   51.89    7.80
  -7  -4   6   54.19   12.10
  -7  -4   6   54.79    7.10
   7  -4  -6   57.99    7.20
  -8  -4  -6  175.18   18.30
   8   4  -6  178.58   14.50
  -8  -4   6  187.98   15.30
   8   4   6  217.58   17.60
   8  -4  -6  188.98   13.70
   8  -4  -6  182.48   16.10
   9   4   6    2.00    4.70
  -9  -4   6    5.50    5.10
   0   5  -6  779.22   42.10
   0   5   6  711.33   41.10
   0   5  -6  760.92   40.90
   0  -5  -6  714.03   41.40
   0  -5   6  408.26  199.58
   0   5   6  655.33  279.77
   0  -5  -6  794.92   42.90
   0   5  -6  642.54  312.37
   0  -5   6  734.83   41.10
   0   5   6  797.72   43.20
   0  -5  -6  475.25  232.08
  -1  -5  -6 1009.60   51.99
   1   5  -6  801.72  371.66
  -1   5   6  925.71  319.47
  -1  -5  -6  895.21   50.89
   1   5  -6  847.42   49.90
   1  -5   6  887.61   49.20
   1  -5   6  521.75  265.07
  -1   5   6  882.11   48.00
  -1   5   6  892.01   51.99
   1   5   6  953.70   50.69
  -1   5  -6  960.40   49.40
   1  -5  -6  923.11   51.49
  -1   5  -6  963.80   49.50
   1   5   6  807.32  319.87
   1   5   6  923.91   51.39
  -1  -5   6  892.21   50.49
   1  -5  -6  979.70   49.99
  -1  -5   6  742.73  318.27
  -1   5  -6  815.72  341.87
   2   5  -6  494.05  270.17
   2   5  -6  731.43   41.20
  -2   5   6  716.33   43.00
   2  -5   6  764.02  263.37
  -2  -5  -6  391.16  197.98
  -2   5   6  698.13   38.20
  -2  -5  -6  704.03   41.90
  -2  -5  -6  737.73   42.10
   2  -5   6  668.73   39.10
   2   5   6  952.90  368.56
  -2   5  -6  798.12   38.90
   2   5   6  803.32   42.10
  -2   5  -6  703.53  314.77
  -2  -5   6  797.82   40.80
  -2  -5   6  726.93  326.57
   2  -5  -6  751.62   39.60
   2  -5  -6  433.06  202.48
   2   5   6  634.04   41.00
  -2  -5   6  696.63   41.80
   2  -5  -6  724.23   42.10
  -3  -5  -6  429.96   27.00
   3  -5   6  411.06   23.70
  -3   5   6  407.66   22.80
   3   5  -6  388.36   25.70
  -3  -5  -6  416.06   26.90
   3  -5   6  393.66   26.20
  -3   5   6  421.96   28.00
   3   5   6  344.97   25.30
   3  -5  -6  417.06   23.40
  -3  -5   6  388.56   24.40
   3   5   6  449.66   27.90
   3  -5  -6  401.36   26.40
  -3   5  -6  359.86   22.00
   3  -5  -6  388.36   22.20
  -3  -5   6  414.16   27.10
   3   5   6  429.46   26.00
   4  -5   6  434.66   28.00
  -4   5   6  445.26   27.80
   4  -5   6  484.65   31.30
  -4   5   6  482.65   33.00
   4   5  -6  466.25   30.70
  -4  -5   6  492.85   39.30
   4   5   6  479.35   30.30
   4   5   6  490.05   31.00
   4  -5  -6  479.15   26.70
   4   5   6  487.65   32.60
   4  -5  -6  487.95   31.30
  -4  -5   6  540.05   29.40
   4  -5  -6  486.65   27.40
   5   5  -6  287.07   23.00
  -5   5   6  293.47   25.40
   5  -5   6  293.17   17.40
  -5   5   6  298.27   20.50
   5  -5   6  263.37   22.70
  -5  -5  -6  296.27   23.70
   5   5   6  338.97   23.10
  -5  -5   6  329.47   25.30
   5  -5  -6  358.46   20.30
   5  -5  -6  335.27   23.80
   5  -5  -6  357.26   19.90
   5   5   6  330.77   25.20
   5   5   6  344.07   23.90
  -5  -5   6  366.26   21.90
  -6  -5  -6  266.17   21.70
   6  -5   6  246.78   19.80
   6  -5   6  270.47   14.20
  -6   5   6  253.27   23.60
   6  -5  -6  247.58   20.70
   6   5   6  250.67   19.90
  -6  -5   6  247.18   22.70
   6  -5  -6  256.67   17.10
   6  -5  -6  257.87   17.20
  -6  -5   6  244.18   18.40
   7  -5   6  220.78   19.00
  -7  -5  -6  193.88   20.20
   7   5  -6  204.98   15.90
  -7  -5   6  226.78   17.10
   7  -5  -6  216.58   16.20
   7  -5  -6  216.58   15.50
  -7  -5   6  227.08   22.50
   7   5   6  240.38   19.10
   8   5   6  168.08   16.20
  -8  -5   6  158.68   14.20
   8  -5  -6  141.39   12.70
   8  -5  -6  155.18   13.50
   9   5   6   31.00    9.10
   0  -6  -6  589.14   34.90
   0  -6   6  611.14  301.27
   0  -6  -6  575.94   33.70
   0  -6  -6  484.35  234.18
   0  -6   6  557.34   32.80
   0   6  -6  560.94   32.40
   0   6  -6  544.75  351.86
   0   6   6  572.84   35.00
   0   6  -6  583.24   33.80
   0   6   6  581.84   33.40
   1   6  -6  296.07   20.40
   1  -6   6  310.77   17.90
   1  -6   6  249.88  137.89
  -1  -6  -6  298.57   19.70
  -1  -6  -6  325.07   20.70
  -1   6   6  199.18  163.28
  -1   6   6  300.47   16.30
  -1   6   6  292.77   20.70
   1   6  -6  263.27   18.20
  -1  -6  -6   84.99  124.19
  -1   6  -6  -44.80  165.38
  -1  -6   6  277.47   18.90
   1  -6  -6  307.27   18.70
   1  -6  -6  291.27   20.00
  -1   6  -6  247.18   17.60
  -1   6  -6  255.27   17.30
   1   6   6  219.58  207.98
   1   6   6  266.47   18.80
  -1  -6   6  227.78  170.38
   1  -6  -6  323.97  149.99
   1   6   6  265.77   19.50
  -2   6   6  447.66   22.40
  -2   6   6  415.56   27.80
   2  -6   6  464.65   24.20
   2   6  -6  408.86   25.70
  -2  -6  -6  401.46   26.60
  -2  -6  -6  392.46   26.80
  -2  -6   6  433.36   25.80
   2  -6  -6  377.76   26.30
  -2   6  -6  413.36   24.00
   2   6   6  395.46   26.00
  -2  -6   6  388.76   26.50
   2  -6  -6  380.36   24.40
   2   6   6  410.06   26.70
   2   6   6  402.66   26.60
  -3   6   6  212.88   13.20
  -3  -6  -6  205.28   17.70
  -3  -6  -6  184.28   16.80
   3  -6   6  232.18   14.70
   3  -6   6  219.48   17.50
  -3   6   6  207.18   18.20
   3   6  -6  212.38   16.80
   3   6   6  237.48   18.20
   3   6   6  245.48   17.70
   3   6   6  221.18   17.10
  -3  -6   6  237.48   18.30
  -3  -6   6  244.88   16.50
  -3   6  -6  245.88   14.50
   3  -6  -6  239.08   15.30
   3  -6  -6  241.48   17.90
  -4  -6  -6   58.19    8.20
   4   6  -6   60.89    8.10
   4   6  -6   34.60   23.50
  -4   6   6   62.09    5.50
   4  -6   6   63.09    8.40
   4  -6   6   57.69    6.00
   4   6   6   48.50   11.60
   4  -6  -6   60.39    4.80
   4  -6  -6   57.99    7.90
   4  -6  -6   35.00   14.40
   4   6   6   64.09    8.20
  -4  -6   6   50.29    6.80
   4   6   6   67.19    9.10
  -4   6  -6   60.39    5.50
  -4  -6   6   64.19    9.00
   4  -6  -6   60.09    6.30
   5  -6   6  748.03   47.00
  -5  -6  -6  710.23   47.00
   5  -6   6  737.73   40.40
   5  -6   6  773.92   43.00
  -5   6   6  728.93   49.20
   5   6  -6  735.73   46.60
   5   6   6  773.22   46.80
   5  -6  -6  743.33   46.40
   5   6   6  843.62   49.40
  -5  -6   6  798.22   44.80
   5   6   6  743.83   45.90
   5  -6  -6  784.72   43.20
  -5  -6   6  748.03   48.80
   5  -6  -6  789.22   41.00
  -6   6   6   58.49   11.10
   6  -6   6   54.59    4.40
  -6  -6  -6   51.39    9.90
   6  -6   6    4.30   29.50
   6  -6   6   67.79    8.50
   6   6  -6   36.10   44.30
   6  -6  -6   44.50    9.00
  -6  -6   6   32.10    9.20
   6   6   6   16.20   37.20
   6   6   6   45.80    8.50
  -6  -6   6   53.59    7.10
   6  -6  -6   54.49    5.50
   6  -6  -6   46.10    6.10
  -7  -6  -6   47.90    9.40
   7  -6   6   48.10    8.80
   7  -6  -6   53.89    6.60
  -7  -6   6   44.40    7.90
   7   6   6   27.20    7.30
  -7  -6   6   48.00   11.90
   7  -6  -6   57.49    6.30
   8   6   6   -2.30    4.90
  -8  -6   6   -1.20    4.00
   0   7   6  298.97   20.10
   0  -7  -6  287.97   21.20
   0   7  -6  312.67   20.70
   0   7   6  312.57   19.10
   0   7   6  313.67   22.00
   0  -7   6  296.37   19.50
   0   7  -6  302.57   19.10
   0  -7  -6  301.57   20.60
  -1   7   6  517.35   33.70
  -1  -7  -6  569.64   33.10
   1  -7   6  560.14   30.50
  -1   7   6  537.25   28.40
   1   7  -6  548.75   33.40
  -1  -7  -6  507.35   33.20
   1   7  -6  600.24   31.80
   1  -7  -6  507.75   31.50
   1  -7  -6  520.95   33.00
  -1  -7   6  497.65   31.80
   1   7   6  541.35   31.80
  -1  -7   6  482.35   31.50
  -1   7  -6  537.15   30.20
   1   7   6  498.35   32.90
   1   7   6  518.85   32.10
  -1   7  -6  496.25   30.80
   2   7  -6  251.07   16.50
  -2  -7  -6  246.68   18.40
   2  -7   6  244.98   14.50
   2   7  -6  232.28   18.30
  -2   7   6  231.08   18.30
  -2   7   6  227.48   12.00
  -2  -7  -6  237.98   17.50
  -2   7  -6  204.88   14.60
   2   7   6  193.38   16.30
   2  -7  -6  212.28   15.30
  -2  -7   6  192.18   15.70
  -2  -7   6  191.58   16.20
   2   7   6  196.28   16.60
   2   7   6  192.18   16.10
   2  -7  -6  184.18   16.40
   3   7  -6  138.79   12.40
   3  -7   6  114.49   12.30
  -3  -7  -6  129.19   13.70
   3  -7   6  123.49    9.80
  -3  -7  -6  154.48   13.90
  -3  -7   6  149.49   12.40
   3   7   6  127.99   12.50
  -3  -7   6  155.38   14.10
  -3   7  -6  160.68   11.00
   3   7   6  128.39   12.90
   3   7   6  151.68   13.50
   3  -7  -6  140.19   11.30
   3  -7  -6  156.38   13.50
   4  -7   6   85.99   10.90
   4   7  -6   96.59   10.70
  -4  -7  -6   85.89   10.80
  -4   7   6   74.19   11.00
   4  -7   6   84.79    7.70
   4   7   6  124.79   19.00
   4   7   6   99.39   10.90
  -4   7  -6  104.59    8.50
  -4  -7   6  124.19   11.00
   4  -7  -6  119.09    9.60
  -4  -7   6   91.89   11.50
   4  -7  -6  114.39   16.70
   4   7   6  111.69   11.30
  -5   7   6  136.79   15.00
   5  -7   6  148.59   12.10
  -5  -7  -6  136.69   14.60
   5  -7   6  138.49   10.40
   5  -7   6  143.09    9.80
   5  -7  -6  114.59   12.70
   5   7   6  108.69   12.50
   5  -7  -6  121.49    8.20
   5  -7  -6  123.89   10.70
  -5  -7   6  145.59   15.80
  -5   7  -6  125.19    9.90
   5  -7  -6  119.39   10.90
  -6  -7  -6   31.10    7.90
   6  -7   6   12.20   14.60
   6  -7   6   21.40    4.70
   6  -7   6   24.90    3.60
   6  -7   6   22.20    5.30
  -6   7   6   28.30    8.50
  -6  -7   6   25.70    5.90
   6  -7  -6   20.50    3.30
   6  -7  -6   25.60    5.00
   6   7   6   26.30    7.00
   7  -7   6   64.29    8.70
   7  -7   6   59.99    7.30
  -7  -7  -6   46.60   11.00
   7   7   6   35.20    8.10
  -7  -7   6   40.40    7.70
   7  -7  -6   37.90    7.10
   8  -7   6   19.50    4.70
   8   7   6   17.10    6.50
  -8  -7   6   19.40    6.40
   0   8   6   85.09    7.50
   0  -8  -6   87.19    9.30
   0   8  -6   87.09    9.30
   0  -8   6   86.99    8.20
   0   8  -6   90.39    8.00
   0  -8  -6   76.69    9.60
   0   8  -6   41.00   29.30
  -1  -8  -6   15.00    4.50
  -1  -8  -6   15.00    4.70
  -1   8   6   14.60    2.70
  -1   8   6   19.80    2.50
   1  -8   6    7.00   13.30
   1   8  -6  -14.70   25.50
  -1   8   6    8.00   21.50
   1  -8   6   18.80    3.80
   1   8  -6   17.50    3.70
  -1   8   6   16.20    6.50
  -1  -8  -6   27.30   22.40
   1   8  -6   21.90    5.40
   1  -8  -6   17.90    4.60
  -1  -8   6   15.20    4.40
  -1   8  -6   10.80    3.10
   1   8   6   16.70    4.10
  -1  -8   6   31.80   22.70
  -1   8  -6   35.10   25.00
   1   8   6   18.00    4.70
  -1  -8   6   15.30    4.50
   1   8   6   13.80    5.30
   1   8   6    1.50   19.40
   1  -8  -6   20.10    4.90
  -1   8  -6   18.00    4.40
   1  -8  -6    4.70   11.60
  -2  -8  -6   13.50    5.10
   2   8  -6    8.00   24.30
   2   8  -6   13.50    5.10
  -2  -8  -6   18.30   11.30
   2  -8   6   18.40    3.60
  -2   8   6   34.50   23.10
  -2  -8  -6   19.70    5.30
   2   8  -6   18.80    4.50
  -2   8   6   20.10    5.70
   2  -8   6    0.90   15.00
   2   8   6   22.80    6.00
  -2   8  -6   27.40    4.90
  -2  -8   6    6.20   23.20
   2  -8  -6   -0.20   15.80
  -2  -8   6   28.60    5.90
   2   8   6   18.30    4.60
   2  -8  -6   27.30    5.40
   2  -8  -6   27.90    6.20
  -2   8  -6    6.40   27.40
  -2  -8   6   27.70    5.90
   2   8   6   24.70    5.40
  -3   8   6   15.60    5.10
  -3  -8  -6   12.00    4.10
  -3  -8  -6   10.90   13.30
  -3   8   6   31.30   22.60
   3   8  -6    3.20   34.80
   3   8  -6    4.80    3.90
   3  -8   6   -4.60   16.60
   3   8  -6   10.40    3.80
   3  -8  -6   15.40   19.10
   3   8   6   26.50    5.90
   3  -8  -6   19.40    4.60
   3   8   6   19.30    5.30
   3  -8  -6   18.90    5.50
  -3  -8   6   21.40    6.00
   3   8   6    9.80   23.80
   3   8   6   18.70    5.40
  -3   8  -6   23.50    4.50
  -3  -8   6    7.90   14.70
  -4  -8  -6  473.75   32.30
   4   8  -6  450.45   30.40
   4   8  -6  448.06   33.10
  -4   8   6  474.15   33.20
   4  -8   6  564.44   44.50
   4  -8   6  453.55   25.90
  -4   8  -6  419.56   26.80
  -4  -8   6  465.85   30.00
   4   8   6  417.46   31.00
   4  -8  -6  445.36   28.10
  -4  -8   6  437.96   32.00
   4   8   6  405.56   30.30
   4  -8  -6  454.85   30.80
   5   8  -6    8.40    5.30
  -5   8   6    9.90    5.90
  -5   8   6   12.50   24.50
   5  -8   6   11.60    2.90
  -5  -8  -6    5.50   14.70
   5   8  -6  -32.50   47.20
  -5  -8  -6    8.00    4.60
   5  -8   6   -8.20   33.20
   5   8   6   -7.50   45.70
   5  -8  -6   31.10   22.00
   5  -8  -6   21.50    4.70
  -5  -8   6   13.20   25.30
  -5  -8   6   20.80    5.30
  -5   8  -6   19.90    4.40
   5  -8  -6   22.30    5.20
  -5  -8   6   14.70    6.90
   5   8   6   18.60    5.80
   6  -8   6   36.40    6.50
   6  -8   6   38.20    5.00
   6   8  -6   27.90    8.80
  -6   8   6   34.30   10.10
   6  -8   6   23.70   37.50
  -6  -8  -6   41.10    9.40
   6  -8  -6   48.50    6.60
   6  -8  -6   40.00    7.40
  -6  -8   6   52.49    7.90
  -6  -8   6   56.79   12.40
   6   8   6   43.20    8.90
   7  -8   6   15.30    3.80
   7  -8   6   21.80    5.30
  -7   8   6   16.70    7.50
   7   8   6   19.70    6.70
  -7  -8   6   22.40    6.50
   7  -8  -6   17.90    4.40
   7  -8  -6   15.30    5.30
   0   9  -6  -11.70   42.60
   0  -9   6   30.50   19.50
   0  -9  -6    0.80    2.50
   0   9   6  -18.80   27.40
   0   9  -6    1.70    2.20
   0   9   6    4.20    1.90
   0  -9  -6   -3.20   12.00
   0   9   6    2.40    2.50
   0  -9  -6    4.00    3.00
   0  -9   6    3.90    1.80
   0   9  -6   -0.20    1.50
  -1  -9  -6  412.36   29.50
   1  -9   6  450.55   26.60
   1   9  -6  438.76   29.90
  -1   9   6  455.35   23.70
  -1   9   6  442.96   31.00
   1   9  -6  503.95   28.00
  -1  -9  -6  516.25   32.30
  -1   9   6  467.25   24.20
   1  -9  -6  414.76   29.90
   1   9   6  444.86   27.60
   1   9   6  399.46   29.80
  -1   9  -6  425.16   26.10
  -1  -9   6  439.76   28.60
  -1   9  -6  407.66   28.00
  -1  -9   6  427.06   29.30
  -2  -9  -6  346.27   27.00
   2   9  -6  311.87   23.30
  -2   9   6  355.96   26.70
  -2  -9  -6  344.47   25.60
   2   9  -6  330.37   25.80
   2  -9   6  326.97   21.10
  -2  -9   6  398.76   25.80
  -2   9  -6  371.66   23.70
   2  -9  -6  379.46   26.20
  -2  -9   6  336.07   24.80
   2   9   6  367.06   26.30
   2  -9  -6  376.86   24.50
   2   9   6  344.97   24.80
   2   9   6  377.06   24.60
   3   9  -6   -1.10   52.29
   3   9  -6  107.99   12.40
  -3   9   6   95.09   12.00
   3   9  -6   81.39    9.60
   3  -9   6   94.59    7.20
  -3  -9  -6   82.99   10.40
  -3   9   6   37.80   28.60
   3   9   6   76.99    9.80
   3  -9  -6   38.90   22.30
   3   9   6   76.79   10.40
  -3  -9   6   65.49    9.60
  -3   9  -6   79.49    8.20
   3  -9  -6   81.49    9.00
   3  -9  -6   75.59    9.60
   3   9   6   12.00   39.40
  -3  -9   6   86.79    9.80
   4  -9   6   16.40    2.90
  -4  -9  -6   -4.80   16.40
  -4  -9  -6   14.80    5.60
   4   9  -6   13.00   92.99
   4   9  -6   10.40    5.40
  -4   9   6   10.10    5.20
   4  -9   6   61.69   27.40
  -4  -9   6   16.70    5.70
  -4  -9   6   18.30    5.10
   4   9   6  -40.70   44.30
  -4  -9   6   -6.70   16.50
  -4   9  -6   18.10    4.40
   4  -9  -6   14.90   23.30
  -4   9  -6   12.40   37.90
   4   9   6   16.80    5.50
   4   9   6   22.10    6.50
  -5   9   6   78.49   12.00
  -5  -9  -6   57.59   11.30
   5  -9   6   61.19    6.00
   5  -9   6   34.20   44.70
   5  -9   6   69.59    7.20
   5   9  -6   62.49   12.00
   5  -9  -6   83.89    8.90
  -5  -9   6   66.59    9.90
  -5  -9   6   85.39   14.70
  -5   9  -6   69.19    8.10
   5   9   6   63.79   11.30
   5  -9  -6   57.39   36.70
   6  -9   6  208.08   13.40
  -6  -9  -6  279.87   34.00
   6  -9  -6  192.28   15.80
  -6  -9   6  180.08   21.00
   6   9   6  206.48   19.80
   6  -9  -6  191.68   16.60
  -6  -9   6  186.18   18.00
  -7   9   6   42.40   11.10
   7  -9  -6   36.00    6.70
  -8  -9   6   16.10    9.10
   0 -10  -6   50.99    7.70
   0 -10   6   53.39    7.90
   0  10  -6   38.90    5.50
   0 -10   6   45.90    6.20
   0  10   6   47.50    5.30
   0  10  -6   36.70    7.30
   0 -10   6   17.80   24.30
   0 -10  -6    4.70   24.60
   0 -10  -6   59.49   14.50
   0  10   6   58.59    8.90
   1 -10   6  259.77   18.80
  -1  10   6  269.17   23.00
  -1 -10  -6  274.57   22.30
   1  10  -6  246.38   19.30
   1  10  -6  275.27   22.20
   1  10   6  306.07   20.00
  -1  10  -6  299.07   21.50
  -1  10  -6  312.27   18.90
  -1 -10   6  327.47   23.10
   1 -10  -6  321.07   22.50
  -1 -10   6  306.47   21.50
   1  10   6  318.77   23.90
   2 -10   6  141.89   10.20
  -2 -10  -6  141.89   14.70
   2  10  -6  142.19   14.80
  -2  10   6  133.59   14.70
   2  10  -6  137.89   12.50
   2  10   6  142.99   12.70
   2  10   6   38.50   53.59
  -2  10  -6   43.70   54.79
  -2 -10   6  127.69   13.20
  -2 -10   6  122.59   13.10
   2  10   6  138.99   14.90
  -2  10  -6  135.49   12.40
   2 -10  -6  137.79   12.90
  -3  10   6   66.49   46.40
   3 -10   6   85.69   35.70
   3  10  -6   42.20   68.59
  -3  10  -6  108.49   42.00
   3 -10  -6   46.00   42.60
   3  10   6   76.19   57.99
   4  10  -6    9.60   10.10
   4 -10   6    9.50    2.20
  -4 -10  -6    6.30    4.50
   4 -10   6   28.90   38.10
  -4 -10  -6   21.40   26.70
  -4  10   6  -61.29   55.19
  -4  10   6   13.70    6.00
  -4  10  -6   -6.40   53.09
  -4 -10   6   16.50    6.40
  -4  10  -6   14.70    4.20
   4  10   6   -1.40    4.10
   4  10   6    2.60   63.39
   4 -10  -6   12.50    3.90
   4 -10  -6    3.20   33.90
  -4 -10   6    7.60    4.40
  -5 -10  -6  264.97   23.70
   5  10  -6  256.57   24.40
   5 -10   6  267.77   15.20
   5 -10   6  250.87   15.60
  -5  10   6  282.37   37.30
  -5  10  -6  254.87   18.80
   5 -10  -6  257.87   19.80
  -5 -10   6  258.57   24.70
  -5 -10   6  247.08   21.70
   5  10   6  257.47   23.00
  -6  10   6  -34.50   44.50
  -6  10   6   38.20   10.60
   6 -10  -6   26.90    5.90
  -6 -10   6   25.60    7.60
   7 -10  -6   19.20    6.60
  -7 -10   6   31.40    8.00
   0  11  -6  251.77   16.80
   0  11   6  240.48   15.30
   0 -11  -6  247.98   20.50
   0 -11   6  226.28   17.50
   0  11  -6  240.18   19.70
   0 -11   6  255.07   20.50
   0  11   6  231.28   21.20
   1  11  -6   93.49   60.49
  -1 -11  -6  168.88   17.60
  -1  11   6  196.08   19.10
   1  11  -6  196.08   15.50
   1 -11   6  197.18   14.60
   1  11  -6  211.98   18.60
   1 -11   6  232.68   18.90
  -1 -11   6  235.78   19.30
   1  11   6  214.18   19.50
   1 -11  -6  201.18   18.00
  -1  11  -6  241.48   18.40
  -1 -11   6  211.98   17.10
   1 -11  -6  210.98   53.09
  -1  11  -6   95.59   66.09
   1  11   6  207.28   15.40
   2  11  -6  114.39   12.00
  -2 -11  -6  116.79   14.10
  -2  11   6  126.29   45.30
   2 -11   6  112.39    8.80
   2  11  -6  105.49   13.10
   2  11  -6   55.09   74.59
  -2  11   6   98.29   14.00
   2  11   6  120.69   11.80
   2  11   6  116.89   14.20
  -2  11  -6  112.19   11.60
  -2 -11   6  130.29   13.10
  -2 -11   6  118.39   13.40
   2 -11  -6   54.49   47.00
   2  11   6  138.79   63.29
   2 -11  -6  118.09   12.60
  -3  11   6  262.47   23.60
  -3 -11  -6  256.47   22.80
   3 -11   6  315.07   72.19
   3 -11   6  264.27   15.60
   3  11   6  234.18   22.40
   3  11   6  291.77   21.70
  -3  11  -6  275.47   23.00
  -3 -11   6  232.28   21.50
  -3 -11   6  255.37   21.80
   3 -11  -6  276.07   21.00
   4 -11   6   60.59   56.79
  -4  11   6  -27.10   67.49
   4  11   6 -105.09   98.69
   4 -11  -6   83.69   60.19
  -4  11  -6   90.69   10.20
   4  11   6   96.69   12.90
  -4  11  -6   20.00   66.69
  -4 -11   6   97.79   13.30
  -4 -11   6   55.89   29.40
  -5  11   6   60.89   13.50
   5 -11   6   -8.80   64.59
  -5  11  -6   67.79   10.00
  -5 -11   6   78.59   14.40
   5 -11  -6  104.19   55.79
   5 -11  -6   76.99   10.20
  -5 -11   6   87.09   11.90
  -6  11   6  -89.39   66.99
   0  12   6  470.15   34.30
   0 -12  -6  498.15   33.90
   0  12  -6  488.95   33.00
   0 -12   6  463.55   29.50
   0  12   6  456.55   26.10
   0  12  -6  430.46   27.80
   0 -12   6  445.66   32.70
   1 -12   6   60.89    6.60
   1 -12   6    9.10   32.00
  -1 -12  -6   52.59   10.30
   1  12  -6   65.99    9.80
  -1 -12  -6   47.40   40.90
   1  12  -6   37.50   80.09
  -1  12   6   43.70   10.30
   1  12  -6   54.79    7.20
  -1  12   6  -61.79   63.79
   1 -12   6   46.00    9.40
  -1  12  -6  142.99   80.79
  -1  12  -6   36.60    7.70
  -1 -12   6   54.29   10.50
  -1 -12   6   20.40   28.10
   1 -12  -6   55.49   10.20
   1  12   6   44.50   10.30
   1  12   6   49.30    6.60
   1 -12  -6    2.30   30.30
   2  12  -6   -2.10    3.70
  -2  12   6    3.20    4.10
  -2 -12  -6  -33.10   26.30
   2  12  -6 -103.49   96.19
  -2 -12  -6    2.00    4.40
   2  12  -6   -1.20    3.30
  -2  12  -6   -0.40    3.20
   2 -12  -6   -8.60   57.69
   2  12   6  -56.39   79.19
  -2 -12   6  -13.60   45.20
  -2 -12   6    1.50    3.90
   2  12   6    0.30    3.20
   2  12   6    4.50    4.30
   2 -12  -6    3.60    3.70
  -2 -12   6    5.00    2.80
   3  12  -6   15.80  104.29
   3 -12   6  -68.29   56.59
  -3 -12  -6   14.20   40.60
   3  12   6  -37.90   93.39
   3  12   6   48.60   12.30
   3 -12  -6  -34.80   46.40
  -3  12  -6   13.90   79.49
  -3 -12   6  -35.40   35.00
  -4 -12   6  167.38   18.60
   4 -12  -6  162.08   15.70
  -4  12  -6  158.08   15.00
  -4 -12   6  146.89   16.80
  -5  12  -6    1.50    5.80
   5 -12  -6   -6.50    3.40
   6 -12  -6   21.70    7.50
   0  13   6   16.00  126.59
   0 -13   6   20.70    5.40
   0 -13  -6  -13.90   43.50
   0 -13  -6   13.30    6.30
   0  13  -6   16.10    4.60
   0 -13   6   21.20   43.30
   1  13  -6   88.69   12.30
  -1 -13  -6   14.10   38.10
   1 -13   6  -41.40   47.80
   1  13  -6 -115.29  124.09
  -1 -13   6   50.69   43.60
   1  13   6 -138.49  103.29
  -1  13  -6   57.29  114.49
   2 -13   6  -49.40   40.60
   2  13  -6 -177.18  145.79
  -2 -13  -6   11.50   45.50
  -2  13  -6 -123.29  103.79
   2 -13  -6   28.70   56.29
  -2 -13   6  -46.40   39.90
   2  13   6  218.58  141.09
  -3 -13  -6  -38.70   49.70
  -3 -13   6   66.49   12.10
   3 -13  -6   51.09    9.60
  -3  13  -6   50.39   10.20
  -4  13  -6   39.50    9.00
  -4 -13   6   35.40    9.40
   4 -13  -6   31.00    8.00
   0 -14   6    0.80    2.90
   0  14  -6   -1.40    5.90
   0  14  -6 -169.18  157.68
   0  14   6 -166.78  138.19
   0 -14  -6    0.60   55.09
   1  14  -6  122.89  162.48
  -1 -14  -6   -5.90   56.39
  -1 -14   6   50.99    9.20
  -1 -14   6  -14.20   59.99
  -1  14  -6   46.60    9.70
   2  14  -6  100.09  125.19
  -2 -14   6  -29.90   66.69
  -2  14  -6    3.70    6.00
  -2 -14   6    3.30    4.90
   2  14   6  -62.59   88.19
  -3  14  -6   -1.00    8.70
  -3 -14   6  -11.10    5.60
   0   0  -7    1.60    0.90
   0   0   7    2.50    1.20
   0   0  -7    1.50    1.10
   0   0   7    1.60    1.20
   0   0  -7    2.60    1.30
   0   0   7    1.60    0.90
   0   0   7  -29.40   28.40
  -1   0   7  441.66  162.98
   1   0  -7  523.35   29.70
   1   0  -7  554.74   31.20
  -1   0   7  387.76  146.79
  -1   0   7  561.34   28.10
  -1   0  -7  432.86  170.08
  -1   0   7  529.85   29.90
  -1   0   7  529.75   31.80
   1   0   7  546.45   30.10
   1   0   7  527.25   30.10
  -1   0  -7  516.15   31.30
   1   0   7  362.26  169.18
   1   0   7  542.65   29.10
  -1   0  -7  512.05   28.60
   2   0   7 1195.58   62.29
   2   0   7 1182.78   65.09
  -2   0   7 1465.95  342.07
  -2   0  -7 1134.89   64.79
  -2   0   7 1290.87   64.99
  -2   0   7 1068.69  270.77
  -2   0  -7 1178.68   62.19
   2   0   7 1247.48  281.87
   2   0  -7 1249.18   66.79
  -2   0  -7 1511.35  281.57
   2   0  -7 1236.58   64.39
   3   0  -7  223.48   17.10
   3   0  -7  238.88   17.80
  -3   0  -7  219.88   16.00
  -3   0  -7  168.18  105.19
   3   0   7  137.09  108.49
  -3   0   7  234.38   16.10
  -3   0   7   87.29   94.59
   3   0   7  231.08   12.80
  -3   0   7  141.79  109.29
   4   0  -7  275.57   20.70
   4   0   7  246.58   18.60
  -4   0   7  268.87   18.90
   4   0  -7  269.27   18.00
   4   0   7  245.68   14.60
  -4   0  -7  236.58   18.20
   5   0   7    3.50    9.00
  -5   0   7    3.40    7.90
  -5   0   7    4.30    2.30
   5   0  -7    5.60    3.70
   5   0  -7    4.80    1.20
  -5   0  -7    5.70    3.40
   5   0  -7    2.20    2.20
   5   0   7    4.10    2.90
  -5   0   7    4.80    7.30
   5   0   7    5.40    1.70
   6   0   7  623.94   36.00
  -6   0   7  603.34   40.30
  -6   0  -7  618.54   39.80
   6   0   7  661.63   42.20
   6   0  -7  623.94   42.10
   6   0  -7  640.24   33.50
   6   0   7  588.94   34.80
   6   0   7  636.54   40.20
   6   0  -7  685.53   43.20
  -7   0   7   10.90    5.00
   7   0   7   10.60    2.90
  -7   0  -7   14.70    5.50
   7   0  -7    9.50    2.30
   7   0   7   13.50    3.50
  -7   0   7    3.70   10.00
  -7   0   7   -8.40   18.30
   7   0   7  -21.40   17.70
  -8   0  -7    5.30    4.50
   8   0   7   76.09   41.90
  -8   0   7    5.70    8.70
   8   0   7    2.70    4.20
   0   1   7   79.59   76.09
   0  -1   7   70.79    5.90
   0   1   7   69.59    6.60
   0  -1   7  158.78   87.99
   0   1   7   69.79    5.70
   0  -1  -7   71.99    6.30
   0   1  -7   69.49    6.20
   0  -1   7   66.79    6.10
   0   1  -7   81.69    6.70
   0   1   7   90.39    6.90
   0  -1   7  115.99   84.29
   0  -1  -7   71.79    5.80
  -1  -1  -7  280.87   18.00
  -1   1   7  257.87   19.70
   1  -1   7  327.07  144.19
   1   1  -7  274.57   18.70
  -1   1   7  177.58  104.19
   1   1  -7  279.97   19.90
  -1   1   7  303.07   19.00
   1  -1   7  264.57  171.18
  -1   1   7  283.97   17.00
   1  -1   7  273.27   18.80
   1  -1   7  307.07   19.00
   1  -1  -7  332.67   18.80
   1   1   7  349.17   18.90
   1   1   7  346.07   19.40
   1  -1  -7  343.97   17.30
  -1  -1   7  367.06   17.80
   1  -1  -7  331.57   20.10
   1  -1  -7  247.08  129.59
  -1  -1   7  233.48  143.19
  -1  -1   7  343.87   19.60
  -1   1  -7  344.87   19.30
  -1   1  -7  333.87   17.70
   2   1  -7   94.69    9.40
  -2  -1  -7  123.49   65.69
  -2  -1  -7   94.09    6.80
   2   1  -7   20.60   97.99
   2  -1   7  132.19  116.19
   2  -1   7   56.99   55.89
  -2   1   7  102.09    9.80
   2   1  -7   90.09    7.80
   2  -1   7   92.09    8.20
  -2  -1  -7   94.29    8.30
  -2   1   7   97.69    7.80
  -2   1  -7   79.49    5.10
  -2   1  -7   87.19    7.90
  -2  -1   7   97.99    8.30
   2   1   7   90.19    6.70
   2   1   7   64.09   60.89
   2   1   7   94.79    8.30
  -2  -1   7   27.40   76.89
  -2  -1   7   84.49    5.50
   2  -1  -7   85.69    7.30
   2  -1  -7   99.99    9.10
   3  -1   7  219.98   16.70
  -3  -1  -7  274.77  123.39
   3   1  -7  240.68   16.40
  -3   1   7  416.86  175.68
   3   1  -7  278.57  156.88
  -3   1   7  225.78   18.80
   3   1  -7  218.98   18.40
  -3  -1  -7  242.18   17.20
  -3   1   7  207.48  113.19
  -3   1   7  250.07   16.60
   3  -1  -7  248.78   16.10
   3  -1  -7  247.08   18.20
  -3  -1   7  243.38   17.00
  -3  -1   7  244.78   13.00
  -3  -1   7  301.47  170.58
   3   1   7  251.57   17.30
  -3   1  -7  230.48   16.70
   3   1   7  250.97   14.60
  -4   1   7  429.56   26.40
  -4  -1  -7  440.56   27.20
   4   1  -7  442.36   29.80
   4  -1   7  433.76   27.00
   4   1  -7  459.25   26.50
   4   1   7  350.46   22.80
   4  -1  -7  421.96   25.30
   4  -1  -7  404.56   27.90
  -4  -1   7  386.16   26.60
  -4  -1   7  386.16   21.60
   4   1   7  402.66   26.60
  -4   1  -7  361.06   25.70
   5   1  -7  560.44   38.70
   5  -1   7  519.45   30.30
   5  -1   7  551.64   36.00
  -5   1   7  561.74   35.70
   5  -1   7  527.15   30.00
   5   1  -7  523.25   30.20
   5   1  -7  557.74   35.30
   5   1   7  614.54   38.20
   5   1   7  620.24   36.70
   5  -1  -7  587.34   38.00
   5  -1  -7  645.84   35.20
   5  -1  -7  592.84   29.60
  -5  -1   7  598.84   37.00
  -5  -1   7  598.74   30.70
   6   1  -7  212.78   19.40
   6   1  -7  197.18   11.50
   6  -1   7  194.08   17.70
  -6  -1  -7  170.38   15.70
  -6   1   7  188.58   16.50
   6   1  -7  194.38   16.20
   6  -1   7  173.98   16.10
   6  -1   7  173.18   11.20
   6  -1   7  202.58   11.90
  -6  -1   7  186.98   17.10
   6  -1  -7  173.98   17.50
  -6  -1   7  164.08   11.30
   6   1   7  186.58   16.50
   6   1   7  161.28   12.70
   6  -1  -7  166.18   10.60
  -6   1  -7  168.28   15.70
   6   1   7  177.68   17.50
   6  -1  -7  170.78   15.00
   7  -1   7   27.40    4.00
   7  -1   7    5.40   31.70
  -7   1   7   30.50    7.70
   7   1  -7   32.50    4.10
   7  -1   7   34.70    5.10
  -7  -1  -7   34.50    7.70
   7   1   7   38.10    6.70
  -7  -1   7   33.80    8.40
   7  -1  -7   35.20    7.30
  -7  -1   7   13.00   18.20
   7  -1  -7   34.60    3.80
   7   1   7   36.90    5.30
  -7   1  -7   31.30    6.90
   8  -1   7  173.48   11.70
   8  -1   7  165.38   12.50
   8   1  -7  158.48   11.40
  -8  -1  -7  164.08   16.70
  -8   1   7  153.08   17.90
   8  -1  -7  174.18   10.90
   8   1   7  160.18   13.40
  -8  -1   7  176.58   19.20
  -8   1  -7  139.29   15.60
   8   1   7  169.48   14.40
   0   2  -7    1.40    1.10
   0  -2  -7    1.40    1.20
   0  -2  -7   -0.20    0.90
   0  -2   7    1.10    1.00
   0   2   7  -19.80   34.40
   0   2   7    3.30    2.10
   0  -2   7   37.40   78.89
   0  -2   7    2.50    1.30
   0  -2  -7  -19.60   37.70
   0   2  -7    2.30    1.20
   0   2   7    1.10    1.10
   0   2   7    2.20    1.50
   0   2  -7   46.00   84.19
  -1  -2  -7 1142.39  270.37
   1  -2   7 1243.48   63.49
  -1   2   7 1131.99   64.99
   1  -2   7 1176.38   63.89
   1  -2   7 1148.39  383.76
   1   2  -7 1265.97  396.66
   1   2  -7 1123.59   63.59
  -1  -2  -7 1109.49   63.09
  -1  -2  -7 1126.49   63.69
  -1   2   7 1194.08   61.69
  -1   2   7 1173.68   62.99
   1  -2  -7 1263.27   61.99
   1  -2  -7 1326.37   65.09
  -1  -2   7 1280.17   64.19
   1   2   7 1274.67   63.79
   1  -2  -7 1167.58   62.89
  -1   2  -7 1192.28   62.19
  -1  -2   7  803.82  302.67
   1   2   7 1317.97  313.07
   1  -2  -7 1126.49  268.77
   1   2   7 1302.17   64.09
   2   2  -7  215.78  163.78
   2  -2   7  159.38  172.48
   2  -2   7  387.96  141.39
   2  -2   7  367.26   21.90
   2  -2   7  387.66   22.80
   2   2  -7  304.87   21.50
  -2   2   7  347.57   23.80
  -2  -2  -7  371.96   21.30
  -2  -2  -7  379.26   22.70
  -2   2   7  388.96   21.50
   2   2   7  348.47   22.20
  -2  -2   7  367.56   22.60
   2   2   7  352.66   21.00
   2  -2  -7  158.88  104.29
  -2  -2   7  193.28  120.39
   2   2   7  674.43  163.58
   2  -2  -7  357.66   20.90
   2  -2  -7  361.96   18.90
  -2  -2   7  347.77   19.70
   2  -2  -7  356.36   23.10
  -3  -2  -7  576.74  227.28
   3   2  -7  801.42   44.90
  -3  -2  -7  781.22   41.80
   3  -2   7  439.56  160.38
  -3   2   7  659.13  223.28
  -3   2   7  803.52   40.30
  -3   2   7  759.02  236.48
   3  -2   7  810.72   42.00
  -3   2   7  753.12   43.90
   3   2  -7  603.84  272.77
   3   2  -7  694.13   40.50
  -3  -2   7  646.24   37.10
  -3  -2   7  706.23   41.20
   3  -2  -7  667.73   41.60
  -3  -2   7  458.55  222.28
   3  -2  -7  679.93   38.90
  -3   2  -7  671.73   40.50
   3   2   7  714.03   41.10
   3   2   7  615.74   38.40
   4  -2   7   22.60   13.00
  -4   2   7   30.30    4.70
   4   2  -7   40.20    8.50
  -4   2   7   28.80    7.10
  -4  -2  -7   30.10    6.00
   4  -2   7   36.90    6.70
   4   2  -7   27.50    5.60
   4  -2  -7   29.90    4.50
  -4  -2   7   36.70    7.10
   4  -2  -7   30.50    6.60
   4   2   7   30.90    6.00
  -4  -2   7   26.50    3.20
   4   2   7   42.10    4.60
  -4   2  -7   25.00    5.20
   5   2  -7  204.28   19.20
   5   2  -7  192.88   15.90
   5  -2   7  186.18   16.20
  -5   2   7  195.58   15.70
  -5  -2  -7  216.98   17.10
   5   2   7  206.78   14.00
   5   2   7  190.98   17.60
  -5  -2   7  188.58   17.40
  -5  -2   7  187.18   12.40
   5  -2  -7  195.78   14.70
  -5   2  -7  179.18   15.70
   5  -2  -7  194.78   11.00
   5  -2  -7  198.58   17.20
   5   2   7  196.78   16.40
   6  -2   7   17.10    2.30
   6   2  -7   15.50    6.30
   6   2  -7   10.70    4.30
   6   2  -7   10.40   25.20
  -6  -2  -7   18.90    5.80
   6   2  -7   17.00    3.10
  -6   2   7   15.60    4.70
   6  -2   7   21.80    6.10
  -6   2   7    0.00    8.40
   6  -2   7    9.70    5.80
  -6  -2   7   12.40    5.00
  -6   2  -7   12.30    4.20
   6   2   7   15.40    4.10
   6   2   7   14.40    5.50
   6  -2  -7   18.00    5.50
   6  -2  -7   14.90    2.30
   6  -2  -7   13.90    4.20
  -6  -2   7   15.80    2.90
  -6  -2   7   -0.20    9.30
   6   2   7   15.30    5.10
  -7   2   7  384.76   28.20
   7   2  -7  386.76   22.40
   7  -2   7  334.17   20.30
   7  -2   7  360.76   20.40
  -7  -2  -7  367.06   28.00
   7   2   7  372.16   24.40
   7  -2  -7  391.56   21.30
  -7  -2   7  369.26   29.90
   7  -2  -7  416.76   26.80
  -7  -2   7  385.96   22.60
   8   2  -7    2.70    2.10
   8  -2   7    3.80    1.60
  -8   2   7   10.40    5.60
   8  -2   7    4.00    1.40
  -8  -2   7   15.20    6.60
   8   2   7    7.20    3.20
  -8  -2   7   10.70   23.60
  -8  -2   7    1.70    2.10
   8  -2  -7    5.30    1.70
   8   2   7   -1.70    3.70
   9   2   7    5.30    4.00
   0  -3   7 2200.98  124.89
   0   3   7 2570.64  124.79
   0   3  -7 2641.94  125.39
   0  -3   7 2639.34  518.05
   0   3   7 2207.08  418.26
   0  -3  -7 2860.31  506.25
   0  -3  -7 2389.26  124.79
   0   3   7 2487.05  126.39
   0   3  -7 1847.72  463.25
   0  -3  -7 2406.06  125.79
   0   3   7 2413.26  126.39
  -1   3   7  666.53   39.30
  -1  -3  -7  648.34   37.70
  -1   3   7  638.24   36.10
   1  -3   7  649.74   38.00
   1  -3   7  427.26  208.88
   1  -3   7  627.34   37.10
   1   3  -7  772.92   38.40
  -1   3   7  665.93   36.60
  -1  -3  -7  734.93   38.50
   1   3  -7  574.04  263.77
  -1   3   7  515.45  206.98
   1  -3  -7  736.83  244.78
   1   3   7  663.23  257.77
  -1  -3   7  674.53   38.20
   1   3   7  651.23   37.90
   1  -3  -7  721.73   39.00
   1   3   7  698.73   37.90
   1  -3  -7  709.53   36.50
  -1   3  -7  777.42  340.77
  -2   3   7  376.76   22.50
  -2  -3  -7  379.16   24.20
   2  -3   7  365.16   23.90
   2  -3   7  358.46   22.70
  -2  -3  -7  356.96   23.10
  -2   3   7  370.26   25.30
   2   3  -7  382.96   23.80
   2  -3   7  418.46  217.48
   2   3  -7  473.15  199.08
  -2  -3  -7  267.07  163.68
   2  -3  -7  336.27   21.70
  -2  -3   7  407.76  216.68
   2  -3  -7  386.26   24.70
   2  -3  -7  331.47  167.48
   2  -3  -7  392.26   21.10
  -2   3  -7  393.26   20.10
   2   3   7  366.86  177.28
  -2  -3   7  421.56   22.10
  -2  -3   7  369.76   24.10
   2   3   7  385.76   24.40
   2   3   7  411.06   23.40
  -2   3  -7  445.26   20.00
   3   3  -7  266.67  162.18
  -3  -3  -7  227.78   16.50
   3  -3   7  201.68  157.48
   3   3  -7  247.98   17.30
  -3  -3  -7  153.98  133.29
  -3   3   7  239.58   15.80
  -3   3   7  210.88   18.40
  -3  -3  -7  211.48   17.00
  -3   3   7  120.09  126.59
   3  -3   7  229.58   17.30
   3  -3   7  187.38   88.39
   3  -3  -7  269.97   18.60
  -3  -3   7  228.38   17.60
   3  -3  -7  262.97   13.70
   3   3   7  255.47  128.99
   3  -3  -7  217.48  150.78
   3   3   7  238.58   17.30
  -3  -3   7  213.98  166.28
   3   3   7  247.78   16.20
   3  -3  -7  249.18   15.40
  -3  -3   7  282.07   15.20
   4  -3   7 1125.69   67.59
  -4   3   7 1169.58   65.69
  -4  -3  -7 1192.38   68.09
   4   3  -7 1153.58   67.29
  -4   3   7 1244.78   71.09
  -4  -3   7 1216.28   68.79
   4  -3  -7 1219.08   68.59
   4   3   7 1357.66   66.09
   4  -3  -7 1211.68   62.29
  -4  -3   7 1268.77   64.09
   4  -3  -7 1227.38   64.99
   4  -3  -7 1227.68   62.09
   4   3   7 1186.98   67.49
   5   3  -7  481.25   32.20
   5   3  -7  518.95   39.70
  -5   3   7  500.65   30.60
  -5  -3  -7  483.65   32.30
   5  -3   7  525.45   32.80
   5   3   7  421.36   28.80
   5  -3  -7  508.15   33.00
   5  -3  -7  481.15   26.20
   5  -3  -7  480.35   29.10
  -5  -3   7  507.05   33.60
  -5  -3   7  483.95   27.90
   5   3   7  452.95   31.40
   6  -3   7  117.29   12.30
   6  -3   7  113.19   12.80
  -6  -3  -7  100.59   12.20
  -6   3   7  107.19   11.30
   6   3  -7  101.39   15.10
   6   3  -7  119.89   14.50
  -6  -3   7  117.19   13.70
   6  -3  -7  108.19   10.30
   6   3   7  121.89   10.80
   6   3   7   99.89   11.90
   6  -3  -7  110.29    7.80
  -6  -3   7  123.49    9.40
   6  -3  -7  106.49   12.60
  -7  -3  -7   46.00    9.50
  -7  -3  -7   13.60   19.80
  -7   3   7   52.19    9.40
   7  -3   7   32.00    8.10
   7   3  -7   42.30    5.30
   7   3   7   60.69    7.60
  -7  -3   7   49.80    6.00
  -7  -3   7   39.60   10.10
   7  -3  -7   47.60    4.70
   7  -3  -7   40.80    9.20
  -8  -3  -7   75.49   11.00
   8   3  -7   59.59    6.80
  -8  -3   7   51.09   12.50
  -8  -3   7   63.39    7.40
   8  -3  -7   72.89    6.00
   8   3   7   91.49   10.00
   9   3   7  183.38   15.80
   0   4   7  394.46   24.90
   0  -4  -7  233.58  123.99
   0  -4  -7  436.96   26.60
   0   4   7  447.16   25.40
   0   4  -7  397.96  239.68
   0   4  -7  451.85   25.70
   0  -4   7  433.96   25.70
   0  -4   7  388.76  224.78
   0   4   7  467.15   27.50
   0   4   7  235.88  166.78
   0  -4  -7  471.45   25.90
  -1   4   7   98.79    7.30
  -1   4   7  178.68  113.39
   1  -4   7  -11.50   74.59
  -1  -4  -7   94.79    8.50
   1   4  -7   91.59    8.10
  -1  -4  -7   99.99    8.70
  -1  -4  -7  109.79   67.59
   1  -4   7   94.69    7.80
   1   4  -7  -44.50  142.49
  -1   4   7   87.09    8.90
  -1   4   7  101.49    7.30
   1   4   7   94.99    8.20
  -1  -4   7  143.59  111.49
  -1   4  -7  -62.79   86.89
  -1   4  -7   91.69    7.30
   1   4   7   89.09    8.50
   1  -4  -7   11.20   58.79
   1  -4  -7   86.09    8.50
  -1  -4   7   99.79    8.70
   1   4   7   92.59  111.49
   1  -4  -7   96.69    7.50
   2   4  -7 3331.07  656.63
   2   4  -7 3266.17  167.28
  -2   4   7 2755.42  571.14
   2  -4   7 3213.88  167.68
  -2  -4  -7 3883.51  607.34
  -2   4   7 3351.66  169.48
  -2  -4  -7 3246.18  167.98
   2  -4   7 3955.90  623.94
  -2   4   7 3347.87  164.98
   2  -4   7 3492.55  165.88
  -2  -4   7 3135.19  167.68
   2   4   7 3218.28  166.98
  -2  -4   7 3144.09  165.38
   2   4   7 3074.59  577.24
   2   4   7 3196.08  167.28
  -2   4  -7 3547.15  643.04
   2  -4  -7 3275.57  168.18
   2  -4  -7 3417.16  494.55
  -2  -4   7 3181.28  627.64
  -2   4  -7 2987.90  163.28
   2  -4  -7 3066.29  164.58
   2  -4  -7 3353.96  164.68
   3  -4   7  172.58   12.30
  -3   4   7  160.18   14.90
  -3   4   7  167.38   11.90
   3   4  -7  173.58   13.70
  -3  -4  -7  175.38   15.70
   3  -4   7  152.38   13.50
  -3  -4  -7  163.28   14.00
   3   4   7  193.88   13.40
   3  -4  -7  156.38   11.00
   3  -4  -7  173.88   10.70
  -3  -4   7  161.88   11.60
   3  -4  -7  156.28   13.80
   3   4   7  170.18   13.60
  -3  -4   7  181.38   14.60
   4   4  -7  540.75   34.50
  -4  -4  -7  593.84   35.80
   4  -4   7  550.44   35.00
  -4   4   7  587.64   32.60
  -4   4   7  571.04   37.60
   4  -4  -7  557.34   30.10
   4   4   7  516.85   33.00
  -4  -4   7  516.55   35.40
   4   4   7  546.75   34.60
   4  -4  -7  596.74   31.60
   4  -4  -7  553.44   30.20
   4  -4  -7  547.55   35.30
   4   4   7  518.35   35.90
  -4  -4   7  576.04   32.00
  -5   4   7   75.09   12.90
  -5  -4  -7   62.59    8.70
  -5   4   7   37.40   14.10
   5   4  -7   65.89    8.70
   5  -4   7   64.79    8.70
   5  -4   7   15.90   21.60
  -5   4   7   64.59    7.40
   5  -4  -7   65.69    6.60
   5  -4  -7   55.99    5.20
   5   4   7   46.10    7.30
   5   4   7   53.29    6.90
  -5  -4   7   59.39    6.30
   5   4   7   60.09    9.30
  -5  -4   7   64.89    9.30
   5  -4  -7   61.39    8.40
  -6   4   7  842.52   48.00
   6  -4   7  783.82   49.30
  -6  -4  -7  765.92   50.09
   6  -4  -7  817.22   46.00
   6  -4  -7  773.52   49.80
  -6  -4   7  793.72   45.50
   6   4   7  808.72   47.30
   6  -4  -7  821.02   43.50
  -6  -4   7  857.71   52.59
   7  -4   7   81.49   11.50
  -7  -4  -7   87.59   12.30
  -7   4   7   92.99   11.00
  -7  -4   7   89.19   15.90
   7   4   7   90.69   10.20
  -7  -4   7   90.49    9.10
   7  -4  -7   93.69    9.70
   7  -4  -7   95.59    7.60
  -8  -4  -7  189.68   22.10
   8   4   7  216.18   17.30
  -8  -4   7  196.28   15.30
   8  -4  -7  195.48   16.40
   8  -4  -7  181.48   13.70
   9   4   7    0.10    5.00
   0   5   7 2405.76  501.15
   0   5   7 2518.15  122.19
   0   5  -7 2199.48  119.29
   0  -5  -7 2318.07  467.75
   0  -5   7 2154.78  119.39
   0  -5  -7 2353.76  120.09
   0   5   7 2449.66  119.99
   0   5  -7 1684.03  514.05
   0  -5  -7 2287.37  121.09
   0  -5   7 2200.18  551.24
  -1   5   7  319.67   19.10
   1  -5   7  219.48  164.58
   1   5  -7  306.57  181.28
   1   5  -7  304.37   20.60
   1  -5   7  315.57   20.10
  -1   5   7  328.27   22.60
  -1  -5  -7  339.17  200.08
  -1  -5  -7  316.57   21.60
  -1   5   7  288.07  204.68
  -1  -5  -7  345.27   21.70
  -1  -5   7  506.55  210.18
   1  -5  -7  320.67   21.90
  -1  -5   7  319.77   21.20
   1  -5  -7  158.08  135.49
  -1   5  -7  343.77   20.10
   1   5   7  345.77   21.30
   1  -5  -7  342.57   20.40
   1   5   7  240.18  154.48
  -1   5  -7  319.67  225.98
   1   5   7  345.17   22.10
  -1   5  -7  364.36   20.70
   2  -5   7   89.09    7.70
  -2   5   7   66.89   91.79
  -2   5   7   92.69    6.90
   2  -5   7   98.49    9.30
  -2  -5  -7  195.88  114.29
  -2  -5  -7   88.99    9.20
  -2  -5  -7   98.39    9.50
   2   5  -7   20.20  137.29
  -2   5   7  107.69   10.70
   2  -5   7  238.78  155.88
   2   5  -7  106.39    9.30
  -2   5  -7   19.30  132.29
   2  -5  -7   78.89   92.19
  -2  -5   7   94.29    8.20
   2  -5  -7   87.29    7.40
   2   5   7   87.19    8.50
  -2   5  -7   92.79    6.70
   2   5   7  124.99   91.79
  -2  -5   7  -36.80   67.19
   2   5   7   93.89    9.00
  -2  -5   7   78.69    8.60
   2  -5  -7   80.79    8.90
  -3  -5  -7  110.29   10.50
  -3   5   7   95.09    7.10
  -3   5   7  105.29   11.00
  -3  -5  -7   91.59    9.50
   3  -5   7   95.29    9.90
   3   5  -7   38.30   23.60
   3   5  -7   98.09    9.40
   3  -5   7  102.79    8.00
  -3   5  -7   76.19    5.60
  -3  -5   7   81.29    7.70
   3   5   7   94.29   10.00
  -3  -5   7   69.79    8.80
   3   5   7   74.39    8.40
   3  -5  -7   78.49    6.50
   3   5   7   69.69    8.50
   3  -5  -7   87.99    9.50
  -4   5   7  839.92   55.69
  -4   5   7  856.71   49.20
   4   5  -7  831.72   52.19
   4  -5   7  870.01   49.90
  -4  -5  -7  869.81   53.29
   4  -5   7  827.62   52.49
   4   5   7  989.00   52.39
  -4  -5   7  934.11   50.29
   4  -5  -7  957.70   52.59
   4   5   7  975.00   55.29
   4  -5  -7  952.30   53.69
   4  -5  -7  931.71   48.50
  -4  -5   7  980.90   54.99
   4   5   7  882.21   52.59
  -5  -5  -7  586.04   37.00
  -5   5   7  546.05   32.70
   5   5  -7  622.34   36.70
  -5   5   7  534.95   38.70
   5  -5   7  566.44   36.60
   5   5   7  590.04   36.30
   5  -5  -7  550.54   31.40
   5   5   7  545.65   37.60
   5  -5  -7  533.15   36.00
   5  -5  -7  559.64   31.20
  -5  -5   7  503.85   32.50
   5   5   7  555.14   34.70
   5  -5  -7  525.05   30.70
  -5  -5   7  534.45   37.50
   6  -5   7   35.20   22.60
   6  -5   7  -14.20   12.30
  -6  -5  -7   -7.70   13.10
   6  -5   7   -0.70    2.90
  -6   5   7   -0.10    3.50
   6   5  -7  -17.30   33.70
  -6   5   7    4.30    2.80
  -6  -5  -7    4.80    3.30
   6  -5  -7    0.80    1.70
  -6  -5   7    3.20    2.40
  -6  -5   7    5.10   13.90
   6  -5  -7    3.70    3.40
   6  -5  -7    3.50    1.70
   6   5   7    4.10    2.50
  -6  -5   7    6.00    4.50
  -7  -5  -7   48.10    9.80
   7  -5   7   33.30    7.40
   7   5   7   40.70    7.60
   7  -5  -7   27.70    4.70
  -7  -5   7   30.30    6.10
  -7  -5   7   26.60    8.90
   7  -5  -7   32.50    6.10
   8  -5  -7  123.69   12.10
  -8  -5   7  117.39   12.40
   8   5   7  121.79   13.40
   9   5   7   21.50   13.00
   0   6  -7   83.39    8.20
   0   6  -7   70.49    7.20
   0  -6  -7   73.89    8.40
   0   6   7   83.69    7.80
   0  -6  -7   74.09    7.70
   0   6   7  106.19    9.80
   0  -6   7   68.19    7.10
  -1  -6  -7  967.50   53.19
  -1   6   7  885.41   54.19
   1   6  -7  912.41   51.79
   1  -6   7  948.71   51.19
  -1  -6  -7 1086.49   54.79
  -1   6   7  939.21   49.70
   1  -6  -7  921.91   53.59
   1   6   7  937.21   52.59
   1  -6  -7  903.11   51.59
  -1   6  -7  942.81   51.29
   1   6   7  979.20   53.99
  -1  -6   7  904.51   52.49
  -1   6  -7  936.71   51.19
   2  -6   7   23.00    4.00
   2   6  -7   19.30   13.40
  -2  -6  -7   16.10    4.60
  -2   6   7   17.80    2.50
  -2   6   7    1.60   11.50
  -2   6   7   17.00    5.00
  -2  -6  -7   19.50    4.90
   2  -6   7    6.20   11.80
  -2  -6  -7    3.70   16.00
   2   6  -7   18.90    4.50
   2  -6  -7    8.90   11.70
  -2  -6   7   -2.80   12.60
   2  -6  -7   24.90    5.40
  -2   6  -7   13.80   23.20
   2   6   7   23.20    4.90
   2  -6  -7   31.80    4.30
  -2  -6   7   22.90    5.50
   2   6   7   27.40   14.10
   2   6   7   27.20    5.50
  -2  -6   7   30.30    4.50
  -2   6  -7   22.70    3.30
   3  -6   7  843.92   48.80
  -3  -6  -7  789.12   48.90
  -3   6   7  814.02   43.70
   3  -6   7  892.11   45.40
  -3  -6  -7  762.62   50.59
  -3   6   7  856.31   50.59
   3   6  -7  804.22   47.70
   3  -6  -7  830.72   45.20
   3  -6  -7  814.82   48.60
  -3  -6   7  812.72   46.40
  -3  -6   7  785.62   48.90
   3   6   7  858.71   48.30
  -3   6  -7  835.22   43.80
   3   6   7  792.92   49.10
   3   6   7  834.22   48.20
   4  -6   7   16.40    4.90
   4  -6   7   28.20    4.30
   4  -6   7   29.00   23.00
   4   6  -7   25.20    5.80
  -4  -6  -7   22.10    6.20
  -4   6   7   23.90    3.60
  -4   6   7   24.20   12.20
   4   6  -7  -21.00   24.40
  -4   6   7   29.20    7.40
   4   6   7   24.90    5.90
   4   6   7   31.60    7.70
  -4  -6   7   16.90    4.20
   4  -6  -7   25.20    4.30
  -4  -6   7    8.50   17.20
  -4   6  -7   29.70    2.80
   4   6   7   24.90    5.60
   4  -6  -7   22.40   18.00
  -4  -6   7   29.00    6.70
   4  -6  -7   25.90    6.30
   4  -6  -7   26.40    3.20
   5  -6   7   87.69   10.50
  -5   6   7   62.79   12.10
   5  -6   7   67.39    7.50
   5   6  -7   29.30   41.40
  -5   6   7   64.49    6.80
  -5  -6  -7   69.39   10.00
   5  -6  -7   58.89    6.60
  -5  -6   7   80.99    8.40
   5  -6  -7   71.09    9.70
   5  -6  -7   70.99    6.20
  -5  -6   7   75.49   11.10
   5   6   7   71.09    9.40
   5  -6  -7   69.59    6.70
   5   6   7   70.69   10.30
   6  -6   7   71.29    7.90
  -6  -6  -7   68.79   10.20
   6  -6   7   69.09   31.60
   6  -6   7   58.79    8.80
  -6   6   7   55.99   12.00
  -6  -6   7   74.29    8.70
  -6  -6   7   60.49   11.80
   6  -6  -7   63.49    6.60
   6  -6  -7   81.59    7.40
   6   6   7   79.29    9.60
   6   6   7   11.30   64.59
  -7  -6  -7  231.28   22.00
   7  -6   7  228.28   19.80
  -7  -6   7  262.37   25.60
  -7  -6   7  252.07   19.10
   7  -6  -7  231.68   16.70
   7   6   7  250.97   20.90
   7  -6  -7  270.27   17.20
   7  -6  -7  251.67   16.50
  -8  -6   7   36.90    7.20
   8   6   7   23.60    7.10
   9   6   7  -12.50    5.30
   0   7  -7  225.08   15.00
   0  -7  -7  213.68   16.00
   0  -7   7  194.08   14.80
   0   7   7  208.68   15.50
   0   7   7  210.28   17.10
   0   7  -7  215.68   15.90
   0  -7  -7  217.28   17.00
  -1   7   7  192.58   17.10
   1  -7   7  188.58   14.20
  -1  -7  -7  214.98   16.60
   1   7  -7  191.58   16.50
  -1   7   7  197.38   12.90
   1   7  -7  201.58   15.10
  -1  -7  -7  215.68   17.20
   1   7   7  232.98   16.70
  -1   7  -7  219.78   15.20
   1   7   7  231.78   17.40
   1   7   7  217.28   16.10
  -1   7  -7  228.38   14.80
  -1  -7   7  212.68   15.90
   1  -7  -7  237.78   16.00
   1  -7  -7  222.08   17.20
   2   7  -7  235.18   17.10
   2   7  -7  227.28   18.80
  -2   7   7  206.18   13.10
  -2  -7  -7  231.78   18.10
  -2  -7  -7  225.08   18.50
  -2   7   7  228.18   19.00
   2  -7   7  235.68   15.30
   2  -7  -7  209.88   17.60
   2   7   7  227.88   17.70
  -2  -7   7  237.28   18.00
   2  -7  -7  243.28   16.30
   2   7   7  233.38   17.60
  -2  -7   7  230.08   16.90
  -2   7  -7  240.28   15.50
   2   7   7  237.38   18.20
   3  -7   7  104.09    8.50
  -3   7   7   90.99    6.60
  -3  -7  -7   88.79   10.60
   3   7  -7   88.39   10.00
  -3   7   7   90.89   11.50
  -3  -7  -7   87.99   11.10
   3  -7  -7  123.09    9.60
   3  -7  -7  116.69   11.60
  -3  -7   7  119.09   10.50
   3   7   7  125.29   12.30
   3   7   7  105.99   15.40
  -3  -7   7  123.09   12.90
   4  -7   7  158.68   15.70
   4  -7   7  153.48   12.30
   4   7  -7  138.89   14.40
  -4   7   7  162.08   10.90
  -4  -7  -7  144.39   15.60
  -4   7   7  158.28   17.10
  -4  -7   7  201.98   15.30
   4  -7  -7  216.78   14.10
  -4  -7   7  208.28   18.20
   4   7   7  185.68   15.90
   4   7   7  210.08   17.70
   4   7   7  189.78   16.20
  -4   7  -7  213.88   12.50
   4  -7  -7  208.08   17.00
  -5  -7  -7   91.99   12.30
   5  -7   7   90.79    8.90
  -5   7   7   93.79   13.40
   5  -7  -7  112.79    9.80
   5   7   7   40.80   42.70
  -5  -7   7  124.69   11.70
   5  -7  -7  119.69   15.10
   5  -7  -7  123.19   10.00
   5  -7  -7  123.29    7.90
  -5  -7   7  133.39   15.10
   5   7   7  114.09   12.40
  -6  -7  -7   15.00    6.10
   6  -7   7   30.10    6.30
   6  -7   7   35.10   18.70
   6  -7   7   27.80    5.30
  -6   7   7   14.20    6.80
   6   7   7   29.90    7.30
   6  -7  -7   28.10    5.00
   6  -7  -7   29.90    3.70
  -6  -7   7   28.80    8.50
  -6  -7   7   30.90    6.70
   6  -7  -7   26.10    4.90
   7  -7   7   14.40    5.60
   7  -7   7   10.40    3.60
  -7  -7   7   11.50    4.70
   7   7   7   12.30    5.60
   7  -7  -7    6.90    4.00
   7  -7  -7   15.60    4.10
   7  -7  -7   10.60    3.20
   8  -7   7   33.70    6.50
  -8  -7   7   43.60    8.30
   8   7   7   28.40    8.70
   0  -8  -7  630.24   39.20
   0  -8   7  683.43   38.40
   0   8  -7  660.83   37.50
   0   8   7  626.34   40.70
   0   8  -7  654.63   39.20
   0   8   7  682.53   37.50
   0  -8  -7  626.24   40.50
  -1   8   7  119.59    8.90
  -1   8   7  129.79   13.40
  -1  -8  -7  157.88   19.60
  -1  -8  -7  125.09   13.00
  -1   8   7  131.99    9.70
   1   8  -7  126.19   12.60
   1   8  -7  142.79   11.70
   1  -8   7  116.99   10.40
   1  -8  -7  152.48   13.80
   1   8   7  139.49   11.90
  -1   8  -7  150.48   12.00
   1   8   7  159.48   14.20
   1   8   7  168.98   13.20
  -1  -8   7  146.29   12.80
  -1  -8   7  160.78   13.00
   1  -8  -7  149.19   12.50
  -2  -8  -7  826.12   48.00
   2   8  -7  832.52   46.40
  -2   8   7  780.52   40.60
  -2   8   7  816.32   41.30
  -2   8   7  801.12   49.20
   2  -8   7  854.31   44.00
   2   8  -7  849.81   49.30
  -2  -8  -7  816.82   51.89
   2   8   7  763.72   46.50
  -2  -8   7  731.53   46.80
  -2  -8   7  762.62   46.40
  -2   8  -7  768.92   44.40
   2   8   7  741.33   47.50
   2  -8  -7  732.33   45.10
   3  -8   7   24.60    6.00
  -3  -8  -7   33.80    8.20
   3   8  -7   34.90   10.40
  -3  -8  -7   38.10    7.50
   3  -8   7   32.00    4.30
   3  -8   7    8.10   21.90
   3   8  -7   28.00    7.10
   3   8  -7   65.69   33.00
  -3   8   7   31.20    6.90
   3  -8  -7   28.20    5.30
  -3   8  -7   28.20    4.90
   3   8   7   24.20    5.90
   3   8   7   51.39   33.60
   3   8   7   28.20    6.60
   3   8   7   32.60    7.00
  -3  -8   7   38.60    8.00
  -3  -8   7   36.70   18.80
   3  -8  -7   31.70    6.80
   4   8  -7   60.29   11.30
   4  -8   7   66.49    6.30
   4  -8   7  -11.30   33.80
  -4  -8  -7   80.19   10.50
   4   8  -7   52.89   51.39
  -4   8   7   10.20   27.50
  -4   8   7   83.79   11.50
   4   8  -7   56.19    8.30
   4   8   7   -3.20   45.50
  -4   8  -7   30.70   28.20
   4   8   7   49.90    9.30
   4   8   7   53.19    9.90
   4  -8  -7   55.79    8.20
  -4  -8   7   67.69    9.80
  -4   8  -7   51.69    5.80
   4  -8  -7   61.19    7.10
  -4  -8   7   41.30    7.50
   5   8  -7  -27.30   59.79
   5  -8   7   38.60    5.00
  -5   8   7   40.90    9.90
  -5  -8  -7   42.00    9.10
   5  -8  -7   39.70    5.90
   5   8   7  -16.70   50.69
  -5  -8   7   39.60    7.80
   5   8   7   44.30    8.80
  -5   8  -7   37.20    5.10
  -5  -8   7   36.40    9.50
   5  -8  -7   45.20    5.90
   6  -8   7  278.27   19.50
   6  -8   7  278.67   17.70
  -6   8   7  271.27   25.50
  -6  -8  -7  264.07   23.30
   6   8   7  233.68   21.40
   6  -8  -7  242.98   17.70
  -6  -8   7  237.38   24.00
  -6  -8   7  239.28   19.90
   6  -8  -7  242.68   18.40
  -7   8   7   19.00    8.30
   7  -8   7   35.70    5.40
   7  -8  -7   27.80    5.30
  -7  -8   7   18.20    6.70
   7   8   7   21.60    7.60
  -8  -8   7   -0.10    6.80
   0   9  -7  366.16   24.00
   0  -9   7  392.96   25.20
   0   9   7  373.16   27.70
   0   9   7  398.56   23.80
   0  -9  -7  376.56   26.50
   0   9  -7  419.46   26.90
   0  -9  -7  395.26   28.10
  -1   9   7   52.19   35.40
  -1  -9  -7  103.79   11.10
  -1   9   7  101.89    6.70
   1  -9   7   92.29    8.60
  -1   9   7  105.69   12.20
   1   9  -7   99.29   11.00
   1   9  -7  101.69    9.50
  -1  -9  -7   52.79   25.90
  -1   9   7   98.89    7.30
  -1  -9  -7   91.19   11.20
  -1   9  -7   99.59    9.90
   1   9   7   92.69    9.30
  -1  -9   7   85.99   10.00
   1   9   7  100.39   10.60
  -1   9  -7   96.59    8.70
   1   9   7  100.09   11.30
  -1  -9   7  100.99   10.30
   1  -9  -7   96.89   11.20
   1   9   7   67.59   25.70
  -2   9   7   28.10    7.50
  -2   9   7  -17.80   26.30
  -2  -9  -7   22.40    6.10
  -2  -9  -7   35.00    8.40
  -2  -9  -7   -4.20   17.50
   2  -9   7   11.40   26.40
   2   9  -7   23.00    6.40
   2   9  -7   84.69   40.20
   2   9  -7   32.80    6.40
   2  -9   7   27.50    4.20
   2   9   7   36.60    8.00
  -2   9  -7   27.60    5.30
  -2  -9   7   12.80   17.30
   2  -9  -7   25.40    5.90
   2   9   7   78.69   35.40
   2   9   7   26.80    6.20
  -2  -9   7   28.80    6.30
   2   9   7   23.80    5.60
   2  -9  -7   -1.20   20.70
  -2  -9   7   35.20    8.80
   2  -9  -7   30.80    7.10
  -2   9  -7   19.80   40.50
   3   9  -7   56.29    8.00
  -3  -9  -7   59.89    9.00
   3   9  -7   46.40    9.90
  -3   9   7   47.90   10.10
   3  -9   7   52.09    5.90
   3   9   7   87.29   10.70
   3  -9  -7   73.49    8.10
  -3  -9   7   78.19    9.70
   3   9   7   67.79    9.30
  -3   9  -7   45.00   38.30
  -3  -9   7   68.79    8.50
  -3   9  -7   66.99    7.10
   3   9   7   43.60   51.89
  -4  -9  -7  157.98   17.50
  -4   9   7  195.88   19.40
   4  -9   7  178.98   13.10
   4   9  -7  198.98   19.80
  -4  -9   7  221.78   19.90
   4   9   7  193.48   19.00
   4   9   7  226.68   19.10
  -4  -9   7  198.38   17.10
   4  -9  -7  227.18   16.30
  -4   9  -7  197.38   14.60
   5  -9   7   39.40    4.90
   5  -9   7   44.10    8.40
  -5  -9  -7   36.30    8.90
  -5   9   7   41.30    9.60
  -5   9   7   29.30   36.40
   5   9  -7   32.90    9.50
  -5  -9   7   39.10    7.80
  -5   9  -7   38.20    5.40
   5   9   7   52.49    9.90
   6  -9   7   36.00    6.10
   6  -9   7   45.30    5.40
  -6   9   7   40.60   10.70
  -6  -9   7   24.10    7.10
   6   9   7   38.30    9.30
   6  -9  -7   32.50    6.10
   6  -9  -7   35.30    7.00
  -7  -9   7   12.20    8.40
   7  -9  -7   13.90    4.00
  -8  -9   7  101.49   15.40
   0 -10  -7   99.69   11.30
   0  10  -7   95.39    8.80
   0 -10   7  103.89    9.90
   0  10  -7  102.29   10.90
   0  10   7   43.40   38.40
   0  10   7  101.89    8.50
   0 -10   7   86.89   10.80
   0  10   7  100.09   12.30
   0  10  -7   38.90   43.80
   0  10   7   94.19    7.90
  -1  10   7  332.57   20.10
   1  10  -7  380.16   27.00
   1  10  -7  327.87   23.60
  -1 -10  -7  363.76   26.70
  -1  10   7  326.77   27.20
  -1  10   7  354.96   19.80
   1 -10   7  356.56   23.30
   1  10   7  390.56   24.30
   1  10   7  387.56   28.20
   1 -10  -7  390.96   26.20
  -1 -10   7  380.56   25.60
  -1  10  -7  379.36   25.40
  -1  10  -7  380.06   23.20
  -1 -10   7  416.96   27.30
  -2 -10  -7  112.59   13.50
   2 -10   7  118.69    9.80
   2  10  -7  137.59   14.40
  -2  10   7  113.39   14.00
   2  10  -7  121.79   13.90
  -2  10   7  132.19   46.60
  -2 -10   7  139.79   13.50
   2  10   7  109.19   13.50
  -2 -10   7  136.99   13.40
   2 -10  -7  138.39   12.70
   2  10   7   85.59   38.30
  -2  10  -7  124.29   11.60
   2 -10  -7   93.39   35.90
  -2 -10   7  176.18   40.40
   2  10   7  129.19   12.20
  -3  10   7  442.86   32.80
   3 -10   7  428.56   24.70
   3  10  -7  429.46   28.80
  -3 -10  -7  476.65   32.20
   3  10  -7  444.06   31.90
  -3  10  -7  404.96   26.90
   3  10   7  417.86   30.90
  -3 -10   7  390.96   29.90
   3 -10  -7  392.16   27.60
   3  10   7  377.06   28.70
  -3 -10   7  391.06   28.90
  -4 -10  -7  -28.20   21.10
  -4 -10  -7   -0.70    3.40
   4  10  -7    0.30    3.30
  -4  10   7  -38.40   50.79
   4 -10   7   -0.80    1.40
   4  10  -7   75.59   88.19
   4 -10   7   85.19   44.20
  -4  10   7    3.20    3.50
  -4  10  -7   -0.60    2.10
   4 -10  -7   -1.50    1.80
  -4  10  -7   50.99   50.19
   4  10   7  -67.29   65.09
   4 -10  -7   20.30   42.50
  -4 -10   7   -0.90    4.20
   4  10   7   -4.20    3.20
  -4 -10   7  -13.10   29.20
  -4 -10   7    2.00    3.40
   5 -10   7   90.49    7.20
  -5  10   7  108.39   14.90
   5 -10   7   90.19    8.20
  -5  10  -7   86.09    8.80
  -5  10  -7  -15.90   70.09
  -5 -10   7   77.19   11.00
   5 -10  -7   87.99    9.50
  -5 -10   7   94.99   14.00
   5  10   7   69.49   12.90
  -6  10   7   26.80   45.30
  -6  10   7   16.50    9.70
   6 -10  -7    9.70   51.29
   6 -10  -7   26.30    5.90
  -6 -10   7   19.80    6.60
  -7 -10   7  119.19   15.70
   0  11  -7  236.68   19.80
   0  11  -7  123.99   80.89
   0 -11   7  241.98   18.00
   0  11   7  129.39   67.99
   0  11  -7  234.48   16.80
   0  11   7  240.38   15.70
   0 -11  -7  234.18   20.10
   0  11   7  224.78   20.90
   0 -11   7  266.37   21.10
   0  11   7  249.48   15.30
  -1 -11  -7  432.86   32.00
   1  11  -7  436.86   32.00
  -1  11   7  409.16   32.80
   1  11  -7  424.06   28.50
   1 -11   7  432.56   28.00
  -1  11  -7  455.85   30.60
   1 -11  -7  500.45   32.40
   1  11   7  489.25   34.00
  -1 -11   7  538.15   33.60
   1  11   7  487.35   29.00
  -1  11  -7  485.05   28.00
   1 -11  -7  322.87   70.19
  -2  11   7   77.59   57.29
   2  11  -7  -63.39   72.39
   2  11  -7   23.60    7.50
   2 -11   7   -3.80   35.10
  -2 -11  -7   -5.30   26.10
   2  11   7   31.60    9.60
  -2  11  -7  -24.60   70.39
  -2 -11   7    7.80   27.90
   2 -11  -7   -2.30   33.60
   2  11   7  -66.29   70.69
   3  11  -7  159.08   18.00
  -3 -11  -7  173.58   17.90
   3 -11   7  182.28   11.90
  -3 -11   7  165.48   16.30
   3  11   7  175.18   16.10
   3  11   7  167.58   17.40
  -3 -11   7  146.49   16.40
  -3  11  -7  150.48   14.00
   3  11   7  154.08   96.49
   3 -11  -7  172.88   15.60
  -4 -11  -7   33.50   31.10
   4  11  -7   66.79   13.40
  -4  11   7   -7.30   55.59
   4 -11   7   82.99   62.99
  -4  11   7   71.99   13.50
   4 -11   7   89.39    6.00
   4 -11  -7   67.29    9.40
  -4  11  -7   36.50   66.79
  -4  11  -7   56.49    8.50
   4  11   7   65.99   12.40
  -5  11   7   98.29   20.50
  -5  11  -7  128.99   12.00
   5 -11  -7   79.59   78.69
   5 -11  -7  122.69   13.00
  -5 -11   7  127.99   14.40
   6 -11  -7    6.90    4.70
   0  12   7  151.28   70.49
   0 -12   7  -24.20   31.80
   0  12  -7  229.98  126.99
   0 -12  -7  -15.20   32.50
   1  12  -7   69.99   87.49
  -1  12   7    5.40    3.80
   1  12  -7    1.40    3.70
   1 -12   7   17.60   37.70
   1  12  -7    5.70    3.60
  -1  12   7  -14.30   73.29
  -1 -12  -7  -16.60   34.40
   1 -12   7    0.90    3.60
  -1 -12  -7    2.90    3.60
   1 -12   7    4.20    2.70
   1  12   7    5.80    3.20
  -1  12  -7    9.60    4.80
   1  12   7    6.00    4.70
  -1 -12   7   14.20    3.20
  -1  12  -7  -31.10   95.49
  -1 -12   7   52.09   25.20
   1  12   7   78.89   82.89
   1 -12  -7  -18.70   28.90
  -1 -12   7   10.20    5.00
   1 -12  -7    5.60    4.30
   2  12  -7   67.49  114.59
   2 -12  -7   83.19   90.89
  -3  12   7  140.09   17.70
   3 -12   7  103.69   54.39
   3  12  -7   75.29   82.29
  -3  12   7   67.19   72.19
   3  12  -7  132.69   16.30
   3 -12   7  137.29    9.20
  -3  12  -7  146.29   14.20
   3 -12  -7  124.29   13.90
  -3 -12   7  148.29   15.90
  -3 -12   7  141.69   15.40
   3 -12  -7   85.99   52.39
  -4 -12   7   19.70    8.60
   4 -12  -7   25.00    7.00
  -4 -12   7   30.20    9.30
  -4  12  -7   25.20    5.90
   6 -12  -7  121.79   13.80
   0 -13   7  213.68   17.10
   0  13  -7  228.18   16.10
   0  13   7  147.79  123.29
   0 -13  -7  192.88   19.90
   1  13  -7    9.70    6.40
   1 -13   7   21.00   33.90
  -1 -13  -7  -37.00   34.50
  -1  13   7  -37.10  108.19
   1  13  -7  129.19  144.99
   1  13  -7   13.00    5.10
   1 -13  -7  -60.89   46.60
   1 -13  -7   22.50    6.90
  -1  13  -7  -29.80  118.49
  -1 -13   7  -56.09   38.70
   1  13   7 -126.29  103.89
  -1  13  -7   13.90    6.00
  -2  13   7    0.60   92.29
   2  13  -7   38.60  122.19
  -2 -13   7   10.90    5.40
  -2 -13   7   -8.30   64.49
  -2  13  -7   13.80    5.50
   2 -13  -7   10.40    5.30
   2  13   7   30.20    6.70
   2  13   7 -187.48  152.48
  -3  13  -7   -1.30    5.50
  -3 -13   7    8.40    8.80
   3 -13  -7    4.10    4.60
  -4  13  -7  163.28   15.40
   4 -13  -7  157.48   16.20
   0 -14   7    1.90    3.70
   0  14  -7   -8.10    4.50
   0  14  -7 -249.68  181.88
   0  14   7 -325.57  232.28
   0 -14   7  -42.50   71.49
  -1 -14  -7  -52.89   47.60
   1  14  -7   36.90  181.08
  -1  14  -7   17.70    6.00
   1  14   7 -216.08  160.18
  -1 -14   7   20.90    6.30
   2  14  -7  157.58  176.18
  -2 -14  -7  -41.20   53.99
  -2 -14   7   -5.70   62.69
  -2  14  -7   25.00    9.00
   2  14   7   13.50  102.69
  -2 -14   7   37.40    8.80
  -3 -14   7  112.29   14.60
  -3  14  -7   96.39   14.70
   0   0   8  716.53  252.47
   0   0   8  734.83   39.60
   0   0  -8  762.52   39.50
   0   0  -8  693.63   40.50
   0   0   8  744.73   41.30
   0   0  -8  742.43   40.40
   0   0   8  731.83   40.40
  -1   0  -8  354.36   21.10
   1   0   8  372.06   21.60
  -1   0   8  179.98  117.59
   1   0   8  334.17   20.40
  -1   0  -8  392.26   20.30
  -1   0   8  336.87   22.90
   1   0  -8  335.37   22.00
  -1   0  -8  239.08  141.89
  -1   0   8  330.77   19.20
   1   0   8  315.47  166.88
   1   0   8  356.46   21.30
   1   0  -8  319.87   20.70
  -1   0   8  384.66   21.60
  -1   0   8  425.86  183.78
   2   0  -8   58.49    7.20
   2   0   8   55.39    4.50
  -2   0   8   50.99   78.59
  -2   0   8   75.29   90.19
   2   0  -8   46.30    5.40
  -2   0   8   56.89    6.10
  -2   0  -8   55.39    6.20
   2   0   8   38.10   41.30
  -2   0  -8  104.19   93.89
  -2   0  -8   49.20    4.20
   2   0   8   51.79    6.00
  -3   0   8   20.90    4.40
   3   0  -8   22.00    5.60
   3   0   8   24.70    2.60
  -3   0   8   29.60   83.59
   3   0   8   21.70    4.70
  -3   0  -8   22.30    4.70
   3   0  -8   21.40    4.20
   3   0   8   72.59   57.69
  -3   0  -8   10.40   44.60
   4   0  -8 1369.76   75.49
   4   0   8 1265.37   67.49
  -4   0  -8 1218.18   72.29
  -4   0   8 1276.87   72.59
   4   0   8 1449.76   73.79
   4   0  -8 1350.36   71.79
  -5   0   8    5.60    3.00
  -5   0   8    6.00    8.00
   5   0  -8    4.70    3.70
  -5   0  -8    2.10    2.40
  -5   0  -8   -1.10    6.30
   5   0   8    2.70    1.20
   5   0   8   -0.30    2.10
   5   0   8    1.40    9.10
   5   0  -8    1.30    2.00
   6   0  -8   69.99    8.70
   6   0  -8   67.19   12.50
  -6   0  -8   71.09    9.40
   6   0   8   73.69    6.80
   6   0   8   75.99    9.80
   6   0   8   67.69    5.80
   6   0   8   61.39    9.70
  -6   0   8   76.39   10.30
   8   0   8  114.79    9.60
  -8   0  -8  116.59   13.70
   8   0   8  135.99   52.69
  -8   0   8  103.39   15.00
   8   0   8  124.19    9.10
   0  -1  -8  153.68  102.69
   0   1  -8  357.26   20.80
   0   1   8  324.77   20.20
   0  -1  -8  341.87   19.80
   0  -1  -8  319.97   20.40
   0  -1   8  353.86   20.10
   0   1  -8  330.27   20.50
   0   1   8  345.97   19.80
   0   1   8  240.38  150.18
   0  -1   8  320.47  153.18
   0  -1   8  174.78  123.39
   0  -1   8  364.36   20.70
   1  -1   8  527.65   32.40
  -1  -1  -8  547.65   32.50
   1   1  -8  543.85   33.70
  -1  -1  -8  573.24   31.70
  -1   1   8  549.65   32.20
  -1   1   8  551.74   34.10
   1   1  -8  575.84   32.60
   1  -1   8  547.65   32.50
  -1  -1  -8  687.73  171.98
   1  -1   8  553.64  242.88
   1  -1   8  521.75  192.88
  -1   1   8  552.74   30.40
  -1   1   8  311.57  150.38
   1   1   8  565.54   32.10
   1  -1  -8  341.17  164.08
   1   1   8  557.64   32.80
   1  -1  -8  602.34   32.40
  -1   1  -8  590.54   32.60
   1  -1  -8  639.64   30.70
  -1   1  -8  628.74   31.30
  -1  -1   8  601.64   31.00
   1   1   8  632.84   33.00
  -1  -1   8  717.33  281.07
   1  -1  -8  613.74   33.80
  -1  -1   8  560.44   32.80
   2  -1   8  558.94   32.70
   2  -1   8  497.25  273.37
  -2  -1  -8  560.24   29.90
  -2   1   8  684.73  269.27
  -2   1   8  535.35  234.28
   2  -1   8  299.17  147.59
  -2  -1  -8  531.25   32.00
  -2   1   8  517.55   33.90
  -2   1   8  539.15   31.30
  -2  -1  -8  416.26  196.18
   2   1  -8  538.15   33.90
   2   1   8  958.10  223.38
  -2  -1   8  585.34   32.20
   2   1   8  586.54   32.40
   2   1   8  567.14   30.20
  -2   1  -8  510.95   28.30
  -2  -1   8  415.86  215.08
  -2   1  -8  533.45   31.80
  -2  -1   8  566.04   28.50
   2  -1  -8  502.55   30.70
   3   1  -8 1568.14   83.19
   3   1  -8 1591.84   79.89
  -3   1   8 1843.02  386.16
  -3   1   8 1315.67  322.17
  -3  -1  -8 1722.03   81.29
  -3  -1  -8 1601.74  353.76
   3  -1   8 1530.85   80.49
  -3   1   8 1532.75   79.49
   3  -1   8 1528.25  334.77
  -3   1   8 1515.95   83.59
  -3  -1   8 1255.67  389.16
   3   1   8 1490.65   76.79
  -3   1  -8 1446.16   79.79
  -3  -1   8 1292.77   79.39
   3  -1  -8 1434.46   81.39
   3   1   8 1355.56   79.79
   3  -1  -8 1342.57   80.09
   3   1   8 1561.44  337.67
   4   1  -8  347.47   26.30
  -4  -1  -8  312.37   23.60
   4  -1   8  336.97   24.10
  -4   1   8  327.97   23.30
   4   1  -8  328.97   23.00
   4   1   8  370.16   24.50
   4  -1  -8  355.26   25.50
  -4  -1   8  374.56   24.80
   4  -1  -8  387.16   23.10
   4   1   8  360.66   20.50
  -4   1  -8  394.46   24.60
   5   1  -8  192.98   18.80
   5   1  -8  190.18   16.10
  -5  -1  -8  204.48   17.10
   5  -1   8  207.38   17.30
  -5   1   8  197.78   16.50
   5  -1  -8  231.38   16.20
  -5  -1   8  212.58   11.40
   5   1   8  188.88   16.70
  -5   1  -8  213.88   17.10
   5   1   8  198.48   13.20
   5  -1  -8  203.68   18.30
  -6   1   8  392.76   28.00
  -6  -1  -8  392.36   28.00
   6  -1   8  388.26   21.00
   6   1  -8  398.86   27.30
   6  -1   8  386.36   29.20
   6  -1   8  426.06   28.80
   6  -1   8  366.36   20.70
   6   1  -8  385.86   30.50
  -6   1  -8  408.06   28.00
   6  -1  -8  378.16   29.20
  -6  -1   8  374.66   28.60
   6   1   8  420.16   23.60
   6   1   8  403.96   30.30
   6  -1  -8  380.26   26.30
   6   1   8  362.56   27.50
  -7  -1  -8  337.37   25.50
   7  -1   8  300.67   17.50
   7  -1   8  341.27   18.00
  -7   1   8  342.87   25.90
   7  -1  -8  338.97   30.70
   7   1   8  310.57   20.00
  -7  -1   8  299.87   25.90
   7   1   8  285.47   21.20
  -7   1  -8  313.67   24.80
   8  -1   8   90.69    6.80
   8  -1   8   97.49    7.20
  -8  -1  -8   92.19   12.40
  -8   1   8  113.19   14.80
   8  -1   8   77.89   45.40
   8   1   8  122.29    9.70
   8   1   8  114.29   10.70
  -8   1  -8  125.99   14.10
  -8  -1   8  125.99   15.60
   0   2  -8  447.96   26.90
   0   2   8  229.28  118.69
   0   2  -8  466.55   27.40
   0  -2  -8  444.06   26.10
   0  -2  -8  487.25   27.30
   0   2   8  442.26   26.00
   0   2   8  465.35   26.70
   0  -2   8  449.36   26.80
   0  -2   8  516.95   26.80
   0  -2   8  626.44  264.27
   0  -2  -8  341.77  158.98
   0   2   8  477.85   27.80
  -1  -2  -8  181.88   12.20
  -1   2   8  148.99  113.29
  -1   2   8  155.78   11.70
   1  -2   8  106.59   53.49
   1  -2   8  166.08   12.40
   1   2  -8   62.39  124.39
   1  -2   8   63.59  115.99
  -1   2   8  160.78   10.60
   1  -2   8  161.28   12.00
   1   2  -8  152.98   13.40
   1   2  -8  150.18   12.10
  -1   2   8  152.58   13.20
  -1  -2  -8  171.78   12.50
   1  -2  -8  202.58   13.70
  -1  -2   8  180.48   12.70
  -1   2  -8  201.28   11.50
  -1  -2   8  200.58   11.50
   1   2   8  184.38   12.60
   1  -2  -8  197.48   11.10
  -1  -2   8  329.17  159.78
   1   2   8  206.78  134.69
   1  -2  -8  188.58   77.49
   1  -2  -8  195.78   12.30
   1   2   8  179.68   14.00
   2   2  -8  899.61   51.49
  -2  -2  -8  640.44  234.18
  -2  -2  -8  887.31   50.39
  -2   2   8  927.61   50.89
  -2   2   8  907.81   53.89
  -2   2   8  931.81  299.97
   2  -2   8  941.41   52.29
  -2  -2  -8  787.02   51.39
   2  -2   8  512.45  252.27
   2  -2   8  950.80   51.49
   2   2  -8  629.84  260.47
  -2  -2   8  839.02  329.37
   2  -2  -8 1009.00   50.79
   2   2   8 1374.66  305.77
   2  -2  -8 1056.09  263.07
   2  -2  -8  933.01   52.89
   2  -2  -8 1017.40   48.10
   2   2   8 1047.30   50.99
  -2  -2   8 1044.90   52.79
  -3   2   8  293.97   22.00
  -3   2   8  254.17   18.00
  -3  -2  -8  139.19  116.29
  -3   2   8  173.88  140.89
  -3  -2  -8  284.57   17.80
  -3   2   8  296.17  171.88
  -3  -2  -8  261.87   19.40
   3   2  -8  400.16  144.19
   3   2  -8  293.37   22.20
   3   2  -8  277.07   19.10
   3  -2   8  195.28  162.88
   3  -2   8  250.37   19.10
   3   2   8  247.48   18.90
  -3   2  -8  293.07   19.40
   3  -2  -8  284.97   20.40
  -3  -2   8  289.07   19.80
  -3  -2   8  286.67   15.80
   3  -2  -8  314.17   18.20
   3   2   8  368.36  174.18
   3   2   8  280.77   18.80
  -3  -2   8  426.66  217.08
   4   2  -8  145.69   15.00
  -4   2   8  132.49   14.70
   4   2  -8  132.49   12.20
  -4   2   8  135.59   11.80
   4  -2   8  132.99   12.80
  -4  -2  -8  165.98   13.60
   4   2   8  147.79   10.50
   4  -2  -8  146.89   13.70
  -4   2  -8  135.99   12.40
   4   2   8  135.69   12.50
  -4  -2   8  140.59   13.30
  -4  -2   8  136.09    8.90
   4  -2  -8  147.29   11.40
   5  -2   8  421.36   32.40
  -5  -2  -8  439.56   30.50
   5   2  -8  399.76   29.20
  -5   2   8  450.35   29.60
   5   2  -8  420.66   44.00
  -5   2  -8  478.35   30.50
  -5  -2   8  474.95   25.30
  -5  -2   8  491.05   32.00
   5  -2  -8  488.45   28.80
   5   2   8  478.45   27.20
   5  -2  -8  446.06   31.50
   6  -2   8   34.90    8.00
   6  -2   8   24.10    6.30
   6   2  -8   20.00   11.00
  -6  -2  -8    5.10   10.70
   6  -2   8  -10.10   29.80
  -6  -2  -8   22.80    6.50
   6  -2   8    6.20   14.30
   6   2  -8   27.00    6.40
   6  -2  -8   36.90    8.20
   6   2   8   42.10   12.40
  -6  -2   8    3.20   11.90
  -6  -2   8   37.30    8.20
  -7  -2  -8    4.20   15.20
  -7  -2  -8   20.90    6.40
  -7   2   8   16.50    6.20
   7  -2   8   18.70   19.10
  -7  -2   8   28.60    7.90
   7  -2  -8   30.10    6.40
   7   2   8   32.00    5.60
  -8   2   8   49.80   10.20
  -8  -2  -8   46.20   10.10
  -8  -2   8   29.40    9.20
  -8  -2   8   -5.40   30.70
   8   2   8   38.10    6.60
   0  -3  -8  467.15  198.78
   0  -3  -8  806.52   44.60
   0  -3   8  808.02   44.70
   0  -3   8  619.44  288.67
   0   3   8 1318.97  285.47
   0   3   8  877.61   44.50
   0  -3   8  814.12   45.10
   0   3   8  795.72   46.00
   0   3  -8  662.43  318.77
   0   3  -8  884.31   45.30
   0  -3  -8  828.62   45.60
   0   3   8  777.42   44.50
   1   3  -8  326.07  267.57
   1  -3   8  395.46   22.80
   1  -3   8  356.26  231.48
  -1   3   8  352.26   21.80
  -1  -3  -8  366.76   23.10
  -1   3   8  173.78  118.89
  -1  -3  -8  368.16  191.58
  -1   3   8  364.16   21.20
  -1  -3  -8  368.96   22.90
  -1   3   8  350.56   24.10
   1  -3   8  352.46   23.00
   1   3   8  201.18  136.69
   1  -3  -8  360.46  182.58
   1   3   8  424.56   23.40
  -1   3  -8  378.26   22.10
   1   3   8  418.26   23.70
   1  -3  -8  398.66   21.60
  -1  -3   8  387.56  209.38
   2  -3   8 2122.89  480.05
   2  -3   8 2183.28  117.79
  -2  -3  -8 2291.57  118.19
  -2  -3  -8 2273.07  119.39
  -2   3   8 2236.88  117.19
   2   3  -8 3025.30  575.14
   2   3  -8 2059.29  118.29
  -2  -3  -8 2282.37  459.65
  -2   3   8 2115.09  120.69
   2  -3   8 2517.15  119.79
   2  -3   8 2058.29  423.66
  -2   3   8 2232.08  437.16
   2  -3  -8 2566.64  420.46
   2  -3  -8 2242.78  116.89
  -2   3  -8 2226.38  114.39
   2   3   8 2319.87  118.19
   2  -3  -8 2196.78  115.39
  -2  -3   8 2181.58  119.19
  -2  -3   8 2387.76  116.49
  -2  -3   8 2361.96  530.65
   2   3   8 2353.36  119.09
  -2   3  -8 2376.66  114.29
   2  -3  -8 2368.16  120.19
   2   3   8 2583.74  501.45
   3  -3   8  541.45   29.30
  -3  -3  -8  443.16   29.70
   3   3  -8  432.46   29.00
  -3  -3  -8  465.75   28.60
  -3   3   8  452.45   27.90
  -3   3   8  469.05   32.00
   3  -3   8  475.65   30.10
   3  -3  -8  457.25   30.30
   3  -3  -8  490.25   25.00
   3   3   8  473.85   29.70
  -3  -3   8  485.95   30.30
   3  -3  -8  473.85   27.40
  -3  -3   8  518.45   26.70
   3   3   8  472.25   28.10
  -5   3   8  246.48   17.70
   5   3  -8  235.38   21.90
   5   3  -8  229.08   18.30
  -5  -3  -8  249.18   19.40
   5  -3   8  214.68   18.70
   5   3   8  216.28   19.70
   5   3   8  243.48   16.40
   5  -3  -8  216.08   21.40
  -5  -3   8  223.78   19.40
   5   3   8  218.38   18.20
   5  -3  -8  214.58   16.00
   6   3  -8   86.39   33.90
  -7   3   8  206.08   18.50
  -7  -3  -8  227.58   20.50
   7  -3  -8  203.08   16.90
  -7  -3   8  211.98   14.50
   7   3   8  222.78   16.80
  -7  -3   8  218.18   24.70
  -8   3   8  150.48   16.40
  -8  -3  -8  160.18   29.90
  -8  -3   8  136.59   11.00
   0  -4  -8 1704.83   86.29
   0   4   8 1513.25  423.36
   0  -4  -8 1306.07  385.46
   0   4   8 1603.94   85.59
   0  -4   8 1195.48  377.36
   0  -4  -8 1711.33   87.59
   0   4  -8 1329.07  440.46
   0   4  -8 1648.04   86.19
   0   4   8 1784.22   88.49
   0  -4   8 1567.04   86.29
   0   4   8 1627.44   85.79
  -1   4   8  812.82   46.30
  -1  -4  -8  854.71   45.00
  -1   4   8  824.42   42.80
  -1  -4  -8  696.03  284.67
  -1   4   8  494.05  225.58
   1  -4   8  774.82   43.60
   1   4  -8  729.13   43.90
   1   4  -8  651.63  345.97
  -1  -4  -8  717.93   48.70
  -1   4   8  789.92   42.80
   1  -4   8  833.72   44.90
   1   4   8  612.54  271.67
   1  -4  -8  793.22   45.30
   1   4   8  819.02   45.10
   1  -4  -8  845.42   44.70
  -1   4  -8 1074.59  435.56
  -1  -4   8  390.66  218.18
  -1  -4   8  806.72   44.80
   1  -4  -8  656.33  255.37
  -1   4  -8  785.82   44.00
   2  -4   8  278.47   19.40
  -2   4   8  308.37   19.00
   2   4  -8   45.00  192.78
   2  -4   8  294.97   21.10
  -2   4   8  296.07   22.30
  -2  -4  -8  255.37  180.08
   2  -4   8  489.65  239.68
   2   4  -8  299.77   20.70
  -2  -4  -8  328.37   21.80
  -2   4   8  292.97  182.98
  -2   4  -8  357.96  252.57
   2  -4  -8  321.57   19.20
   2  -4  -8  339.97   22.20
   2   4   8  224.18  170.78
  -2   4  -8  334.37   17.50
  -2  -4   8  324.27   21.60
   2   4   8  347.87   21.10
   2   4   8  327.47   21.20
  -2  -4   8  334.27   19.60
   2  -4  -8  439.76  205.58
  -2  -4   8  256.97  174.78
   2  -4  -8  329.17   18.60
  -3   4   8  289.47   18.20
  -3  -4  -8  268.57   20.50
   3   4  -8  290.57   20.10
   3  -4   8  261.77   20.10
  -3   4   8  284.57   22.20
   3  -4   8  281.27   18.80
  -3  -4  -8  272.67   19.80
   3  -4  -8  300.47   16.70
   3  -4  -8  302.27   21.30
   3  -4  -8  301.47   17.70
  -3  -4   8  319.97   21.60
   3   4   8  269.57   19.90
   3   4   8  319.87   19.90
  -3  -4   8  275.57   17.70
   4  -4   8  981.00   55.59
  -4   4   8  994.30   61.99
   4   4  -8  974.20   57.19
   4  -4   8  932.31   57.69
  -4   4   8  983.90   55.09
  -4  -4  -8 1006.20   58.49
   4   4   8 1042.10   56.09
   4  -4  -8 1033.80   54.09
   4   4   8  967.70   57.49
   4  -4  -8 1002.10   58.49
  -4  -4   8  993.10   58.99
   4  -4  -8 1034.00   52.19
  -4  -4   8 1021.60   54.09
   4  -4  -8 1047.50   52.09
  -5   4   8   98.89   12.80
  -5   4   8   95.09    9.10
   5   4  -8   38.50   32.90
   5   4  -8   85.29    9.90
  -5  -4  -8   93.69   10.80
   5  -4   8  102.39   11.20
   5  -4  -8   68.09    7.30
   5   4   8   69.09    9.40
   5  -4  -8   80.99    5.80
  -5  -4   8   81.19    7.50
   5  -4  -8   81.89    6.00
  -5  -4   8   79.09   10.60
   5   4   8   75.59   10.80
   5  -4  -8   82.29   10.60
   5   4   8   82.89    8.80
  -6  -4  -8  110.39   13.10
   6  -4   8   51.99   34.00
  -6   4   8  106.89   11.00
   6  -4   8   89.09   12.30
   6  -4  -8  109.79   10.00
  -6  -4   8  105.19   13.50
   6  -4  -8  107.69    7.10
   6   4   8  114.09   10.90
  -6  -4   8  103.89    9.20
   6  -4  -8  101.89    7.20
  -7  -4  -8   45.00   10.00
  -7   4   8   49.90    9.30
   7  -4   8   50.99   18.50
   7  -4  -8   54.89    7.40
  -7  -4   8   55.79    6.60
  -7  -4   8   59.09   11.70
   7  -4  -8   56.59    4.60
   7  -4  -8   56.09    4.60
   8   4   8  336.57   24.10
  -8  -4   8  330.17   21.60
   0   5  -8   40.20  172.38
   0  -5  -8   71.99    7.80
   0  -5   8   71.79    7.20
   0  -5  -8    0.40   48.10
   0   5   8   75.79    8.30
   0   5  -8   66.59    6.80
   0   5   8   69.09    6.90
   0   5   8   79.39    6.90
   0   5   8   25.90   86.09
   0  -5  -8   69.49    7.00
   0  -5   8    0.00  143.19
   1  -5   8  160.48   12.70
  -1  -5  -8  173.68   14.20
  -1  -5  -8  154.78   13.50
  -1   5   8  162.78   14.70
  -1  -5  -8   48.80   89.29
  -1   5   8  168.68   12.50
  -1   5   8   47.80  106.89
   1   5  -8  202.38  169.18
  -1   5   8  171.38   12.00
   1   5  -8  179.08   13.60
   1   5   8  213.98   14.30
   1   5   8  205.08   15.00
   1  -5  -8  211.48   13.30
   1   5   8  172.58  144.79
  -1   5  -8  446.06  231.38
  -1   5  -8  220.08   13.20
  -1  -5   8  193.38   14.30
  -1  -5   8  233.18  194.98
   1  -5  -8  184.88   76.99
  -1   5  -8  196.58   14.00
   1  -5  -8  208.28   15.00
   2  -5   8 1183.98   65.09
  -2  -5  -8 1271.67   67.89
   2  -5   8 1309.67   68.09
  -2  -5  -8 1294.57   67.69
  -2   5   8 1280.37   69.59
  -2   5   8 1237.88   65.69
   2   5  -8 1248.78   66.99
   2   5   8 1064.09   66.39
  -2  -5   8 1190.58   65.29
  -2  -5   8 1356.66   68.29
  -2   5  -8 1159.28   63.19
   2   5   8 1223.68   66.99
   2  -5  -8 1129.19   64.19
   2  -5  -8 1189.68   67.79
   3   5  -8  309.17   22.50
  -3   5   8  313.57   20.20
   3  -5   8  336.17   23.60
  -3  -5  -8  305.07   22.90
  -3  -5  -8  289.47   23.00
   3  -5   8  287.77   20.60
  -3   5   8  354.06   25.70
   3   5   8  382.76   24.00
   3  -5  -8  362.76   20.20
   3   5   8  356.26   23.10
  -3  -5   8  363.16   21.50
  -3  -5   8  383.06   24.90
   3  -5  -8  335.17   23.80
   3  -5  -8  373.56   20.30
   4  -5   8  108.29   13.10
  -4   5   8   99.79   12.30
   4   5  -8   96.39   14.30
  -4   5   8   97.99    8.60
   4  -5   8   96.09    9.10
   4  -5   8   44.50   30.60
  -4  -5  -8  103.49   11.50
   4  -5  -8  100.19    8.00
   4  -5  -8  111.99   11.60
   4  -5  -8   92.29    7.40
  -4  -5   8  105.39   11.90
   4   5   8  114.19   10.70
  -4  -5   8  115.19    9.30
   4   5   8  100.39   11.90
  -5  -5  -8  334.67   25.90
  -5   5   8  318.07   27.80
   5   5  -8  302.77   24.50
   5  -5   8  332.77   23.00
   5  -5   8  316.97   25.60
  -5   5   8  300.47   22.10
   5  -5  -8  377.76   26.60
  -5  -5   8  359.36   27.40
  -5  -5   8  356.36   22.60
   5   5   8  384.46   28.10
   5  -5  -8  371.16   20.70
   5  -5  -8  368.36   20.40
   5  -5  -8  362.76   21.50
   5   5   8  372.06   25.90
   5   5   8  381.66   24.50
   6   5  -8   76.39   47.40
   6  -5   8  126.79   38.20
  -6  -5   8   64.89   28.50
   6   5   8   23.10   33.70
  -7  -5  -8  120.19   14.50
   7  -5   8   95.29   11.80
  -7   5   8   99.79   10.80
   7  -5  -8   78.09    8.80
  -7  -5   8   95.79   14.40
   7  -5  -8   84.09    7.00
   7  -5  -8   74.79    9.10
   7   5   8   88.89   10.10
  -7  -5   8   92.69    9.30
   8   5   8   36.80    8.10
   8  -5  -8   25.80    6.00
  -8  -5   8   24.90    6.30
   0  -6  -8  101.89    9.70
   0   6   8  110.99    9.00
   0   6   8  127.99   10.10
   0   6  -8  112.39    9.50
   0  -6   8  104.29    9.60
   0   6   8  120.19   11.40
   0  -6  -8  108.99   10.60
   0   6  -8  114.19   10.30
  -1   6   8  660.13   35.70
  -1   6   8  641.54   39.20
  -1  -6  -8  614.74   37.90
  -1  -6  -8  640.14   37.60
   1  -6   8  607.74   35.80
   1   6  -8  633.94   36.60
   1   6   8  609.54   38.10
   1   6   8  598.84   36.70
   1  -6  -8  618.24   36.00
  -1   6  -8  637.04   35.60
  -1   6  -8  642.64   36.10
  -1  -6   8  631.44   37.30
   1  -6  -8  607.84   38.10
   2  -6   8  276.37   17.70
  -2   6   8  275.37   16.30
  -2  -6  -8  224.78   19.00
   2   6  -8  229.58   44.90
   2   6  -8  272.57   19.10
  -2  -6  -8  282.47   20.40
  -2   6   8  290.67   21.60
   2  -6   8  261.57   19.60
   2   6   8  267.47   19.70
   2  -6  -8  263.47   17.50
   2  -6  -8  277.17   20.10
   2   6   8  285.57   19.50
  -2  -6   8  268.77   19.70
  -2   6  -8  290.97   16.80
  -2  -6   8  258.47   18.20
  -3  -6  -8  239.48   18.40
  -3   6   8  247.68   14.10
   3   6  -8  246.08   49.50
   3  -6   8  246.78   18.30
   3   6  -8  242.78   17.30
   3  -6   8  222.08   15.00
  -3   6   8  271.77   20.50
  -3  -6  -8  256.17   18.80
   3  -6  -8  197.88   14.20
   3   6   8  181.18   16.40
   3   6   8  202.38   17.60
  -3   6  -8  184.58   12.70
  -3  -6   8  192.18   15.10
   3  -6  -8  194.38   17.00
   3   6   8  188.28   16.40
  -4   6   8   53.69   10.20
   4  -6   8   45.90    5.80
   4  -6   8   29.80   24.50
   4   6  -8   31.80   42.20
   4  -6   8   54.59    8.40
  -4  -6  -8   53.19    8.00
   4   6  -8   54.79    8.10
  -4   6   8   48.20    5.20
   4  -6  -8   43.70    8.50
   4   6   8   44.70    8.10
   4   6   8   45.30    9.30
   4  -6  -8   45.80    5.10
   4  -6  -8   47.80   17.80
  -4  -6   8   48.40    6.30
   4   6   8   42.70    7.90
   4  -6  -8   45.90    4.70
  -4  -6   8   48.40    8.90
   5  -6   8  277.77   18.40
  -5   6   8  314.07   18.20
  -5   6   8  278.37   24.50
  -5  -6  -8  274.07   22.10
   5  -6  -8  222.88   16.10
   5  -6  -8  247.38   20.80
  -5  -6   8  240.58   18.00
  -5  -6   8  215.48   21.30
   5   6   8  254.57   19.90
   5  -6  -8  263.77   16.40
   5  -6  -8  246.98   16.00
   6  -6   8   50.09    8.60
  -6  -6  -8   32.00    7.90
  -6   6   8   43.10   10.70
  -6   6   8   10.70   16.50
  -6   6   8   42.20    5.90
   6  -6   8    2.10   17.90
   6  -6  -8   29.80    4.90
   6  -6  -8   27.50    4.40
  -6  -6   8   31.20    6.00
  -6  -6   8   25.90   12.10
   6   6   8   35.20    7.20
   6  -6  -8   30.90    4.90
   7  -6   8   52.09    7.00
  -7  -6  -8   55.29   11.50
   7  -6   8   72.49    9.70
   7  -6  -8   47.70    5.60
   7  -6  -8   39.60    5.80
   7   6   8   28.80    7.80
   7  -6  -8   46.80    5.10
   8  -6   8   23.80    6.30
  -8  -6   8   19.50    5.60
   8   6   8   15.20    5.70
   0   7  -8  797.22   44.30
   0   7  -8  778.22   45.40
   0  -7  -8  780.22   45.50
   0   7   8  709.63   44.50
   0   7   8  801.22   47.50
   0  -7   8  811.32   45.00
   0  -7  -8  749.13   46.50
   0   7   8  863.31   43.70
   1   7  -8  557.64   33.60
   1   7  -8  535.45   31.30
   1  -7   8  482.15   30.10
  -1  -7  -8  535.25   32.60
  -1   7   8  540.45   35.20
  -1  -7  -8  487.55   32.90
   1  -7  -8  506.25   31.10
  -1   7  -8  509.15   30.60
  -1   7  -8  482.85   30.20
   1   7   8  544.55   32.20
   1  -7  -8  481.95   32.60
  -1  -7   8  522.15   32.00
   1   7   8  502.95   33.10
   2   7  -8  161.98   13.20
  -2   7   8  149.79   10.00
   2  -7   8  155.18   11.70
  -2  -7  -8  171.38   17.10
  -2   7   8  137.89   14.40
  -2  -7  -8  160.18   14.60
   2   7   8  156.58   14.00
   2  -7  -8  144.29   13.80
   2  -7  -8  163.88   12.40
  -2   7  -8  153.08   11.20
   2   7   8  160.18   13.80
  -2  -7   8  144.79   12.50
  -2  -7   8  147.29   13.60
   2   7   8  147.99   13.20
  -3   7   8  139.09    9.40
  -3  -7  -8  112.49   13.30
   3  -7   8  151.28   14.10
  -3  -7  -8  133.79   13.50
  -3   7   8  134.19   14.30
   3  -7   8  147.09   11.10
   3   7  -8  139.79   13.10
  -3   7   8  157.18   30.60
   3  -7  -8  158.88   14.30
  -3  -7   8  145.79   12.40
  -3  -7   8  133.89   13.70
   3   7   8  146.39   13.30
   3   7   8   75.09   39.70
   3   7   8  140.89   13.90
   3  -7  -8  149.39   11.50
  -3   7  -8  161.58   10.40
   3   7   8  150.38   13.90
   4   7  -8  148.69   14.20
   4  -7   8  153.88   12.10
  -4   7   8  152.78   10.60
  -4  -7  -8  155.48   15.40
   4  -7   8  179.98   16.90
  -4   7   8  197.98   18.40
   4   7   8  155.68   15.80
   4  -7  -8  151.68   14.60
   4   7   8  171.18   15.20
   4   7   8  172.08   21.50
  -4  -7   8  165.78   16.30
   4  -7  -8  159.88   12.00
  -4  -7   8  144.59   13.30
  -4   7  -8  166.98   10.30
   5  -7   8  115.49   10.00
  -5   7   8  113.59   14.90
  -5   7   8  118.09   10.60
  -5  -7  -8  111.59   13.20
   5  -7   8   68.09   38.80
  -5  -7   8  118.69   11.30
   5  -7  -8  107.79    9.50
   5  -7  -8  124.09    9.90
  -5  -7   8  121.39   14.70
   5  -7  -8  122.29    8.40
   5   7   8   87.09   11.40
   6  -7   8   80.29   10.10
  -6   7   8   84.59   15.00
  -6   7   8   30.40   20.90
   6  -7   8    8.10   40.70
  -6  -7  -8  102.29   13.00
   6  -7  -8   61.69    7.10
   6  -7  -8   51.79    5.70
   6  -7  -8   61.69    6.60
   6   7   8   64.09    9.80
  -6  -7   8   57.89    8.30
  -6  -7   8   81.19   14.60
   7  -7   8   36.40    6.60
   7  -7   8   35.80    8.00
   7  -7  -8   34.20    5.40
  -7  -7   8   43.90    8.00
   7  -7  -8   38.90    5.70
   7   7   8   28.30    7.40
   7  -7  -8   38.80    5.10
   8  -7   8   42.60    7.50
   8   7   8   20.40    7.10
  -8  -7   8   21.70    7.10
   0   8  -8 1505.05   82.19
   0  -8  -8 1516.55   84.09
   0   8   8 1652.13   81.39
   0  -8  -8 1517.25   89.39
   0   8  -8 1455.55   83.69
   0   8   8 1563.84   82.29
   0   8   8 1466.45   85.89
   0   8   8 1574.84   83.69
   0  -8   8 1627.84   83.39
  -1   8   8  134.29    9.30
   1   8  -8  136.59   11.60
  -1   8   8  135.19   13.90
  -1  -8  -8  158.28   19.70
   1  -8   8  135.39   11.10
  -1  -8  -8  134.79   12.80
   1   8  -8  142.69   13.10
  -1  -8   8  134.79   12.20
   1   8   8  132.29   13.30
  -1   8  -8  123.29   10.70
  -1   8  -8  132.19   11.20
   1  -8  -8  123.19   13.20
   1  -8  -8  135.19   11.90
   1   8   8  122.19   11.60
   1   8   8  131.99   12.10
   1   8   8   88.89   34.40
  -2   8   8  101.69   12.00
  -2  -8  -8   97.09   11.40
   2   8  -8  100.89   12.00
   2  -8   8  108.49    9.40
   2   8  -8  109.09   10.80
  -2   8   8   98.99    7.20
  -2  -8  -8  114.39   12.60
   2  -8  -8  158.48   33.00
  -2  -8   8  109.09   16.70
   2  -8  -8  114.69   11.90
   2   8   8  127.59   12.20
   2   8   8  127.89   12.00
   2   8   8  117.99   12.20
   2  -8  -8  105.49   10.10
  -2   8  -8  124.69   10.00
   3  -8   8   28.30   21.80
  -3  -8  -8   49.30    9.30
  -3  -8  -8   50.69    9.70
   3   8  -8   54.59   10.60
   3  -8   8   59.09    6.10
  -3   8   8   29.30   32.70
   3   8  -8    7.30   44.60
   3  -8   8   53.89    9.50
   3   8  -8   54.79    7.90
  -3   8   8   66.29   10.00
   3  -8  -8   49.80    6.30
  -3   8  -8   40.90    5.30
  -3  -8   8   45.30    9.00
   3   8   8   43.30    8.60
   3   8   8   35.40    7.60
   3   8   8   19.50   23.90
  -3  -8   8   46.00    6.90
   3  -8  -8   38.30    8.00
  -3   8  -8   47.60   38.10
   3   8   8   41.00    8.30
  -3  -8   8   33.60   21.40
  -5   8   8   27.20    8.80
   5   8  -8  -69.69   92.59
   5  -8   8   24.50    4.70
   5  -8   8  -24.40   33.70
   5  -8  -8   30.40    5.40
  -5  -8   8   27.90    8.30
   5   8   8  -32.10   54.69
   5   8   8   25.60    7.00
  -5  -8   8   28.10    6.40
  -5  -8   8   43.10   28.00
   5  -8  -8   19.60    4.40
   6  -8   8   -0.10    3.40
  -6   8   8   45.20   28.40
  -6   8   8    8.60    6.40
   6  -8   8  154.78   72.49
   6  -8   8    4.30    2.80
  -6  -8  -8   15.30    6.50
  -6  -8   8   11.10    3.60
  -6  -8   8    7.50    5.10
   6  -8  -8    9.70    2.80
   6  -8  -8    7.00    3.40
   6   8   8    3.10    4.50
   7  -8   8   26.80    5.10
   7   8   8   14.30    6.10
  -7  -8   8    5.00    5.50
   7  -8  -8   15.30    3.70
  -8  -8   8   81.79   13.30
   0   9   8   60.49    9.00
   0   9  -8   50.39    7.50
   0   9   8   52.99    5.90
   0   9   8   56.19    6.50
   0  -9   8   64.69    7.50
   0   9  -8   57.09    6.80
   0   9   8   74.99   31.30
   0  -9  -8   59.39    9.10
   0  -9  -8   56.99    7.90
  -1   9   8  149.69   15.50
  -1  -9  -8  134.99   14.10
  -1   9   8  152.08   10.20
   1   9  -8  124.39   48.00
  -1  -9  -8  133.29   14.90
   1   9  -8  153.78   14.80
   1  -9   8  141.49   12.30
  -1   9   8  145.89   10.90
   1   9  -8  143.89   12.80
   1  -9  -8  184.08   15.30
  -1   9  -8  177.68   14.00
  -1   9  -8  180.28   13.00
   1  -9  -8  158.28   15.20
  -1  -9   8  173.58   14.60
   1   9   8  181.28   16.40
  -1  -9   8  183.18   15.10
   1   9   8  188.08   15.10
   1   9   8  173.38   13.80
  -2  -9  -8  228.98   18.30
   2   9  -8  241.68   19.10
  -2  -9  -8  235.08   19.50
  -2   9   8  100.39   50.39
  -2   9   8  226.48   19.50
   2   9  -8  105.49   51.79
   2   9  -8  225.28   16.40
   2  -9   8  220.08   14.50
   2   9   8  118.29   44.20
   2   9   8  158.18   16.50
   2  -9  -8  203.98   25.10
  -2  -9   8  195.58   16.80
  -2   9  -8  178.68   14.50
   2   9   8  164.28   16.00
   2   9   8  198.08   16.40
   2  -9  -8  173.38   15.20
  -2  -9   8  184.68   16.20
   3   9  -8  -64.79   52.59
  -3  -9  -8   22.20    6.20
   3  -9   8   26.50   24.20
   3   9  -8   33.60    8.40
  -3   9   8   32.40    7.90
   3  -9   8   27.90    4.80
   3   9  -8   32.00    6.80
  -3   9   8   72.19   41.20
  -3  -9   8   15.70    5.40
  -3   9  -8   32.70    5.40
  -3  -9   8   11.80   27.10
   3   9   8   21.80    8.10
  -3  -9   8   20.60    5.20
   3   9   8   22.70    6.30
   3   9   8   25.20   45.50
  -3   9  -8   55.19   42.40
   3  -9  -8   22.30    5.00
   3  -9  -8   21.10   19.80
   4   9  -8   21.40    7.20
   4  -9   8   37.80    4.80
  -4  -9  -8   31.10    8.30
   4   9  -8   56.79   66.99
  -4   9   8   26.30    8.30
  -4  -9  -8  -19.90   32.10
   4  -9   8   -0.80   31.30
  -4   9   8   51.69   28.80
  -4   9  -8   31.20    4.60
   4   9   8   35.20    8.40
   4  -9  -8   35.60   46.40
  -4  -9   8   22.10    6.90
  -4  -9   8   25.20    6.50
   4   9   8  -23.50   54.79
   4  -9  -8   31.70    5.90
  -4  -9   8   26.10   23.10
   5  -9   8   63.49    6.60
  -5   9   8   17.30   36.20
   5   9  -8   55.29   11.90
  -5  -9  -8   60.29   11.70
   5   9   8   71.49   10.80
  -5  -9   8   54.09   12.20
   5  -9  -8   70.39    8.10
  -5   9  -8   70.59    6.20
   5  -9  -8  121.19   42.60
  -5  -9   8   48.20    9.40
   6  -9   8   57.09    8.10
   6  -9   8   64.19    7.30
  -6   9   8   11.60   39.20
  -6   9   8   87.49   17.40
   6  -9  -8   90.59   12.90
   6   9   8   62.09   11.40
   6  -9  -8   81.09    8.90
  -6  -9   8   77.59   10.30
  -7  -9   8   41.00    8.90
   0  10  -8   10.30    3.60
   0  10  -8    9.50    4.10
   0  10   8    6.10    4.40
   0  10   8    9.50    2.80
   0  10   8   21.40   42.60
   0  10   8   10.60    3.30
   0 -10  -8    9.30    4.10
   0 -10   8   10.00    4.10
   0 -10  -8  -20.90   16.60
   1  10  -8  306.17   23.70
   1  10  -8  333.77   21.80
  -1 -10  -8  306.17   24.00
  -1  10   8  295.27   18.10
  -1  10   8  320.57   17.80
  -1  10   8  292.67   25.10
   1 -10   8  297.67   20.70
   1 -10  -8  328.57   23.30
   1  10   8  216.68   85.49
  -1 -10   8  320.97   23.90
   1  10   8  308.27   25.10
   1  10   8  335.57   22.00
  -1  10  -8  319.67   22.40
  -1  10  -8  303.17   20.60
  -2  10   8   50.09   10.50
  -2 -10  -8   35.30    8.20
  -2  10   8   15.00   41.60
   2 -10   8   57.19    6.40
   2  10  -8  -15.40   71.09
   2  10  -8   38.20    7.90
   2  10  -8   55.99    7.90
   2 -10   8   62.69   21.30
   2 -10  -8   45.60    8.10
  -2 -10   8   45.80    8.80
  -2  10  -8   53.89    7.00
   2  10   8   48.10    8.60
  -2 -10   8   39.60    8.00
   2  10   8   42.30    9.50
  -3  10   8   50.59   10.80
   3 -10   8    8.90   39.20
   3  10  -8   49.60   10.60
   3 -10   8   51.49    6.00
  -3 -10  -8   73.69   10.80
   3  10  -8   -2.10   83.29
   3 -10  -8   60.49    8.10
  -3  10  -8   61.29   58.09
  -3 -10   8   57.49   10.90
   3 -10  -8   16.40   30.00
  -3 -10   8   59.99    9.10
   3  10   8   51.49   10.50
  -3  10  -8   56.49    7.20
   3  10   8  -32.30   63.69
   3  10   8   46.60    8.90
   4  10  -8    3.10    4.80
   4 -10   8    3.90    2.10
  -4  10   8   32.70   48.10
  -4 -10  -8   -2.70   27.40
   4 -10   8    5.00   44.70
  -4 -10  -8    5.20    4.70
   4  10  -8   40.20   90.79
  -4  10   8    0.90    6.10
  -4 -10   8    0.80    4.00
  -4 -10   8    3.10    3.80
  -4  10  -8   -7.60   67.29
  -4 -10   8  -16.80   21.00
   4  10   8   64.29   73.59
   4 -10  -8    0.30   62.69
   4 -10  -8    0.50    1.80
  -5  10   8  253.17   25.40
   5 -10   8  251.87   18.50
   5 -10   8  265.77   17.10
   5 -10  -8  302.47   20.60
   5  10   8  289.97   24.90
  -5 -10   8  252.27   24.80
  -5 -10   8  284.37   22.60
  -6  10   8    5.30   53.79
   6 -10  -8   36.30    6.60
  -6 -10   8   26.60    8.40
  -7 -10   8   10.30    6.90
   0 -11  -8  194.78   18.30
   0  11   8  207.58   20.30
   0  11  -8  217.48   18.50
   0 -11   8  210.08   16.80
   0  11  -8  213.58   15.90
   0  11   8  218.78   14.20
   0  11   8  215.98   15.00
   0 -11   8  228.18   19.40
   1  11  -8  184.28   15.30
   1  11  -8  267.67   85.59
   1 -11   8  190.68   15.00
   1  11  -8  193.48   18.10
  -1  11   8  191.78   19.30
  -1 -11  -8  175.78   17.90
   1  11   8  194.28   19.80
  -1 -11   8  204.98   16.90
   1  11   8  188.48   15.00
  -1 -11   8  190.28   17.70
  -1  11  -8  189.88   16.50
   1 -11  -8  194.08   17.50
  -2  11   8   23.40    9.20
  -2  11   8  -66.79   65.59
   2 -11   8   20.40    4.20
   2 -11   8   13.70   35.90
  -2 -11  -8  -15.90   23.30
   2  11  -8   16.10    5.50
   2  11  -8   20.00    6.70
  -2  11  -8   21.00    5.00
  -2 -11   8   34.30    7.00
  -2  11  -8  -65.29   79.59
   2  11   8   27.50    8.20
  -2 -11   8   12.60    5.20
   2 -11  -8   28.00    7.00
  -2 -11   8  -20.10   25.90
   2  11   8   70.99   86.79
  -3  11   8  287.17   25.40
   3  11  -8  268.67   23.70
  -3 -11  -8  280.17   24.20
   3  11  -8  182.78   96.99
   3 -11   8  289.37   17.50
  -3 -11   8  271.47   22.30
   3  11   8  232.18   22.50
  -3 -11   8  240.88   22.40
   3  11   8  244.98   21.00
   3 -11  -8  250.57   20.50
  -3  11  -8  264.17   19.50
   4 -11   8   -9.50   59.99
  -4  11   8   47.60   11.10
  -4  11   8  -38.90   49.20
  -4 -11   8   27.70    8.20
   4 -11  -8   50.59    8.90
  -4  11  -8   37.40    7.00
  -4 -11   8   46.30   10.80
  -4  11  -8  -75.89   72.39
   4  11   8   37.70    9.20
  -5  11   8  -69.09  122.89
  -5 -11   8   -3.40    3.90
  -5  11  -8   -1.00    3.60
   5 -11  -8    7.20    4.60
   6 -11  -8   39.30    8.30
   0  12  -8  263.57   22.00
   0  12  -8  248.48   18.60
   0 -12   8  291.47   23.10
   0  12   8  251.77   23.50
   0  12   8  267.77   16.30
   0  12   8  266.87   16.90
   0  12  -8  168.48  103.19
   0 -12   8  255.47   19.80
  -1  12   8   97.29   13.70
   1  12  -8   82.89   12.10
   1  12  -8  107.69   10.90
  -1 -12  -8  101.99   13.60
   1  12  -8   70.09  112.59
   1 -12   8   81.69   12.20
   1 -12   8  102.39   10.20
  -1 -12   8  125.29   12.10
   1  12   8  108.19   10.60
  -1  12  -8   98.49   11.80
   1 -12  -8  104.29   12.80
  -1  12  -8   19.00   88.79
   1  12   8  100.29   83.09
   1  12   8  104.59   13.80
  -1 -12   8  111.09   13.20
   2  12  -8  -62.39  103.29
   2 -12   8   -0.40   32.20
  -2  12   8   23.50   77.89
   2  12  -8   20.20    6.80
  -2 -12  -8  -38.00   28.00
  -2  12   8   26.70    8.00
  -2 -12  -8   19.40    7.60
   2  12   8 -118.19   87.39
  -2 -12   8   24.80    6.90
   2 -12  -8   19.50   42.10
   2  12   8   22.90    8.20
   2 -12  -8   22.50    6.90
  -2  12  -8  -48.80   93.39
  -2 -12   8   38.90   37.60
   3  12  -8    0.00   99.19
  -3 -12  -8  -16.70   41.00
  -3 -12   8   37.30   45.30
  -3  12  -8   -6.50   97.69
   3  12   8  -57.19   66.29
   3 -12  -8   67.99   46.70
  -4 -12   8  226.28   22.50
  -4  12  -8  251.87   20.50
   4 -12  -8  224.48   19.90
   5 -12  -8   69.59   12.00
   0 -13   8   11.70    4.90
   0 -13  -8  -48.10   32.30
   0 -13   8   17.40   47.30
   0  13  -8 -118.09  135.19
   0  13  -8   13.00    4.50
   0  13  -8    7.50    8.70
   0  13   8   81.29  115.99
   0 -13  -8   17.40    6.30
   1  13  -8   16.70    5.10
  -1  13   8 -158.58  113.29
   1  13  -8    0.90    4.50
   1 -13   8   12.20   47.00
   1 -13   8   16.10    4.60
  -1 -13   8    1.30   47.90
   1 -13  -8  -18.20   47.10
   1  13   8   17.40    5.00
   1  13   8 -132.59  114.39
  -1 -13   8   20.30    6.20
   1 -13  -8   12.40    5.40
   2  13   8   41.40   84.19
   3 -13  -8   32.50    7.70
  -3 -13   8   37.60    9.80
  -3  13  -8   37.60    8.40
   4 -13  -8   28.50    7.80
   5 -13  -8   17.00   11.20
   0  14  -8    1.30    7.90
   0 -14   8    2.30    3.80
  -1 -14  -8   13.90   71.59
  -1  14  -8   19.30    6.90
  -1 -14   8   22.40    7.10
   1  14   8 -157.58  192.28
  -2 -14  -8  -27.00   56.19
   2  14   8 -114.49  131.79
  -2  14  -8   29.50    9.20
  -3 -14   8   51.39   16.10
  -3  14  -8   39.90    9.90
   0   0   9    0.50    1.10
   0   0   9    0.80    1.10
   0   0   9    0.20    1.40
   0   0  -9   -1.20    0.90
   0   0  -9    0.20    0.90
   0   0  -9    0.50    1.00
  -1   0   9  876.91  356.56
  -1   0  -9 1153.08   58.89
   1   0  -9 1112.29   61.19
   1   0   9 1129.59   60.19
  -1   0   9 1137.49  338.17
   1   0  -9 1060.59   59.79
  -1   0   9  995.60   59.69
   1   0   9 1117.09   60.29
   1   0   9 1187.58   59.79
  -1   0  -9 1201.58   60.19
  -1   0   9 1092.39   57.89
  -1   0   9 1146.09   62.69
   2   0  -9  409.56   25.30
   2   0  -9  385.46   27.00
  -2   0  -9  418.16   26.00
   2   0   9  410.66   23.70
   2   0   9  460.05   26.60
  -2   0   9  340.57  212.78
  -2   0  -9  426.06   23.30
  -2   0   9  306.87  175.48
  -2   0   9  476.95   26.40
  -2   0  -9  234.48  146.29
   2   0   9  304.57  139.19
  -2   0   9  430.76   21.90
   3   0  -9  358.96   21.80
   3   0   9  138.99  143.89
  -3   0   9  405.56  206.18
   3   0   9  328.57   18.60
  -3   0   9  428.96  202.98
   3   0  -9  317.77   23.70
  -3   0  -9  329.67   22.40
  -3   0   9  354.26   22.50
  -3   0  -9  157.18  125.09
   3   0   9  336.37   22.70
  -4   0   9   19.20    5.00
   4   0   9    6.90   11.00
  -4   0   9    2.90   10.20
   4   0   9   17.00    2.10
   4   0  -9   21.00    5.80
   4   0   9   17.80    4.80
  -4   0  -9   16.40    4.60
   4   0  -9   23.30    5.10
  -4   0   9    6.50    7.80
  -5   0   9  144.19   27.80
  -6   0  -9  252.07   20.00
   6   0   9  234.88   14.50
   6   0   9  196.88   19.80
  -6   0   9  238.58   20.30
   6   0  -9  237.28   18.60
   6   0   9  239.78   13.80
   7   0   9   -7.90   42.50
   7   0   9   16.40    3.10
   7   0   9   17.60    2.90
  -7   0   9   13.90    5.40
  -7   0  -9   18.50    6.10
   8   0   9    6.00    2.10
   8   0   9   57.49   58.49
  -8   0   9    8.80    5.70
   8   0   9    6.90    1.60
  -8   0  -9   -0.40    4.90
   0   1   9 1741.13   86.49
   0  -1  -9 1632.64  357.66
   0  -1  -9 1585.64   84.19
   0   1   9 1731.53  371.36
   0   1  -9 1517.95   84.99
   0  -1   9 1714.63   85.49
   0  -1  -9 1641.04   85.39
   0   1   9 1725.03   85.39
   0  -1   9 1547.25   84.39
   0  -1   9 1110.09  389.56
   0   1  -9 1530.65   85.19
   0   1   9 1659.53   84.29
  -1   1   9  707.93   40.50
  -1  -1  -9  627.14   40.20
   1   1  -9  687.93   41.90
  -1  -1  -9  640.54   39.50
  -1   1   9  673.83   38.40
  -1   1   9  704.93   42.60
  -1  -1  -9  406.06  173.28
   1  -1   9  676.73   40.60
   1  -1   9  493.25  231.88
   1  -1   9  692.03   40.60
   1   1   9  768.12   40.60
  -1  -1   9  760.82   41.30
   1  -1  -9  798.22   38.70
  -1   1  -9  777.42   39.40
   1   1   9  793.22  294.07
  -1  -1   9  797.02   39.20
   1   1   9  762.82   41.30
   1  -1  -9  844.92   42.50
  -1   1  -9  769.82   40.90
   1   1   9  803.12   41.20
  -2  -1  -9  542.85   27.70
  -2   1   9  504.55   29.10
   2  -1   9  830.22  339.77
   2   1  -9  504.05   31.40
  -2   1   9  478.25  228.98
   2  -1   9  483.65   29.30
  -2  -1  -9  354.06  175.88
  -2   1   9  353.46  179.48
  -2  -1  -9  508.15   29.80
  -2   1   9  498.75   32.10
   2   1  -9  525.35   29.40
   2  -1   9  499.55   29.90
   2   1   9  422.96  196.68
  -2   1  -9  445.06   25.80
  -2  -1   9  390.96  214.88
  -2  -1   9  492.65   26.00
  -2  -1   9  213.08  162.78
   2  -1  -9  531.25   29.40
   2  -1  -9  457.75   30.20
  -2   1  -9  469.25   29.20
   2   1   9  451.05   27.40
   2   1   9  514.05   29.90
  -2  -1   9  445.86   29.20
  -3  -1  -9  263.17   15.60
  -3   1   9  225.28   19.90
  -3   1   9  232.58   17.20
   3   1  -9  268.77   17.80
   3  -1   9  250.77   18.30
   3   1  -9  224.38   19.30
  -3  -1  -9  273.17   18.70
   3  -1  -9  269.37   17.10
  -3  -1   9  252.67   18.10
   3  -1  -9  233.38   18.80
   3   1   9  255.37   18.30
  -3   1  -9  244.68   17.80
   3   1   9  239.18   15.20
  -4   1   9   63.29    8.00
   4   1  -9   63.39    9.50
   4   1  -9   64.49    7.90
   4  -1   9   73.09    8.80
  -4  -1  -9   66.59    8.70
   4  -1  -9   86.49   10.40
   4   1   9   99.99   10.10
   4  -1  -9   84.49    8.30
  -4  -1   9   91.29    9.60
   4   1   9   91.39   20.00
  -4   1  -9   89.79    9.40
   5  -1   9   44.70    8.40
  -5   1   9   54.09    7.70
   5   1  -9   57.59   10.90
   5   1  -9   48.50    7.20
  -5  -1  -9   46.80    7.40
   5   1   9   47.40    4.90
   5   1   9   54.19    7.90
  -5  -1   9   56.49    8.20
  -5   1  -9   54.49    7.80
   5  -1  -9   53.39   10.90
   5  -1  -9   56.29    7.20
  -7  -1  -9   73.69   11.30
  -7   1   9   96.79   12.90
  -7   1  -9  110.09   13.00
  -7  -1   9  129.99   14.70
   7   1   9  101.99    8.30
   7   1   9  104.09    9.50
  -8  -1  -9   34.70   12.00
  -8  -1   9   43.90   10.60
  -8  -1   9    4.80   22.70
   8   1   9   44.60    5.30
  -8   1  -9   24.90    9.00
   8   1   9   44.20    8.80
   0   2  -9 2261.27  117.79
   0  -2  -9 2300.77  117.69
   0  -2   9 2133.49  116.59
   0  -2  -9 2294.57  118.29
   0  -2   9 2229.98  117.29
   0   2   9 2239.18  116.19
   0  -2  -9 2026.30  402.76
   0   2   9 2441.76  475.65
   0   2   9 2298.77  117.09
   0   2   9 2403.46  118.69
   0  -2   9 2141.79  495.35
  -1   2   9  259.67   15.20
   1   2  -9  222.58  233.98
  -1  -2  -9  172.98  124.59
   1   2  -9  267.07   18.80
  -1   2   9  107.39  112.49
   1  -2   9  275.47   17.40
  -1  -2  -9  265.17   17.40
   1  -2   9  131.09  136.39
  -1   2   9  283.47   17.10
   1   2  -9  302.57   17.90
  -1  -2  -9  265.57   16.80
   1  -2   9  219.68  134.59
   1  -2   9  258.67   17.00
  -1   2   9  278.17   19.10
   1  -2  -9  247.68   19.80
   1   2   9  249.48   17.00
  -1  -2   9  189.48   86.99
   1  -2  -9  270.47   15.50
   1   2   9  216.28  168.98
   1  -2  -9  242.38   16.60
   1   2   9  251.37   17.30
   1   2   9  265.27   17.10
  -1  -2   9  258.47   17.50
  -1   2  -9  255.47   15.80
   1  -2  -9  147.89  106.99
  -1  -2   9  237.98   15.60
   2   2  -9    7.60    3.60
   2  -2   9    0.90   57.49
  -2   2   9  -55.19   41.80
   2  -2   9    7.60   79.49
   2  -2   9    8.70    2.70
   2  -2   9    7.40    2.60
  -2  -2  -9    8.50    2.40
  -2  -2  -9    9.50    3.20
   2   2  -9   52.99   97.29
  -2  -2  -9   29.80   51.89
  -2   2   9    6.60    2.20
   2   2  -9    8.30    2.80
  -2   2   9    7.80    3.60
   2  -2  -9    6.20    1.30
   2   2   9   60.39   32.60
   2  -2  -9    5.40    2.70
   2  -2  -9   32.70   49.90
   2   2   9    8.70    2.50
  -2  -2   9   -2.50   80.19
  -2  -2   9    7.40    2.60
   2  -2  -9    8.50    2.40
   2   2   9    7.20    2.70
   3   2  -9  644.64   37.30
   3   2  -9  676.93   41.20
  -3  -2  -9  615.04   35.30
  -3  -2  -9  621.84   37.80
  -3   2   9  641.24   40.80
   3  -2   9  644.64   38.10
  -3   2   9  594.14   36.20
  -3  -2   9  628.24   38.00
  -3  -2   9  598.64   33.10
   3  -2  -9  605.84   38.60
   3  -2  -9  659.33   35.90
  -3   2  -9  638.64   37.50
   3   2   9  618.14   35.20
  -4   2   9  767.72   46.60
  -4   2   9  810.62   51.79
   4   2  -9  839.42   47.60
   4   2  -9  857.01   51.89
   4  -2   9  926.21   49.40
  -4  -2  -9  885.41   49.10
   4  -2  -9  844.92   46.00
   4   2   9  768.82   44.40
  -4   2  -9  769.02   47.50
  -4  -2   9  757.02   42.30
   4   2   9  826.22   48.30
  -4  -2   9  798.32   48.50
   4  -2  -9  785.52   49.10
  -5   2   9  103.89   10.70
   5  -2   9   99.89   11.30
  -5  -2  -9  109.79   11.70
   5   2  -9  106.69   11.00
   5   2  -9  112.29   13.50
  -5  -2   9   99.99   11.50
  -5  -2   9   90.49    6.40
  -5   2  -9   88.79   10.50
   5  -2  -9  104.69    9.90
   5   2   9   96.49    8.40
   5   2   9  110.19   11.40
   5  -2  -9   91.49   11.50
   6  -2   9   15.40   20.50
   6  -2   9  -13.00   34.80
  -6  -2   9   46.20   27.00
  -6  -2   9   77.19   10.70
   6   2   9    6.10   20.10
  -7   2   9  123.29   14.10
   7  -2   9   91.19   39.70
   7   2   9  114.49   10.10
  -7  -2   9  153.48   16.60
   7  -2  -9  119.69   12.40
  -8   2   9  165.08   17.70
   8   2   9  164.28   12.90
   8   2   9  151.28   14.20
   0  -3   9  771.82  333.67
   0   3  -9  876.01  351.66
   0  -3   9  826.12   46.50
   0  -3   9  867.51   47.20
   0  -3  -9  856.71   47.50
   0   3   9  848.62   46.60
   0   3   9  824.12   45.90
   0   3  -9  844.02   47.80
   0   3  -9  813.02   46.80
   0  -3  -9  876.11   46.50
   0   3   9  891.81   48.40
   1   3  -9  430.46  269.97
  -1   3   9  555.44   33.20
  -1   3   9  577.14   29.40
  -1  -3  -9  580.84   31.90
   1  -3   9  728.73  347.07
   1  -3   9  609.54   32.60
  -1   3   9  451.05  220.08
  -1  -3  -9  602.84   31.70
  -1   3   9  555.74   30.50
  -1  -3  -9  345.07  196.88
   1   3  -9  625.24   32.10
   1   3   9  504.65   30.90
   1  -3  -9  455.45   31.30
   1  -3  -9  272.37  149.29
   1   3   9  482.45   31.20
   1  -3  -9  503.95   29.40
  -1   3  -9  499.05   29.90
  -1  -3   9  447.36   30.90
  -1  -3   9  274.07  170.78
   1   3   9  449.26  228.58
  -2   3   9  499.75  238.68
   2  -3   9  442.76  194.68
  -2  -3  -9  666.53   36.30
   2  -3   9  565.74  299.27
  -2   3   9  635.34   39.20
   2   3  -9  589.24   36.30
   2  -3   9  627.34   35.90
  -2  -3  -9  522.95   36.30
   2  -3   9  586.44   36.80
  -2   3   9  647.54   35.50
   2   3  -9  519.05  291.47
   2   3   9  661.03   36.30
   2   3   9  726.03  303.67
   2  -3  -9  613.84  256.57
   2  -3  -9  619.44   37.80
  -2   3  -9  647.34   32.50
   2   3   9  679.53   37.20
   2  -3  -9  659.13   33.50
  -2  -3   9  632.64   37.30
  -2  -3   9  602.04  274.67
  -3   3   9   10.70   13.50
   3  -3   9    2.20   11.90
   3   3  -9   20.10    6.00
  -3  -3  -9   19.10    4.00
   3   3  -9   22.40    9.00
  -3  -3  -9   14.10    4.10
   3  -3   9   20.00    4.30
  -3   3   9   21.80    5.80
   3   3  -9   18.90    4.80
   3  -3   9   21.90    4.80
  -3   3   9   16.10    3.60
  -3  -3   9   13.80    3.90
   3   3   9   12.00    4.00
  -3  -3   9   11.20    2.50
   3  -3  -9   15.20    3.20
   3  -3  -9   13.70    4.10
   3   3   9   16.10    3.60
   4  -3   9  604.44   37.90
   4   3  -9  573.24   36.60
  -4   3   9  574.84   35.50
  -4  -3  -9  577.94   38.30
   4   3  -9  634.54   41.60
  -4  -3   9  611.04   41.30
   4  -3  -9  587.24   38.30
   4  -3  -9  559.24   34.50
  -4  -3   9  614.04   32.80
   4   3   9  646.14   35.20
   4   3   9  640.64   37.90
  -5   3   9  188.68   14.50
   5   3  -9  199.08   19.00
   5  -3   9  179.88   15.70
   5   3  -9  186.28   15.30
  -5  -3  -9  170.88   15.60
   5   3   9  146.49   15.70
   5  -3  -9  158.08   15.30
   5  -3  -9  138.09   12.00
   5   3   9  140.39   12.00
  -5  -3   9  131.49   14.30
   5   3   9  149.19   14.30
  -5  -3   9  139.09   10.30
   6  -3   9   67.79   39.40
   7  -3   9   39.30   23.00
  -7  -3  -9   38.80    9.10
   7  -3   9  106.89   51.29
  -7   3   9   47.30    9.10
  -7  -3   9   39.20    9.50
   7  -3  -9   38.30    7.10
  -7  -3   9   33.10    4.60
   7   3   9   37.60    6.50
   0  -4   9   82.29    8.00
   0   4   9   95.09  131.69
   0  -4  -9   84.99    8.40
   0   4  -9   90.89    8.00
   0  -4  -9   23.70   80.69
   0   4   9   90.99    9.20
   0  -4  -9   87.09    7.80
   0   4   9   85.59    7.60
   0   4  -9  -12.90  102.89
   0   4   9   74.99    7.20
  -1  -4  -9  569.74   37.00
  -1   4   9  640.14   39.20
   1  -4   9  365.66  198.48
   1  -4   9  606.94   37.30
   1  -4   9  575.54   36.30
   1   4  -9  588.14   36.80
  -1   4   9  374.26  229.58
  -1  -4  -9  294.37  177.68
  -1   4   9  613.64   35.30
  -1   4   9  610.54   35.70
  -1  -4  -9  648.64   37.60
  -1   4  -9  720.13   37.70
   1  -4  -9  723.03   36.20
   1   4   9  727.93   37.70
   1   4   9  653.53   38.10
  -1  -4   9  681.43  354.16
   1  -4  -9  581.64  252.07
   1  -4  -9  735.33   39.00
  -1   4  -9  761.12  358.16
   1   4   9  709.93  263.77
  -1  -4   9  713.53   38.20
  -2   4   9 1865.71   98.39
   2  -4   9 1929.41   94.59
  -2  -4  -9 1756.82   95.89
  -2   4   9 1704.13   93.19
   2   4  -9 1835.12   95.39
  -2  -4  -9 1840.72   95.29
   2  -4   9 1795.42   95.89
   2  -4  -9 1808.02   92.29
  -2  -4   9 1846.12   96.29
  -2   4  -9 1843.72   91.69
  -2  -4   9 1847.92   93.29
  -2   4  -9 1721.93   90.99
   2  -4  -9 1865.31   93.49
   2   4   9 1740.03   95.29
   2  -4  -9 1681.83   96.09
   2   4   9 1609.14   94.59
  -3  -4  -9  344.07   22.80
   3   4  -9  346.97   23.30
   3  -4   9  378.96   24.40
   3  -4   9  320.57   21.70
  -3   4   9  364.96   26.20
  -3  -4  -9  387.16   24.70
  -3   4   9  372.26   21.60
  -3  -4   9  334.57   20.50
  -3  -4   9  334.77   23.80
   3   4   9  361.86   23.70
   3  -4  -9  298.17   23.50
   3  -4  -9  300.87   20.30
   3  -4  -9  340.67   19.20
   3   4   9  323.67   22.00
   4  -4   9   34.40    5.20
   4  -4   9   12.10   17.70
  -4   4   9   35.10    8.50
   4   4  -9   33.10    6.40
  -4  -4  -9   25.70    6.20
   4  -4   9   25.60    6.00
  -4   4   9   35.40    5.00
   4   4   9   31.60    5.90
   4  -4  -9   31.20    4.40
   4  -4  -9   32.90    2.90
  -4  -4   9   37.00    7.70
  -4  -4   9   36.80    4.30
   4  -4  -9   31.00    7.20
   4   4   9   21.70   18.10
   4   4   9   26.00    5.90
   4  -4  -9   32.20    2.90
  -5  -4  -9  406.16   28.00
   5   4  -9  397.76   31.70
   5  -4   9  357.46   27.30
   5   4  -9  406.86   27.20
  -5   4   9  405.66   31.30
  -5   4   9  414.36   25.40
   5   4   9  348.17   28.30
  -5  -4   9  376.76   22.70
   5  -4  -9  362.06   23.50
  -5  -4   9  385.66   28.50
   5   4   9  339.47   26.40
   5   4   9  359.96   24.40
   5  -4  -9  351.16   27.30
   6  -4   9  290.27   57.49
  -7  -4  -9   32.60    8.00
   7  -4   9    6.50   36.20
  -7   4   9   36.10    7.80
  -7  -4   9   34.60    8.90
  -7  -4   9   45.30    5.80
   7  -4  -9   46.70    7.10
   7   4   9   50.09    8.90
  -8   4   9   30.60    8.70
   8   4   9   23.70    5.70
   0   5   9  227.78   18.00
   0   5  -9  258.07   16.80
   0  -5  -9  255.07   17.90
   0  -5   9  222.78   16.40
   0   5   9  239.88   15.90
   0   5   9  236.78   18.00
   0  -5  -9  240.38   16.60
  -1   5   9  260.87   17.20
   1  -5   9  281.97   18.30
  -1  -5  -9  257.87   19.10
  -1  -5  -9  275.47   19.20
   1  -5   9  257.97   18.90
   1   5  -9  269.87   18.50
  -1   5   9  257.77   20.20
  -1   5   9  255.77   17.00
   1   5   9  285.77   18.80
  -1   5  -9  282.27   18.60
   1  -5  -9  274.27   17.70
   1   5   9  303.77   20.20
   1  -5  -9  298.77   20.10
  -1  -5   9  285.47   19.30
   2  -5   9  594.94   34.60
  -2  -5  -9  564.54   34.00
  -2   5   9  518.05   35.50
  -2  -5  -9  562.24   34.40
  -2   5   9  538.75   31.10
   2   5  -9  557.94   33.50
   2  -5   9  572.44   32.30
   2   5   9  537.65   33.60
   2   5   9  561.84   33.70
  -2  -5   9  540.45   32.00
   2  -5  -9  530.15   31.00
  -2   5  -9  554.54   29.90
   2  -5  -9  545.45   34.60
  -2  -5   9  541.25   34.10
  -3   5   9  734.83   40.70
   3  -5   9  831.22   42.10
   3  -5   9  776.22   44.80
   3   5  -9  797.52   44.10
  -3  -5  -9  732.13   43.70
  -3  -5  -9  812.72   47.80
  -3  -5   9  712.93   41.00
   3  -5  -9  695.93   44.20
   3   5   9  732.13   43.10
   3   5   9  645.34   43.00
   3  -5  -9  708.83   39.60
  -3  -5   9  685.53   46.50
   3  -5  -9  692.73   40.10
   4  -5   9  358.66   24.40
   4   5  -9  324.57   22.90
  -4  -5  -9  325.17   23.80
  -4   5   9  322.37   20.50
   4  -5   9  324.37   21.10
  -4   5   9  313.27   25.60
   4   5   9  313.37   21.90
   4  -5  -9  290.57   19.10
   4   5   9  331.37   23.30
  -4  -5   9  286.97   19.70
   4  -5  -9  311.87   23.70
   4   5   9  294.47   28.10
  -4  -5   9  302.67   23.90
   4  -5  -9  304.27   18.20
   5  -5   9  127.59   11.20
  -5   5   9  125.09   15.10
  -5   5   9  115.59   10.30
  -5  -5  -9  139.59   14.30
   5  -5   9   43.10   40.90
   5   5   9  107.79   11.00
   5  -5  -9  114.09   12.70
   5  -5  -9  103.09    9.20
  -5  -5   9  113.29    9.70
   5  -5  -9  109.09    7.70
   5  -5  -9  109.59    7.90
  -5  -5   9  128.09   14.40
  -6   5   9  230.28   17.50
   6  -5   9  254.67   18.20
   6  -5   9  326.97   54.29
  -6   5   9  235.88   23.70
  -6  -5  -9  244.98   20.90
  -6  -5   9  196.98   20.60
  -6  -5   9  196.88   15.50
   6  -5  -9  205.18   12.60
   6  -5  -9  210.68   15.40
   6  -5  -9  216.18   12.90
   6   5   9  210.88   17.50
  -7   5   9  112.29   12.50
  -7  -5  -9  115.19   14.20
  -7  -5   9  116.09   10.00
   7  -5  -9  105.99   10.60
   7   5   9  112.89   12.10
  -7  -5   9  108.59   16.00
   8   5   9   23.30    7.00
  -8  -5   9    3.90    3.70
   0   6   9 1371.86   69.69
   0   6  -9 1285.17   69.29
   0   6  -9 1299.07   70.29
   0  -6   9 1271.07   69.69
   0   6   9 1253.37   68.29
   0   6   9 1259.07   71.99
   0  -6  -9 1226.08   69.59
   0  -6  -9 1298.07   71.29
  -1   6   9  117.49    9.80
   1  -6   9  114.59   10.20
  -1   6   9  116.49   12.20
   1   6  -9  119.69   10.60
  -1   6   9  114.29    9.10
  -1  -6  -9  114.59   11.00
  -1  -6  -9  101.09   10.90
  -1   6  -9  123.79   10.00
   1  -6  -9  131.19   10.50
   1  -6  -9  136.19   12.20
   1   6   9  139.79   11.30
   1   6   9  129.39   12.00
  -1  -6   9  149.79   12.00
  -1   6  -9  123.49   10.50
   2   6  -9  205.58   16.60
   2  -6   9  219.28   17.60
  -2  -6  -9  233.58   17.90
   2  -6   9  234.38   16.00
  -2   6   9  203.68   25.30
  -2  -6  -9  234.48   17.90
  -2   6   9  221.78   14.60
  -2  -6   9  249.28   18.30
   2  -6  -9  230.78   18.20
  -2   6  -9  228.38   14.40
   2  -6  -9  242.68   15.70
   2   6   9  229.58   17.90
  -2  -6   9  246.78   16.60
   2   6   9  222.38   17.30
  -2   6  -9  132.29   60.99
  -3  -6  -9  377.06   26.10
   3   6  -9  366.96   25.00
   3  -6   9  382.26   23.20
  -3   6   9  396.16   28.40
  -3  -6  -9  397.96   26.60
  -3   6   9  375.96   21.90
   3  -6  -9  354.16   28.40
   3  -6  -9  349.07   21.90
  -3  -6   9  357.46   26.10
   3   6   9  356.56   25.20
   3   6   9  319.97   24.40
  -3  -6   9  351.06   23.20
  -3   6  -9  368.06   20.00
  -4   6   9  585.54   40.80
   4   6  -9  588.64   37.40
   4  -6   9  573.14   38.10
  -4   6   9  597.84   33.80
  -4  -6  -9  591.74   38.70
   4  -6   9  598.34   34.70
   4   6   9  554.04   36.60
   4  -6  -9  625.54   33.20
   4   6   9  544.75   38.90
  -4  -6   9  574.84   38.90
   4  -6  -9  598.44   38.50
   4  -6  -9  581.54   32.90
  -4  -6   9  598.34   35.10
   4   6   9  623.34   38.20
   5  -6   9  -32.00   28.40
  -5  -6  -9   -7.90   12.50
   5   6  -9  -20.60   47.90
  -5   6   9   40.70   10.20
  -5  -6   9   45.20    9.80
   5   6   9  -30.70   24.90
  -6   6   9   20.60   18.40
  -6   6   9   -2.90   17.90
   7  -6   9  150.88   13.60
   7  -6   9   96.19   44.80
  -7  -6   9  133.99   12.40
   7  -6  -9  140.99   11.70
   7  -6  -9  152.38    9.60
   7  -6  -9  148.59    9.80
   7   6   9  149.88   14.80
   8  -6   9  106.19   12.90
  -8  -6   9  120.49   13.80
   8   6   9  119.39   13.60
   0   7  -9  367.66   22.90
   0  -7   9  362.46   23.40
   0  -7  -9  352.46   24.80
   0   7   9  322.37   22.70
   0   7  -9  237.58   56.99
   0   7  -9  356.86   23.70
   0   7   9  392.06   22.20
   0  -7  -9  356.66   23.80
   1   7  -9  222.38   16.50
   1  -7   9  173.18   42.40
   1  -7   9  195.88   15.70
   1   7  -9  229.68   18.40
  -1   7   9  214.88   14.40
  -1  -7  -9  209.38   17.30
  -1  -7  -9  197.98   17.50
  -1   7   9  203.88   18.40
  -1  -7   9  254.67   17.90
  -1   7  -9  235.78   16.10
   1  -7  -9  247.08   18.60
  -1   7  -9  245.48   16.60
   1  -7  -9  255.47   16.90
   1   7   9  252.67   17.70
  -2   7   9  209.08   17.20
  -2  -7  -9  176.08   15.00
   2   7  -9  199.38   14.50
   2   7   9  145.49   13.60
  -2   7  -9  161.38   11.60
  -2  -7   9  139.79   12.70
  -2  -7   9  143.19   15.70
   2   7   9  151.48   16.30
   2  -7  -9  159.58   12.50
  -2   7  -9   76.99   43.70
   3   7  -9  218.08   17.70
   3  -7   9  194.18   17.80
  -3   7   9  198.58   19.20
   3  -7   9  219.18   15.50
  -3  -7  -9  206.38   18.70
  -3   7   9  204.78   13.70
  -3  -7  -9  202.18   18.20
  -3  -7   9  220.78   18.80
   3   7   9  245.38   18.60
  -3  -7   9  224.08   16.60
   3  -7  -9  221.38   18.50
   3   7   9  254.27   19.80
   3   7   9  230.38   18.40
   3  -7  -9  238.18   15.70
  -3   7  -9  233.88   14.00
  -4   7   9  208.78   20.40
  -4  -7  -9  218.98   19.40
   4  -7   9  224.28   15.40
  -4   7   9  208.48   14.60
   4   7   9  218.48   18.10
   4   7   9  197.48   18.70
  -4  -7   9  227.48   19.70
  -4  -7   9  190.48   15.70
   4  -7  -9  194.88   14.30
  -5   7   9  159.18   18.40
  -5  -7  -9  147.59   16.00
  -5   7   9  146.39   11.00
  -5   7   9  225.18   49.90
   5  -7   9  153.48   12.20
   5   7   9  145.89   14.50
   5  -7  -9  137.29   10.00
  -5  -7   9  109.69   15.10
  -5  -7   9  139.69   12.70
   5  -7  -9  135.89   10.70
   6  -7   9  180.08   13.60
   6  -7   9  151.98   15.30
  -6   7   9  159.38   22.90
  -6  -7  -9  154.68   17.20
  -6  -7   9  153.98   18.60
   6  -7  -9  154.98   11.50
   6   7   9  131.09   14.60
   6  -7  -9  154.78   11.30
  -6  -7   9  160.58   13.90
   6  -7  -9  140.99   12.00
   7  -7   9   12.50    6.00
   7  -7   9    6.90    3.70
   7   7   9    1.20    4.80
  -7  -7   9    9.00    4.30
   7  -7  -9   11.30    2.70
   8  -7   9   24.20    6.30
   8   7   9   17.80    7.70
   0   8  -9  134.69   12.00
   0   8  -9  113.59   10.30
   0  -8  -9  111.09   11.40
   0   8   9  118.89    9.70
   0  -8  -9  127.29   12.60
   0   8   9  115.79   11.10
   0  -8   9  109.89   10.80
   0   8   9  122.59   13.00
  -1   8   9  154.58   11.10
  -1  -8  -9  163.68   15.70
   1   8  -9  151.58   13.10
  -1  -8  -9  149.79   14.10
  -1   8   9  177.58   16.40
   1  -8   9  178.18   13.30
   1   8  -9  182.68   15.50
   1   8  -9  123.49   44.50
   1   8   9  165.18   14.00
  -1   8  -9  175.68   13.40
   1   8   9  152.38   13.90
   1  -8  -9  165.58   13.80
  -1   8  -9  168.38   13.20
   1  -8  -9  180.28   15.80
  -1  -8   9  166.08   14.30
   1   8   9  171.58   15.70
   2  -8   9   94.49    8.60
  -2  -8  -9   79.89   10.60
   2   8  -9   89.29   11.20
  -2   8   9   91.39   11.60
   2   8  -9  105.29   10.10
   2  -8   9   29.50   36.90
  -2   8   9   54.59   34.10
  -2   8   9   94.49    6.70
  -2  -8  -9   85.39   10.40
   2   8   9   87.89   10.80
   2  -8  -9   77.79    8.50
  -2   8  -9   34.80   44.70
   2   8   9   77.59    9.70
  -2  -8   9   93.79   10.50
  -2  -8   9   86.59    9.60
  -2   8  -9   73.29    7.70
   2   8   9   79.79    9.50
   2  -8  -9   85.09   10.40
   2   8   9   38.00   32.40
   3   8  -9  -12.20   41.20
   3   8  -9   13.30    4.30
  -3  -8  -9   38.70   13.90
  -3  -8  -9   13.00    5.30
  -3   8   9   15.50    2.60
  -3   8   9   15.70    5.80
   3  -8   9   -3.30   24.80
  -3  -8  -9    8.60    3.90
   3  -8   9   11.10    3.20
  -3  -8   9   -0.20   21.20
   3   8   9   25.30   10.40
   3  -8  -9  -11.50   17.80
  -3  -8   9   32.60    7.40
  -3  -8   9   30.20    6.10
   3   8   9    2.60   46.10
  -3   8  -9   33.00   42.10
   3   8   9   24.90    6.50
  -4   8   9   85.39   15.10
  -4  -8  -9   88.89   11.70
   4  -8   9   89.19    8.30
  -4   8   9   77.99    6.00
   4   8  -9  -24.40   64.89
   4  -8   9   23.70   40.80
  -4   8   9   60.79   29.90
   4  -8  -9   26.30   38.80
  -4   8  -9   89.99    6.60
  -4  -8   9   79.99    9.60
  -4  -8   9  101.49   12.50
   4  -8  -9   94.79    8.70
   4   8   9   82.29   10.70
  -5   8   9   96.99   29.40
  -5   8   9  133.99   16.50
   5  -8   9  129.39   11.00
  -5  -8  -9  120.29   14.80
  -5  -8   9  132.99   19.50
  -5  -8   9  119.59   12.40
   5   8   9  124.99   14.50
   5  -8  -9  145.79   11.20
   5  -8  -9  135.49   11.20
   6  -8   9  135.19   13.70
  -6   8   9  159.78   19.70
   6   8   9  144.99   15.80
   6  -8  -9  131.49   11.60
  -6  -8   9  161.48   14.00
   6  -8  -9  161.48   12.00
   7  -8   9   -3.50    2.50
  -7  -8   9   -3.30    4.20
   7   8   9    8.90    5.50
   0  -9  -9   64.59    8.50
   0   9  -9   56.29    7.10
   0  -9  -9   66.49    9.80
   0   9  -9   80.29   43.30
   0   9   9   61.49    6.40
   0   9   9   49.20    7.20
   0  -9  -9   29.90   30.30
   0  -9   9   63.69    7.90
   0   9   9   57.59    8.80
   0   9  -9   69.89    8.50
  -1   9   9  129.49   10.20
  -1   9   9  131.09    9.40
   1   9  -9  118.29   11.50
  -1  -9  -9  129.09   13.10
   1   9  -9  128.69   13.10
   1   9  -9   44.30   51.49
  -1   9   9  128.39   14.50
   1  -9   9  135.99   11.50
  -1  -9  -9  109.09   13.90
   1  -9  -9  137.79   12.80
   1   9   9  151.28   12.60
  -1   9  -9  126.39   11.40
   1   9   9  144.39   14.60
   1   9   9   96.49   41.00
  -1   9  -9  139.39   12.20
  -1   9  -9  109.39   48.70
   1   9   9  156.98   13.70
  -1  -9   9  137.79   13.20
   2   9  -9  138.99   14.60
   2  -9   9  124.59   11.30
   2   9  -9  127.69   53.59
  -2   9   9  136.79    9.50
  -2   9   9  134.79   15.40
   2   9  -9  116.29   12.40
  -2  -9  -9  135.39   14.40
  -2   9   9  139.89    9.00
  -2  -9   9  157.88   14.10
   2   9   9  168.38   15.90
  -2   9  -9  172.88   12.50
  -2  -9   9  170.38   15.20
   2   9   9  102.19   45.40
   2   9   9  164.68   14.80
   2  -9  -9  161.28   13.50
  -3  -9  -9  315.27   25.60
   3  -9   9  324.37   21.10
  -3   9   9  372.66   28.60
   3   9  -9  358.26   27.70
   3   9   9  317.77   24.90
   3   9   9  303.17   25.00
  -3   9  -9  306.27   20.70
  -3  -9   9  318.97   25.40
   3  -9  -9  331.37   22.50
  -3  -9   9  343.17   24.00
  -4   9   9  -13.70   44.70
  -4  -9  -9   31.60   25.70
   4  -9   9   39.60   47.30
   4   9  -9    6.20   79.99
   4  -9  -9   -0.30   44.40
  -4  -9   9   -6.20   26.70
   4   9   9  -76.89   64.99
  -4   9  -9   48.50   49.70
  -5   9   9   31.70   45.30
  -5   9   9   73.99   14.30
  -5  -9  -9   98.99   13.80
   5   9  -9   79.99   15.00
   5  -9   9  101.89    9.30
  -5  -9   9  103.39   11.60
   5  -9  -9  101.79    9.60
   5   9   9  102.59   13.40
  -5  -9   9  100.59   14.30
   6  -9   9   26.40    5.20
   6  -9   9   28.70    6.90
  -6   9   9   40.40   44.20
   6   9   9   23.30    7.40
  -6  -9   9   40.20    8.50
   6  -9  -9   55.39    6.50
   6  -9  -9   45.60    8.90
  -7  -9   9   69.39   11.80
   0 -10   9  412.76   27.20
   0 -10  -9  413.66   28.90
   0  10  -9  436.46   26.50
   0  10   9  404.56   24.50
   0  10   9  380.16   30.20
   0  10  -9  397.36   28.10
   1 -10   9  210.68   15.70
  -1  10   9  196.88   15.00
  -1  10   9  190.68   19.20
   1  10  -9  217.48   16.50
   1  10  -9  144.89   65.79
  -1 -10  -9  184.58   17.50
  -1  10   9  193.48   13.30
   1  10  -9  200.48   17.70
  -1 -10   9  201.08   17.10
  -1  10  -9  211.08   16.50
   1  10   9  201.08   16.10
  -1  10  -9  217.38   15.80
  -1 -10   9  186.98   17.00
   1 -10  -9  192.68   16.90
   1  10   9  214.78   19.50
  -2  10   9   93.59   13.20
  -2  10   9   33.00   59.99
   2  10  -9  108.89   12.70
   2 -10   9  105.89    9.40
   2 -10   9   40.90   31.80
   2  10  -9   94.79   10.60
  -2 -10  -9  100.49   12.50
   2  10   9   77.19   11.70
   2  10   9   93.99   11.00
   2 -10  -9   86.49   10.00
  -2 -10   9  100.79   11.70
  -2  10  -9   94.79    9.70
  -2 -10   9  101.39   11.80
   2 -10  -9   43.30   29.80
   2  10   9   99.49   62.19
  -2  10  -9  -22.40   66.69
   3  10  -9  248.88   21.60
   3 -10   9  227.18   15.30
  -3  10   9  223.78   24.50
  -3 -10   9  190.78   17.70
   3  10   9  204.88   19.90
   3 -10  -9  198.88   16.70
  -3 -10   9  205.38   19.50
   3  10   9  186.78   18.10
  -3  10  -9  208.48   15.60
  -4 -10  -9  119.29   15.40
   4  10  -9  157.98   17.70
   4 -10   9  142.79   11.80
  -4  10   9  108.79   55.89
  -4  10   9  140.59   17.80
  -4 -10   9  190.58   16.80
   4  10   9   -3.40   85.29
   4  10   9  188.78   18.30
   4 -10  -9  189.58   14.70
  -4  10  -9  175.28   12.70
   5 -10   9   19.30   63.89
   5 -10   9   56.59    6.40
  -5  10   9   32.50   53.59
  -5  10   9   41.60   13.10
  -5 -10   9   42.80    8.60
   5  10   9   45.60   10.60
   5 -10  -9   57.39    7.50
  -6  10   9  -75.69   69.49
  -6 -10   9   20.40    7.90
  -7 -10   9   50.69   11.50
   0  11   9   84.19   16.80
   0  11   9  113.49   10.40
   0  11   9   40.30   77.19
   0 -11   9   98.79   12.90
   0 -11   9  109.49   13.00
   0  11  -9  117.89   12.30
   0  11   9  119.79    9.30
   0  11  -9  113.99   10.90
   0 -11  -9  121.69   13.50
  -1 -11  -9   94.39   12.00
  -1  11   9   90.79    6.70
  -1  11   9  150.88   58.39
   1  11  -9   91.49   11.70
   1  11  -9  136.09   84.39
  -1  11   9   79.79   12.30
  -1 -11  -9   48.40   36.50
  -1  11   9   87.29    6.40
   1 -11   9   88.19    9.20
   1  11  -9   78.89    9.70
   1  11   9  -17.30   76.99
  -1  11  -9   82.19   10.20
   1 -11  -9   35.00   32.80
   1  11   9   91.39   10.00
   1 -11  -9   99.59   11.90
  -1 -11   9   81.29   11.20
   1  11   9  103.79   13.10
  -1  11  -9  151.68   74.29
  -1 -11   9   97.09   11.10
   2 -11   9  361.96   23.60
   2  11  -9  393.16   29.00
  -2 -11  -9  369.56   28.70
  -2  11   9  358.36   30.00
  -2 -11   9  374.56   27.70
  -2 -11   9  363.36   27.40
  -2  11  -9  378.26   28.20
   2  11   9  342.37   25.60
   2  11   9  340.67   28.60
   2 -11  -9  371.36   26.70
  -3 -11  -9   26.20    7.50
   3 -11   9   32.00    5.50
   3  11  -9   98.69  105.39
  -3  11   9   41.30   10.40
   3  11  -9   32.30    8.50
   3 -11  -9  -29.80   39.20
   3  11   9   39.00   87.79
  -3  11  -9   43.50    7.50
  -3 -11   9    1.40   31.40
  -3 -11   9   42.50    9.80
  -3 -11   9   35.70    8.60
  -3  11  -9  -15.00   88.69
   3  11   9   43.70   10.30
   3 -11  -9   50.89    8.80
  -4  11   9  -24.50   77.29
   4 -11   9  -59.99   65.59
  -4  11  -9  -24.30   95.39
   4 -11  -9  -85.09   71.69
  -5 -11   9  102.39   13.80
   5 -11  -9  120.49   12.50
   0  12  -9    7.80    4.30
   0  12  -9    2.70    3.70
   0  12   9    6.10    3.10
   0  12   9    9.90    2.80
   0 -12   9   -7.20   33.90
   0 -12  -9   12.20    5.80
   0 -12   9    6.80    4.70
   0 -12   9    7.30    3.70
   0  12   9   11.40    6.80
   1 -12   9   93.29    9.80
  -1  12   9  -82.39   93.79
   1  12  -9   88.99   12.40
   1 -12   9   10.90   41.10
   1  12  -9   37.30  116.39
  -1  12   9   62.19   13.70
  -1 -12  -9   97.09   13.10
   1  12  -9  102.39   10.20
  -1 -12   9   98.59   11.70
  -1  12  -9   94.89   11.50
  -1 -12   9   90.99   10.90
   1  12   9   60.59   13.40
   1  12   9  -93.09   93.99
   1  12   9   87.69   10.00
   1 -12  -9   79.29   12.00
  -2 -12  -9    2.90   39.20
   2  12  -9   97.19  136.59
   2 -12   9   71.39    8.10
  -2 -12  -9   46.10   15.10
   2  12  -9   67.59   12.60
   2  12   9   86.89   10.60
  -2  12  -9   73.29    9.60
  -2 -12   9    8.80   35.60
   2  12   9  -17.60   97.39
   2 -12  -9   73.39   10.50
  -2  12  -9   23.60  108.69
  -2 -12   9   80.29   11.80
[truncated: 243,483 more chars]
