# Supplementary material for: Crystal structure and Hirshfeld surface analysis of (aqua-κO)(methanol-κO)[N-(2-oxido­benzyl­idene)threoninato-κ3 O,N,O′]copper(II)
Source: Acta Crystallogr E Crystallogr Commun. 2020 Aug 28;76(Pt 9):1539–42. doi: 10.1107/S2056989020011706 (PMC7472767; doi:10.1107/S2056989020011706)
Supplement: Supplementary file 2 [file e-76-01539-Isup3.hkl]

data_I                                                                          
_shelx_title ' CuSTkatsuumi_2_0m_a_a.res in P2(1)2(1)2(1)'                      
_shelx_refln_list_code          4                                               
_shelx_F_calc_maximum      162.57                                               
_exptl_crystal_F_000       692.00                                               
_reflns_d_resolution_high  0.6870                                               
                                                                                
loop_                                                                           
 _space_group_symop_operation_xyz                                               
 'x, y, z'                                                                      
 '-x+1/2, -y, z+1/2'                                                            
 '-x, y+1/2, -z+1/2'                                                            
 'x+1/2, -y+1/2, -z'                                                            
                                                                                
_cell_length_a     7.0614                                                       
_cell_length_b    11.0738                                                       
_cell_length_c    17.6541                                                       
_cell_angle_alpha  90.000                                                       
_cell_angle_beta   90.000                                                       
_cell_angle_gamma  90.000                                                       
                                                                                
_shelx_F_squared_multiplier     1.000                                           
                                                                                
loop_                                                                           
 _refln_index_h                                                                 
 _refln_index_k                                                                 
 _refln_index_l                                                                 
 _refln_F_squared_calc                                                          
 _refln_F_squared_meas                                                          
 _refln_F_squared_sigma                                                         
 _refln_observed_status                                                         
   2   0   0        354.13        333.46        11.17 o                         
   4   0   0      21552.17      22262.57       505.93 o                         
   6   0   0         11.69          8.89         3.04 o                         
   8   0   0        925.65       1001.94        43.34 o                         
   1   1   0       3044.78       3066.74        68.33 o                         
   2   1   0       1289.65       1275.80        24.57 o                         
   3   1   0       3111.41       2967.90        55.19 o                         
   4   1   0       5817.70       5843.24       126.44 o                         
   5   1   0        401.78        366.50        12.63 o                         
   6   1   0       1537.16       1548.11        33.79 o                         
   7   1   0        503.19        512.33        15.41 o                         
   8   1   0        146.99        157.26        10.84 o                         
   9   1   0          2.31          8.80        10.40 o                         
   0   2   0          7.81        -14.51        21.40 o                         
   1   2   0      22459.57      23404.06       919.66 o                         
   2   2   0        118.62        123.78         5.75 o                         
   3   2   0        895.55        793.61        18.63 o                         
   4   2   0         39.53         45.75         9.59 o                         
   5   2   0       2789.00       2836.47        64.22 o                         
   6   2   0        260.12        259.14        10.99 o                         
   7   2   0        107.78        102.79         8.45 o                         
   8   2   0          6.86          1.22         3.60 o                         
   9   2   0        991.33       1003.15        73.45 o                         
  10   2   0          2.14        -13.34        15.74 o                         
   1   3   0        305.39        372.12        18.85 o                         
   2   3   0        924.75        893.81        21.00 o                         
   3   3   0       1883.88       1847.61        35.77 o                         
   4   3   0          5.68          4.81         9.22 o                         
   5   3   0         85.79        100.54         6.37 o                         
   6   3   0       1941.56       1964.06        47.65 o                         
   7   3   0        265.52        258.40        12.72 o                         
   8   3   0          1.06          0.09         4.05 o                         
   9   3   0         23.76         14.00        10.00 o                         
   0   4   0       3939.34       3564.10        81.44 o                         
   1   4   0        689.15        663.79        16.78 o                         
   2   4   0        818.06        893.48        23.67 o                         
   3   4   0        982.66        986.04        21.48 o                         
   4   4   0       3031.98       3027.87        62.79 o                         
   5   4   0         54.60         54.95         5.21 o                         
   6   4   0          6.86          5.20         5.00 o                         
   7   4   0        173.07        158.71        18.39 o                         
   8   4   0       1283.60       1312.40        39.88 o                         
   9   4   0         13.26          3.72         8.88 o                         
   1   5   0        333.87        304.47        12.53 o                         
   2   5   0       5116.37       5197.51       117.65 o                         
   3   5   0        224.31        214.09        18.37 o                         
   4   5   0         23.40         21.50         2.57 o                         
   5   5   0        685.81        709.06        18.15 o                         
   6   5   0        934.44        964.30        25.86 o                         
   7   5   0        338.11        337.80        13.79 o                         
   8   5   0          5.55          6.50         7.82 o                         
   9   5   0          2.65        -11.47        13.34 o                         
   0   6   0          2.94          9.51         5.87 o                         
   1   6   0        877.15        674.08        33.87 o                         
   2   6   0        516.99        546.67        20.86 o                         
   3   6   0       4299.56       4465.18        90.41 o                         
   4   6   0         50.77         46.51         4.90 o                         
   5   6   0       1509.77       1541.61        33.99 o                         
   6   6   0        265.97        274.43        10.75 o                         
   7   6   0        154.70        164.06        10.42 o                         
   8   6   0         13.54          8.39         5.40 o                         
   1   7   0        414.16        408.27        24.97 o                         
   2   7   0       2553.01       2493.01        57.37 o                         
   3   7   0       2365.91       2372.41        51.51 o                         
   4   7   0        156.00         92.24        47.02 o                         
   5   7   0        229.63        225.57         8.48 o                         
   6   7   0       1926.59       2022.59        47.26 o                         
   7   7   0       1394.82       1471.59        54.42 o                         
   8   7   0         36.95         35.87        13.60 o                         
   0   8   0       5337.35       5150.56       136.37 o                         
   1   8   0        826.95        886.25        20.24 o                         
   2   8   0         42.90         39.12         5.10 o                         
   3   8   0        644.41        594.26        17.63 o                         
   4   8   0       4148.68       4358.94        97.95 o                         
   5   8   0        166.79        171.29        16.31 o                         
   6   8   0        470.85        450.89        21.44 o                         
   7   8   0         10.05          3.07         3.66 o                         
   1   9   0        656.35        667.58        17.82 o                         
   2   9   0       1508.29       1570.63        39.89 o                         
   3   9   0        565.31        541.57        20.28 o                         
   4   9   0         27.81         22.59        11.04 o                         
   5   9   0        116.42         88.32         8.54 o                         
   6   9   0        514.98        516.97        25.97 o                         
   7   9   0        244.08        226.90        18.95 o                         
   0  10   0         45.79         48.49         9.05 o                         
   1  10   0        848.85        872.63        26.11 o                         
   2  10   0          5.35          5.49        28.13 o                         
   3  10   0        401.83        144.92        95.41 o                         
   4  10   0        225.07        224.23        19.46 o                         
   5  10   0        675.33        309.98       116.95 o                         
   6  10   0          2.31         22.32        84.68 o                         
   7  10   0          2.46        -12.27        19.21 o                         
   1  11   0        203.43        206.17        10.61 o                         
   2  11   0       1293.68       1353.13        37.03 o                         
   3  11   0        245.08         -8.27        41.12 o                         
   4  11   0          1.00         -6.40         6.40 o                         
   5  11   0        107.02         71.52        34.51 o                         
   6  11   0        205.72        249.84        35.75 o                         
   7  11   0        111.16        117.39        33.62 o                         
   0  12   0        232.49        229.80       126.74 o                         
   1  12   0          7.19          3.60        14.73 o                         
   2  12   0        117.72         80.61        32.40 o                         
   3  12   0         13.02         11.70         5.02 o                         
   4  12   0        256.91        131.21       139.41 o                         
   5  12   0         38.27         28.51        12.14 o                         
   1  13   0         33.79         36.21        32.31 o                         
   2  13   0        629.06        597.70        39.63 o                         
   3  13   0        253.19         52.73       123.12 o                         
   4  13   0         13.73         38.15        17.34 o                         
   5  13   0          6.92         23.74        16.81 o                         
   6  13   0        109.43        100.58        35.75 o                         
   0  14   0         68.97        460.93       358.52 o                         
   1  14   0        400.53        -87.05        87.05 o                         
   2  14   0         28.12         -2.60        51.85 o                         
   3  14   0        109.51         77.10        26.41 o                         
   2  15   0        209.78         46.16       172.34 o                         
   1   0   1       5597.01       5376.55       132.31 o                         
   2   0   1       5075.52       4758.35        87.60 o                         
   3   0   1         48.65         53.45         5.86 o                         
   4   0   1        865.49        868.18        30.22 o                         
   5   0   1        425.95        411.59        11.30 o                         
   6   0   1       2131.74       2172.26        44.96 o                         
   7   0   1         67.70         68.97         5.83 o                         
   8   0   1       1082.47       1109.58        32.30 o                         
   9   0   1        171.98        194.48        26.15 o                         
 -10   1   1        102.21         96.58        23.48 o                         
  -9   1   1        302.47        298.40        24.32 o                         
  -8   1   1        456.16        444.57        18.58 o                         
  -7   1   1         31.71         30.73         4.43 o                         
  -6   1   1        799.33        800.45        20.22 o                         
  -5   1   1        843.23        839.23        21.46 o                         
  -4   1   1       5785.10       5839.19       104.67 o                         
  -3   1   1        792.48        699.17        23.91 o                         
  -2   1   1       3291.62       3375.38        55.80 o                         
  -1   1   1        703.07        468.47        72.32 o                         
   1   1   1        507.34        440.59        14.71 o                         
   2   1   1       3363.63       3366.76        60.77 o                         
   3   1   1        894.50        766.96        19.84 o                         
   4   1   1       5852.26       5738.68       104.68 o                         
   5   1   1        899.24        897.17        20.69 o                         
   6   1   1        849.08        823.20        19.87 o                         
   7   1   1         40.63         38.80         4.71 o                         
   8   1   1        439.81        445.08        18.39 o                         
   9   1   1        331.48        343.17        34.69 o                         
  -9   2   1          2.72          7.94        18.54 o                         
  -8   2   1        171.72        164.01        11.61 o                         
  -7   2   1        929.44        986.08        28.44 o                         
  -6   2   1          7.98          8.28         2.72 o                         
  -5   2   1        446.66        441.99        14.72 o                         
  -4   2   1        886.58        882.79        22.75 o                         
  -3   2   1       2358.62       2309.50        53.41 o                         
  -2   2   1       1154.21       1141.80        25.74 o                         
  -1   2   1       5729.27       5602.17        96.50 o                         
   0   2   1       6602.37       6772.95       178.95 o                         
   1   2   1       5012.20       4886.13        89.87 o                         
   2   2   1       1166.34       1173.71        49.24 o                         
   3   2   1       2632.73       2486.53        48.62 o                         
   4   2   1        879.81        886.08        21.39 o                         
   5   2   1        486.58        495.28        14.32 o                         
   6   2   1         16.27         10.06         3.60 o                         
   7   2   1        908.89        921.04        27.23 o                         
   8   2   1        166.48        177.95        16.60 o                         
   9   2   1          0.29         -9.07         9.07 o                         
  10   2   1          3.53        -15.47        15.47 o                         
  -9   3   1        161.40        139.11        20.20 o                         
  -8   3   1        288.77        282.47        14.24 o                         
  -7   3   1        589.36        602.12        21.15 o                         
  -6   3   1         85.26         84.57         7.11 o                         
  -5   3   1       1716.91       1686.14        40.49 o                         
  -4   3   1       1360.96       1378.64        31.93 o                         
  -3   3   1       2298.40       2180.38        52.61 o                         
  -2   3   1       1076.14       1071.50        52.53 o                         
  -1   3   1       5856.32       5755.97        92.44 o                         
   0   3   1       1778.74       1745.92        36.04 o                         
   1   3   1       5168.18       5178.04       104.20 o                         
   2   3   1       1008.21        976.40        20.60 o                         
   3   3   1       2400.79       2253.25        42.21 o                         
   4   3   1       1549.56       1522.76        32.58 o                         
   5   3   1       1605.62       1615.31        37.29 o                         
   6   3   1         42.04         38.59         4.66 o                         
   7   3   1        580.45        578.92        21.00 o                         
   8   3   1        269.96        288.21        15.77 o                         
   9   3   1        169.74        148.68        20.74 o                         
  10   3   1          9.87          9.87        17.07 o                         
  -9   4   1        101.45         79.57        15.90 o                         
  -8   4   1         87.68         93.82        12.05 o                         
  -7   4   1          0.68          2.27         5.11 o                         
  -6   4   1        331.53        338.83        13.37 o                         
  -5   4   1        276.92        291.30        10.06 o                         
  -4   4   1        250.56        243.99         8.40 o                         
  -3   4   1        506.19        488.50        13.86 o                         
  -2   4   1       2199.51       2071.93        67.26 o                         
  -1   4   1         59.99         60.59        12.10 o                         
   0   4   1        356.50        355.45         8.51 o                         
   1   4   1         22.41         88.00        57.63 o                         
   2   4   1       2088.94       1884.75        44.40 o                         
   3   4   1        598.93        576.42        13.34 o                         
   4   4   1        213.42        203.23         7.07 o                         
   5   4   1        223.57        229.32         9.33 o                         
   6   4   1        376.56        373.22        13.20 o                         
   7   4   1          0.20         -2.40         2.40 o                         
   8   4   1        110.33        112.64         9.68 o                         
   9   4   1         68.26         66.32        18.54 o                         
  -9   5   1        145.02        104.05        24.01 o                         
  -8   5   1        539.59        550.36        24.48 o                         
  -7   5   1        162.40        175.70        10.08 o                         
  -6   5   1        299.69        306.91        15.06 o                         
  -5   5   1        158.33        157.19         7.61 o                         
  -4   5   1       2039.58       1983.34        43.76 o                         
  -3   5   1       1100.69       1102.26        35.58 o                         
  -2   5   1       1090.21       1120.17        23.26 o                         
  -1   5   1       1120.50       1001.97        21.93 o                         
   0   5   1       3314.41       3035.22        78.24 o                         
   1   5   1       1234.97       1135.01        39.74 o                         
   2   5   1        997.53       1001.32        24.63 o                         
   3   5   1       1202.41       1208.84        47.90 o                         
   4   5   1       2125.12       2072.88        39.09 o                         
   5   5   1        272.20        234.01        19.38 o                         
   6   5   1        294.54        307.79        12.35 o                         
   7   5   1        201.31        184.15        10.58 o                         
   8   5   1        564.48        551.73        24.63 o                         
   9   5   1        149.52        130.31        20.46 o                         
  -8   6   1        157.00        163.65        12.50 o                         
  -7   6   1        842.53        864.63        27.93 o                         
  -6   6   1         53.02         48.12         5.82 o                         
  -5   6   1        287.52        297.51        10.79 o                         
  -4   6   1        799.90        806.83        20.25 o                         
  -3   6   1       2655.12       2528.48        48.07 o                         
  -2   6   1         64.14         63.38        11.64 o                         
  -1   6   1       1795.67       1808.91        48.56 o                         
   0   6   1        182.29        136.32        11.83 o                         
   1   6   1       2193.62       2240.56        58.59 o                         
   2   6   1         78.24         75.10         5.80 o                         
   3   6   1       2438.44       2410.66        52.73 o                         
   4   6   1        902.19        930.94        20.87 o                         
   5   6   1        401.52        410.49        11.82 o                         
   6   6   1         33.49         32.46         8.80 o                         
   7   6   1        778.51        791.97        26.98 o                         
   8   6   1        160.19        156.59        12.43 o                         
   9   6   1         29.40         40.01        20.01 o                         
  -8   7   1         24.36         31.74        14.40 o                         
  -7   7   1        278.31        296.39        15.70 o                         
  -6   7   1        591.26        604.91        18.59 o                         
  -5   7   1       1342.69       1327.09        28.56 o                         
  -4   7   1        388.90        379.11        10.37 o                         
  -3   7   1       1414.68       1428.68        36.12 o                         
  -2   7   1       1453.75       1482.58        40.22 o                         
  -1   7   1       4819.01       4725.84       143.85 o                         
   0   7   1       2287.82       2285.91        98.39 o                         
   1   7   1       4679.24       4780.67       104.81 o                         
   2   7   1       1461.12       1494.19        34.08 o                         
   3   7   1       1443.87       1435.21        33.64 o                         
   4   7   1        375.28        375.78        13.39 o                         
   5   7   1       1383.86       1379.41        28.90 o                         
   6   7   1        614.33        616.86        21.29 o                         
   7   7   1        298.64        309.19        17.42 o                         
   8   7   1         33.86         25.45        15.21 o                         
  -7   8   1        138.25        138.87         8.07 o                         
  -6   8   1       1004.65       1040.08        27.71 o                         
  -5   8   1        449.83        107.05       135.32 o                         
  -4   8   1         88.44         82.00         9.18 o                         
  -3   8   1         76.91         68.16         6.82 o                         
  -1   8   1        119.68        128.80         5.79 o                         
   0   8   1         28.53         29.30         5.03 o                         
   1   8   1        176.58        185.30        11.46 o                         
   3   8   1        101.54         90.01         6.64 o                         
   4   8   1        101.86        107.08         7.24 o                         
   6   8   1        997.79       1047.64        40.90 o                         
   7   8   1        108.48        117.17         9.20 o                         
   8   8   1         58.45         68.56        25.34 o                         
  -7   9   1        148.66        167.29        26.47 o                         
  -6   9   1        357.35        344.27        19.63 o                         
  -5   9   1        357.31        369.63        18.80 o                         
  -4   9   1        932.27       1011.64        32.29 o                         
  -3   9   1         72.38         55.11         7.93 o                         
  -2   9   1        407.31        410.40        16.59 o                         
  -1   9   1        603.19        636.12        18.37 o                         
   0   9   1       2136.66       2054.01        42.64 o                         
   1   9   1        559.38        584.03        16.33 o                         
   2   9   1        408.54        434.65        14.21 o                         
   3   9   1         53.68         47.40         5.86 o                         
   4   9   1        951.81       1003.42        29.55 o                         
   5   9   1        306.37        298.18        17.18 o                         
   6   9   1        391.61        400.19        20.10 o                         
   7   9   1        199.27        203.83        36.02 o                         
  -7  10   1        476.53        548.46        58.19 o                         
  -6  10   1        118.58        120.88        30.15 o                         
  -5  10   1        241.20        245.51        25.01 o                         
  -4  10   1        224.33         37.58        41.42 o                         
  -3  10   1        318.07        315.94        24.57 o                         
  -2  10   1        196.74        193.61        10.09 o                         
  -1  10   1        402.72        406.20        17.94 o                         
   0  10   1         65.10         66.60         7.43 o                         
   1  10   1        326.89        328.45        11.46 o                         
   2  10   1        237.12        246.30        15.07 o                         
   3  10   1        405.47        395.23        14.03 o                         
   4  10   1        200.48        138.10       106.68 o                         
   5  10   1        234.69        267.45        16.08 o                         
   6  10   1        107.28        127.68        41.40 o                         
   7  10   1        381.82        424.56        52.58 o                         
  -7  11   1         95.76        100.84        30.68 o                         
  -6  11   1        265.20        313.10        39.00 o                         
  -5  11   1        368.97        -52.31       141.69 o                         
  -4  11   1         36.83         18.67        10.66 o                         
  -3  11   1         55.67         49.96        17.49 o                         
  -2  11   1         68.14         72.29        10.15 o                         
  -1  11   1        222.31        208.98        10.56 o                         
   0  11   1         14.00         18.67         9.98 o                         
   1  11   1        138.80        141.67        11.76 o                         
   2  11   1         60.68         55.81        12.16 o                         
   3  11   1         61.97         65.56         7.74 o                         
   4  11   1         34.82         27.87        15.56 o                         
   5  11   1        336.26        -53.32       102.46 o                         
   6  11   1        273.10        275.41       107.53 o                         
   7  11   1        103.49        121.12        34.42 o                         
  -6  12   1        394.69        413.09        53.38 o                         
  -5  12   1         75.67       -217.66       217.66 o                         
  -4  12   1         12.06         16.11         9.19 o                         
  -3  12   1         76.97         60.41        23.33 o                         
  -2  12   1        489.62        153.52        75.40 o                         
  -1  12   1        408.38         32.99        66.67 o                         
   0  12   1          1.69          2.50         5.71 o                         
   1  12   1        493.58         98.85        84.05 o                         
   2  12   1        451.53        127.52       103.11 o                         
   3  12   1         66.23         67.05        17.32 o                         
   4  12   1          5.05          1.37        18.03 o                         
   6  12   1        346.74        398.14        48.57 o                         
  -5  13   1         67.29         67.76        23.21 o                         
  -3  13   1        189.94         65.43        74.75 o                         
  -2  13   1          9.51          7.70        12.50 o                         
  -1  13   1        322.70        323.58        17.42 o                         
   0  13   1        368.73        397.06        21.55 o                         
   1  13   1        286.54        301.97        29.63 o                         
   2  13   1         16.24         16.82        13.98 o                         
   3  13   1        176.85        143.66        48.02 o                         
   4  13   1        315.67        398.13        50.44 o                         
   5  13   1         43.69         60.29        20.54 o                         
  -2  14   1         99.40        -87.35       157.86 o                         
  -1  14   1        243.40         35.49       138.46 o                         
   0  14   1        134.24         -7.14        79.14 o                         
   1  14   1        252.36        -98.38        98.38 o                         
   2  14   1         97.86         82.18        89.10 o                         
   3  14   1        328.74        373.05        45.10 o                         
   4  14   1         28.63         14.41        18.14 o                         
  -2  15   1        193.57       -148.59       148.59 o                         
   2  15   1        184.81        -12.01       132.87 o                         
   0   0   2       3125.64       3053.72        87.90 o                         
   1   0   2       3403.33       3146.82        54.80 o                         
   2   0   2        676.81        680.00        29.89 o                         
   3   0   2       4299.05       4191.64        80.57 o                         
   4   0   2       4554.53       4743.90        90.36 o                         
   5   0   2        168.00        160.54         6.28 o                         
   6   0   2        370.65        367.88        11.16 o                         
   7   0   2        773.14        814.01        21.08 o                         
   8   0   2        299.61        336.14        17.55 o                         
   9   0   2          9.17          9.58         6.29 o                         
  -9   1   2        326.94        362.23        21.41 o                         
  -8   1   2        368.83        424.19        21.13 o                         
  -7   1   2        293.73        277.89        11.55 o                         
  -6   1   2        763.77        766.19        19.57 o                         
  -5   1   2       1317.25       1275.70        26.21 o                         
  -4   1   2       3460.07       3495.71        64.68 o                         
  -3   1   2       2134.31       2130.95        52.05 o                         
  -2   1   2       1727.02       1515.55        31.93 o                         
  -1   1   2       5032.20       5104.99        94.41 o                         
   0   1   2      26427.70      29295.35      1450.14 o                         
   1   1   2       5050.12       5267.47       122.93 o                         
   2   1   2       1837.50       1640.26        30.10 o                         
   3   1   2       2245.64       2288.85        44.95 o                         
   4   1   2       3460.93       3508.28        65.80 o                         
   5   1   2       1299.06       1248.82        27.70 o                         
   6   1   2        757.06        778.21        19.72 o                         
   7   1   2        240.27        266.54        11.02 o                         
   8   1   2        301.35        321.85        15.91 o                         
   9   1   2        317.73        300.87        23.01 o                         
  10   1   2         87.39         86.17        31.48 o                         
  -9   2   2        360.97        325.96        30.16 o                         
  -8   2   2        125.42        117.07        26.46 o                         
  -7   2   2         96.09         93.66         7.94 o                         
  -6   2   2       2988.08       2975.82        68.49 o                         
  -5   2   2       1909.40       1914.64        45.84 o                         
  -4   2   2       1484.57       1507.90        33.17 o                         
  -3   2   2       3187.59       3165.98        58.06 o                         
  -2   2   2       5722.93       5391.85       100.89 o                         
  -1   2   2       1284.50       1294.60        28.00 o                         
   0   2   2        980.44        887.31        33.87 o                         
   1   2   2       1358.33       1393.81        29.07 o                         
   2   2   2       5713.66       5481.60       109.14 o                         
   3   2   2       3103.80       3173.98        63.21 o                         
   4   2   2       1487.36       1528.48        74.74 o                         
   5   2   2       1938.20       1966.92        40.10 o                         
   6   2   2       2934.88       2912.20        67.69 o                         
   7   2   2         73.89         70.72         8.55 o                         
   8   2   2        159.88         57.45        16.39 o                         
   9   2   2        362.63        361.33        25.23 o                         
  10   2   2        301.48        266.82        38.96 o                         
  -9   3   2        128.56        104.85        23.21 o                         
  -8   3   2        619.59        610.42        30.93 o                         
  -7   3   2        961.57        991.18        29.55 o                         
  -6   3   2        266.76        237.20        11.30 o                         
  -5   3   2       1552.78       1546.15        39.50 o                         
  -4   3   2       2408.61       2345.03        49.76 o                         
  -3   3   2       1122.10       1123.07        33.49 o                         
  -2   3   2        807.24        814.55        58.85 o                         
  -1   3   2        495.29        475.96        14.48 o                         
   0   3   2       8501.61       8461.82       196.69 o                         
   1   3   2        448.37        409.91        11.75 o                         
   2   3   2        609.11        627.90        27.23 o                         
   3   3   2       1199.14       1134.61        29.45 o                         
   4   3   2       2522.48       2408.42        64.95 o                         
   5   3   2       1674.26       1733.11        37.55 o                         
   6   3   2        178.15        169.50         8.30 o                         
   7   3   2        867.78        885.60        26.54 o                         
   8   3   2        586.77        622.48        22.78 o                         
   9   3   2        149.29        128.29        13.51 o                         
  10   3   2         73.06         69.09        28.81 o                         
  -9   4   2         81.38         55.22        19.21 o                         
  -8   4   2        158.39        172.84        12.60 o                         
  -7   4   2        986.17        996.36        31.45 o                         
  -6   4   2         61.13         59.19         6.04 o                         
  -5   4   2        802.36        797.70        21.90 o                         
  -4   4   2        677.85        692.85        17.81 o                         
  -3   4   2       2555.92       2475.24        56.11 o                         
  -2   4   2        286.74        345.30        10.32 o                         
  -1   4   2       1411.99       1347.26        30.60 o                         
   0   4   2       1578.04       1603.54        65.82 o                         
   1   4   2       1565.71       1473.32        51.13 o                         
   2   4   2        306.28        369.31        18.45 o                         
   3   4   2       2726.10       2586.49        48.57 o                         
   4   4   2        673.40        668.59        15.63 o                         
   5   4   2        931.49        937.15        22.56 o                         
   6   4   2         90.53         92.32         6.96 o                         
   7   4   2       1048.77       1081.82        29.55 o                         
   8   4   2        196.35        222.29        13.03 o                         
   9   4   2         89.17         83.15        15.16 o                         
  -8   5   2        187.65        180.62        15.45 o                         
  -7   5   2        198.25        202.87        10.90 o                         
  -6   5   2        845.37        869.06        27.18 o                         
  -5   5   2        789.82        776.79        22.13 o                         
  -4   5   2        777.96        821.32        21.25 o                         
  -3   5   2       3144.05       3211.33       148.01 o                         
  -2   5   2        980.55        967.38        37.37 o                         
  -1   5   2       5097.03       5030.52       127.86 o                         
   0   5   2       1174.60       1082.00        24.29 o                         
   1   5   2       4701.23       4675.75       100.37 o                         
   2   5   2       1217.51       1197.77        46.81 o                         
   3   5   2       3115.49       3099.57        91.63 o                         
   4   5   2        861.34        887.77        19.27 o                         
   5   5   2        626.18        602.57        15.91 o                         
   6   5   2        901.46        898.73        23.79 o                         
   7   5   2        176.39        176.22        11.15 o                         
   8   5   2        209.65        222.22        12.92 o                         
   9   5   2        199.42        135.25        29.08 o                         
  -8   6   2         18.00         17.63         7.05 o                         
  -7   6   2        403.47        425.02        20.27 o                         
  -6   6   2       1765.76       1857.46        47.25 o                         
  -5   6   2        364.79        369.40        13.03 o                         
  -4   6   2        265.06        272.75         8.02 o                         
  -3   6   2        536.28        536.33        13.49 o                         
  -2   6   2       5474.29       5697.33       167.78 o                         
  -1   6   2       2617.03       2629.20        58.62 o                         
   0   6   2        274.25        293.57        24.28 o                         
   1   6   2       2822.46       2832.08        66.20 o                         
   2   6   2       5687.09       5848.09       113.38 o                         
   3   6   2        580.16        604.55        16.27 o                         
   4   6   2        214.16        214.19         7.90 o                         
   5   6   2        416.64        422.62        11.82 o                         
   6   6   2       1866.03       1900.63        43.43 o                         
   7   6   2        425.54        444.48        17.70 o                         
   8   6   2         20.75         28.35         7.60 o                         
   9   6   2        165.83        215.02        32.55 o                         
  -8   7   2        257.10        260.94        46.96 o                         
  -7   7   2        344.68        346.89        17.36 o                         
  -6   7   2        405.74        415.14        14.66 o                         
  -5   7   2        299.91        308.10        12.91 o                         
  -4   7   2       1110.10       1122.19        23.42 o                         
  -3   7   2       1397.88       1413.24        32.77 o                         
  -2   7   2       1340.83       1330.52        33.33 o                         
  -1   7   2        375.25        344.09        11.96 o                         
   0   7   2       1047.30        935.92        36.74 o                         
   1   7   2        430.44        401.98        17.79 o                         
   2   7   2       1374.30       1370.85        29.32 o                         
   3   7   2       1261.27       1277.02        31.57 o                         
   4   7   2       1061.64       1083.11        27.93 o                         
   5   7   2        262.24        261.05         8.92 o                         
   6   7   2        474.79        467.32        14.96 o                         
   7   7   2        337.86        356.86        15.28 o                         
   8   7   2        279.01        220.68        27.34 o                         
  -7   8   2        511.79        513.19        17.27 o                         
  -6   8   2         94.78         86.39         5.82 o                         
  -5   8   2        272.01        262.63        10.59 o                         
  -4   8   2        213.45        202.72        28.79 o                         
  -3   8   2       1444.83       1500.19        41.87 o                         
  -2   8   2        704.76        711.11        20.21 o                         
  -1   8   2       1320.90       1367.53        30.99 o                         
   0   8   2        644.16        620.18        16.60 o                         
   1   8   2       1293.21       1289.44        28.31 o                         
   2   8   2        756.02        759.93        18.83 o                         
   3   8   2       1462.08       1464.15        37.95 o                         
   4   8   2        136.78        148.45         8.12 o                         
   5   8   2        275.40        264.73        12.28 o                         
   6   8   2        123.99        122.91         9.75 o                         
   7   8   2        481.53        490.16        22.60 o                         
   8   8   2        287.84        282.83        37.36 o                         
  -7   9   2         94.95        103.59        16.94 o                         
  -6   9   2        236.61        221.09        15.43 o                         
  -5   9   2        504.29        559.11        24.76 o                         
  -4   9   2        470.66         64.64        38.78 o                         
  -3   9   2        442.91        457.26        18.28 o                         
  -1   9   2        920.82        923.62        25.17 o                         
   0   9   2       2014.81       2042.21        44.59 o                         
   1   9   2        937.58        980.06        22.76 o                         
   3   9   2        452.85        461.47        14.42 o                         
   4   9   2        412.52         -9.03        40.25 o                         
   5   9   2        551.19        548.02        20.02 o                         
   6   9   2        237.90        223.76        18.71 o                         
   7   9   2        115.88        102.71        24.81 o                         
  -7  10   2        128.63        159.25        35.75 o                         
  -5  10   2        113.74         94.82        17.44 o                         
  -4  10   2        244.51        247.45        14.12 o                         
  -3  10   2        200.88        200.46        11.81 o                         
  -1  10   2        933.51        949.27        25.88 o                         
   0  10   2       1103.81       1150.02        26.14 o                         
   1  10   2        955.01        987.52        23.14 o                         
   2  10   2       1859.26        999.67       228.24 o                         
   3  10   2        189.78        188.36        16.35 o                         
   4  10   2        261.46        271.54        12.30 o                         
   5  10   2        107.43        102.02        13.00 o                         
  -7  11   2         55.85         67.23        24.81 o                         
  -6  11   2         33.49         55.73        35.21 o                         
  -5  11   2         47.69         26.52        33.33 o                         
  -4  11   2        262.74        280.34        49.71 o                         
  -3  11   2        338.32        355.89        35.01 o                         
  -2  11   2        380.45        387.72        17.06 o                         
  -1  11   2        618.93        637.38        40.58 o                         
   0  11   2        323.06        336.37        23.49 o                         
   1  11   2        565.05        560.64        20.09 o                         
   2  11   2        378.90        383.75        19.93 o                         
   3  11   2        325.67        321.03        14.90 o                         
   4  11   2        237.39        234.47        36.68 o                         
   5  11   2         44.43         22.41        29.82 o                         
   6  11   2         20.40         19.21        17.07 o                         
  -6  12   2         37.41         79.50        23.48 o                         
  -5  12   2         88.69        109.65        24.81 o                         
  -4  12   2        168.39        -78.71       222.50 o                         
  -3  12   2        525.32        543.45        40.93 o                         
  -2  12   2         30.02         26.43        23.37 o                         
  -1  12   2        246.22        275.45        38.18 o                         
   0  12   2        363.77        380.48        19.11 o                         
   1  12   2        261.89        289.29        36.98 o                         
   2  12   2         44.48         32.95        28.76 o                         
   3  12   2        490.92        492.20        21.31 o                         
   4  12   2        190.71       -110.66       115.67 o                         
   5  12   2         96.48        126.82        25.60 o                         
   6  12   2         60.37         80.83        24.54 o                         
  -4  13   2         43.21         11.47        13.87 o                         
  -3  13   2         50.63         37.31        36.80 o                         
  -2  13   2         51.32         30.36        30.13 o                         
  -1  13   2        241.53        248.87        37.92 o                         
   0  13   2         17.23        -52.95        96.15 o                         
   1  13   2        191.93        181.03        31.29 o                         
   2  13   2         37.76         44.17        10.89 o                         
   3  13   2         64.76         42.67        36.21 o                         
   4  13   2         42.60         22.41        17.34 o                         
   5  13   2         50.55         63.76        23.48 o                         
  -1  14   2        140.64        134.97        19.74 o                         
   0  14   2         26.53          0.90        61.10 o                         
   1  14   2        116.50        102.98        52.37 o                         
   2  14   2        617.28        -60.34       240.78 o                         
   3  14   2        117.99        120.86        26.15 o                         
   4  14   2         31.36         37.61        17.34 o                         
   5  14   2        277.95        344.20        47.76 o                         
  -2  15   2         60.36       -138.43       138.43 o                         
   1   0   3        286.38        299.13         8.28 o                         
   2   0   3       7289.73       7115.06       121.62 o                         
   3   0   3       4726.07       4630.81        87.86 o                         
   4   0   3        107.13        129.59         5.65 o                         
   5   0   3       3880.77       3827.86        69.17 o                         
   6   0   3         27.42         33.80         3.36 o                         
   7   0   3        205.95        205.65         8.77 o                         
   8   0   3        109.78        101.31        10.83 o                         
   9   0   3        731.32        757.72        33.88 o                         
  -9   1   3         14.99         13.62         6.98 o                         
  -8   1   3        382.19        380.45        20.55 o                         
  -7   1   3       1506.93       1504.07        34.80 o                         
  -6   1   3        591.64        606.08        16.51 o                         
  -5   1   3        854.58        834.54        20.10 o                         
  -4   1   3        293.02        298.02        11.24 o                         
  -3   1   3        982.65        965.01        27.54 o                         
  -2   1   3       3605.10       3479.71        72.33 o                         
  -1   1   3       4113.77       4029.50       167.27 o                         
   0   1   3         79.09         84.04         4.48 o                         
   1   1   3       3640.27       3602.76        73.15 o                         
   2   1   3       3012.56       2875.07        61.80 o                         
   3   1   3       1236.30       1226.82        23.31 o                         
   4   1   3        243.64        254.18         8.18 o                         
   5   1   3        821.90        822.19        20.99 o                         
   6   1   3        513.52        544.06        15.55 o                         
   7   1   3       1302.16       1259.72        33.04 o                         
   8   1   3        381.09        365.11        17.48 o                         
   9   1   3         21.66         14.57         5.74 o                         
  -9   2   3          5.50         -2.66         9.20 o                         
  -8   2   3        648.19        633.33        28.87 o                         
  -7   2   3         49.34         58.17         5.65 o                         
  -6   2   3        254.28        261.20        11.03 o                         
  -5   2   3        597.56        621.07        16.83 o                         
  -4   2   3       5988.56       5762.09       110.21 o                         
  -3   2   3        484.02        501.27        22.04 o                         
  -2   2   3       3323.22       3435.91        70.54 o                         
  -1   2   3      12956.94      13182.63       666.75 o                         
   0   2   3       1790.71       1705.38        53.03 o                         
   1   2   3      12865.49      12865.77       725.29 o                         
   2   2   3       3450.85       3668.72        83.46 o                         
   3   2   3        481.23        507.94        17.62 o                         
   4   2   3       6069.93       5829.61       105.83 o                         
   5   2   3        595.76        614.98        16.62 o                         
   6   2   3        230.87        231.70         9.37 o                         
   7   2   3         43.66         40.57         5.43 o                         
   8   2   3        648.27        674.08        30.81 o                         
   9   2   3          4.04          5.97         5.95 o                         
  -9   3   3         40.88         27.48        14.67 o                         
  -8   3   3        284.10        328.51        26.02 o                         
  -7   3   3        370.91        372.35        14.58 o                         
  -6   3   3       1416.25       1449.49        38.17 o                         
  -5   3   3        554.66        573.84        15.65 o                         
  -4   3   3         18.05        287.54       157.90 o                         
  -3   3   3       2380.38       2389.88        66.33 o                         
  -2   3   3       2257.32       2168.37        43.58 o                         
  -1   3   3       2834.91       3036.60        72.63 o                         
   0   3   3        684.81        725.74        37.53 o                         
   1   3   3       2599.88       2832.00       102.38 o                         
   2   3   3       1800.71       1778.58        58.57 o                         
   3   3   3       2207.66       2150.04        43.35 o                         
   4   3   3         27.66        291.29       196.18 o                         
   5   3   3        477.92        487.61        14.36 o                         
   6   3   3       1163.15       1198.04        29.11 o                         
   7   3   3        328.65        331.79        13.59 o                         
   8   3   3        329.39        342.51        16.83 o                         
   9   3   3         56.25         37.24        11.66 o                         
  -8   4   3        197.02        187.18        12.60 o                         
  -7   4   3        198.86        204.68        10.67 o                         
  -6   4   3         35.20         27.41         3.96 o                         
  -5   4   3       2072.52       2135.14        45.41 o                         
  -4   4   3        371.38        355.32        10.35 o                         
  -3   4   3       2260.65       2041.78        69.74 o                         
  -2   4   3        144.51        173.85        13.34 o                         
  -1   4   3       7896.74       7589.31       155.78 o                         
   0   4   3         98.19        105.58         7.16 o                         
   1   4   3       7548.72       7545.18       125.89 o                         
   2   4   3        131.37        166.02        14.06 o                         
   3   4   3       2233.90       2049.70        48.19 o                         
   4   4   3        375.39        374.35        10.00 o                         
   5   4   3       1908.42       1970.52        42.09 o                         
   6   4   3         40.45         33.52         3.89 o                         
   7   4   3        201.37        191.28        10.47 o                         
   8   4   3        201.54        202.52        13.03 o                         
   9   4   3        316.94        331.90        32.36 o                         
  -8   5   3         37.75         42.46         7.35 o                         
  -7   5   3        811.23        853.86        35.17 o                         
  -6   5   3        223.86        224.27        16.03 o                         
  -5   5   3       1063.95       1058.20        30.01 o                         
  -4   5   3        344.55        365.28        11.19 o                         
  -3   5   3        994.20        932.78        34.47 o                         
  -2   5   3       1631.00       1555.15        35.84 o                         
  -1   5   3        724.95        648.87        15.59 o                         
   0   5   3        287.79        293.85        12.26 o                         
   1   5   3        829.45        797.96        15.41 o                         
   2   5   3       1569.79       1506.41        57.52 o                         
   3   5   3       1079.97        970.39        52.81 o                         
   4   5   3        305.18        307.75         9.23 o                         
   5   5   3       1245.72       1268.68        27.52 o                         
   6   5   3        174.15        187.12         8.83 o                         
   7   5   3        798.63        874.30        26.52 o                         
   8   5   3         19.63         20.19         5.69 o                         
   9   5   3         29.05         23.85        18.94 o                         
  -8   6   3        324.29        349.75        24.17 o                         
  -7   6   3        429.29        460.59        19.30 o                         
  -6   6   3        204.44        197.13        11.22 o                         
  -5   6   3        316.10        300.61        10.95 o                         
  -4   6   3       1232.98       1271.28        28.70 o                         
  -3   6   3        771.67        782.09        20.76 o                         
  -2   6   3       1115.52       1216.72        57.18 o                         
  -1   6   3       1915.78       1929.09        69.73 o                         
   0   6   3       7140.21       7291.38       142.09 o                         
   1   6   3       1879.51       1852.78        66.72 o                         
   2   6   3       1110.16       1215.72        44.12 o                         
   3   6   3        723.45        716.50        19.51 o                         
   4   6   3       1390.54       1423.31        29.54 o                         
   5   6   3        303.29        297.28         9.55 o                         
   6   6   3        198.27        187.14        14.28 o                         
   7   6   3        393.24        408.81        15.98 o                         
   8   6   3        421.31        400.15        19.45 o                         
   9   6   3         24.83         32.81        17.07 o                         
  -7   7   3        174.72        190.76        13.48 o                         
  -6   7   3        664.29        664.78        20.29 o                         
  -5   7   3        155.33        164.27        10.86 o                         
  -4   7   3        545.76        536.85        14.46 o                         
  -3   7   3       1682.66       1791.27        43.60 o                         
  -2   7   3       2470.30       2327.71        51.49 o                         
  -1   7   3        773.45        749.94        17.22 o                         
   0   7   3        267.97        264.01        20.41 o                         
   1   7   3        858.59        836.81        17.54 o                         
   2   7   3       2591.42       2515.90        48.67 o                         
   3   7   3       1768.58       1866.39        41.42 o                         
   4   7   3        535.11        552.89        17.10 o                         
   5   7   3        153.31        154.81         6.30 o                         
   6   7   3        805.82        814.11        22.88 o                         
   7   7   3        209.52        205.04        11.61 o                         
   8   7   3        165.45        181.16        25.48 o                         
   9   7   3         48.16         84.30        33.08 o                         
  -7   8   3         59.60         62.51         7.62 o                         
  -6   8   3         85.29         85.46         9.24 o                         
  -5   8   3        561.15        569.92        16.57 o                         
  -4   8   3        431.36        442.88        12.24 o                         
  -3   8   3        194.16        192.58         8.01 o                         
  -2   8   3        654.31        630.98        17.80 o                         
  -1   8   3       2637.61       2677.73        56.74 o                         
   0   8   3        700.69        710.85        17.07 o                         
   1   8   3       2613.72       2667.07        52.54 o                         
   2   8   3        642.16        643.75        16.95 o                         
   3   8   3        162.79        170.60         8.62 o                         
   4   8   3        384.87        416.40        15.18 o                         
   5   8   3        585.09        622.40        20.51 o                         
   6   8   3         62.70         61.40         7.64 o                         
   7   8   3         51.71         47.73         9.97 o                         
   8   8   3        134.91        112.86        27.48 o                         
  -7   9   3        551.18        560.54        58.73 o                         
  -6   9   3        236.82        224.21        15.15 o                         
  -5   9   3        176.41        175.03        34.32 o                         
  -4   9   3         60.43         62.16        10.03 o                         
  -3   9   3       1523.27       1560.02        43.44 o                         
  -2   9   3        767.68        788.89        22.44 o                         
  -1   9   3       1227.64       1289.05        36.57 o                         
   0   9   3        350.45        367.89        11.11 o                         
   1   9   3       1267.94       1328.50        29.24 o                         
   2   9   3        759.62        792.24        23.74 o                         
   3   9   3       1371.58       1445.94        33.87 o                         
   4   9   3         61.77         50.86         6.97 o                         
   5   9   3        173.72        168.50        10.24 o                         
   6   9   3        205.49        219.93        14.76 o                         
   7   9   3        443.33        532.70        52.58 o                         
  -7  10   3         78.45         57.09        20.54 o                         
  -6  10   3        145.75        134.35        80.09 o                         
  -5  10   3         59.01         50.93        26.75 o                         
  -4  10   3        314.90        348.16        18.75 o                         
  -3  10   3         25.94         14.95         8.51 o                         
  -2  10   3        235.37        222.79        23.09 o                         
  -1  10   3        135.28        137.63         7.46 o                         
   0  10   3        816.10        851.54        20.65 o                         
   1  10   3        177.82        183.42         7.87 o                         
   2  10   3        252.72        246.49        10.51 o                         
   3  10   3         31.33         33.33         5.33 o                         
   4  10   3        326.69        357.77        14.13 o                         
   5  10   3         76.90         72.69        17.25 o                         
   6  10   3        167.84        174.20        30.42 o                         
  -7  11   3        130.76        157.65        42.15 o                         
  -6  11   3        464.42         55.25       104.54 o                         
  -5  11   3         64.31         46.94        41.66 o                         
  -4  11   3         12.39          7.10        12.00 o                         
  -3  11   3        125.67        -40.99        40.99 o                         
  -2  11   3       1185.47       1285.43        38.86 o                         
  -1  11   3         78.68         60.55        17.39 o                         
   0  11   3         37.71         28.99         7.54 o                         
   1  11   3         66.59         59.31         5.42 o                         
   2  11   3       1160.81       1214.75        34.30 o                         
   3  11   3        146.75        -21.22        63.04 o                         
   4  11   3         21.67         21.29         6.83 o                         
   5  11   3         87.04         77.81        14.71 o                         
   7  11   3        109.62         64.30        20.01 o                         
  -5  12   3        312.96       -385.86       385.86 o                         
  -4  12   3        138.75        111.08        18.68 o                         
  -3  12   3        217.53        -54.35        54.35 o                         
  -2  12   3         21.66         14.58        18.47 o                         
  -1  12   3        283.23        279.57        17.25 o                         
   0  12   3        264.16        -16.54        60.74 o                         
   1  12   3        245.60        255.68        18.97 o                         
   2  12   3         26.01         18.09        11.80 o                         
   3  12   3        197.17        -43.13        78.83 o                         
   4  12   3        136.60        114.66        29.54 o                         
   6  12   3         39.54         67.76        25.34 o                         
  -4  13   3          8.86        -13.34        13.34 o                         
  -3  13   3        391.00        -81.53        84.97 o                         
  -2  13   3         10.92         -1.43        24.00 o                         
  -1  13   3        517.21        551.52        22.41 o                         
   0  13   3        178.71        171.91        13.34 o                         
   1  13   3        563.22        582.44        22.42 o                         
   2  13   3          2.85         -1.54        24.19 o                         
   3  13   3        365.03        -80.84       118.93 o                         
   4  13   3         16.00         52.28        14.14 o                         
   5  13   3        215.77        311.62        38.96 o                         
  -2  14   3          6.96        -36.23        51.69 o                         
  -1  14   3         87.84       -146.77       167.91 o                         
   0  14   3        313.60        -70.61        92.21 o                         
   1  14   3         81.09         15.82       119.37 o                         
   2  14   3          4.93          2.08        10.77 o                         
   3  14   3        118.32         75.24        24.28 o                         
   4  14   3        257.61        320.71        42.16 o                         
   0   0   4       1232.13       1159.89        52.97 o                         
   1   0   4       4248.63       4241.33        75.17 o                         
   2   0   4       1431.20       1375.97        38.47 o                         
   3   0   4       8928.47       9498.70       162.59 o                         
   4   0   4        773.25        801.70        26.89 o                         
   5   0   4        374.53        359.58        10.20 o                         
   6   0   4         87.33         80.50         5.26 o                         
   7   0   4       1429.87       1526.32        32.45 o                         
   8   0   4        112.35        108.31        12.01 o                         
   9   0   4        102.35         91.02        12.11 o                         
  -9   1   4        272.43        266.76        22.74 o                         
  -8   1   4        593.44        612.78        27.61 o                         
  -7   1   4        604.23        608.06        17.66 o                         
  -6   1   4         45.78         49.26         4.42 o                         
  -5   1   4       1210.14       1194.30        26.49 o                         
  -4   1   4       2544.25       2507.85        48.30 o                         
  -3   1   4       5476.23       5445.56       110.29 o                         
  -2   1   4       1978.96       1918.00        71.45 o                         
  -1   1   4      13333.37      12759.59       461.42 o                         
   0   1   4       9967.07       9792.16       293.26 o                         
   1   1   4      13337.98      12701.83      1258.52 o                         
   2   1   4       2096.07       2133.50        52.84 o                         
   3   1   4       5447.66       5527.67        99.01 o                         
   4   1   4       2583.08       2539.15        66.65 o                         
   5   1   4       1145.77       1158.78        24.54 o                         
   6   1   4         38.49         42.44         4.80 o                         
   7   1   4        585.99        585.92        15.86 o                         
   8   1   4        588.81        608.18        21.47 o                         
   9   1   4        241.20        220.74        27.08 o                         
  -9   2   4         13.19          6.14        12.54 o                         
  -8   2   4        444.44        455.98        22.12 o                         
  -7   2   4        427.36        406.29        15.37 o                         
  -6   2   4       1173.20       1189.55        27.71 o                         
  -5   2   4        543.54        546.98        14.96 o                         
  -4   2   4        587.38        600.55        25.34 o                         
  -3   2   4       1977.63       2141.92        47.63 o                         
  -2   2   4       3005.21       2843.45        60.73 o                         
  -1   2   4       5498.84       5877.84       107.24 o                         
   0   2   4        511.05        544.69        14.93 o                         
   1   2   4       5261.79       5564.21       106.60 o                         
   2   2   4       2925.23       2700.69        58.72 o                         
   3   2   4       2042.88       2155.78        49.92 o                         
   4   2   4        601.90        634.53        23.04 o                         
   5   2   4        492.03        493.52        13.04 o                         
   6   2   4        876.17        878.57        22.01 o                         
   7   2   4        429.82        413.86        14.64 o                         
   8   2   4        437.04        445.66        21.71 o                         
   9   2   4         16.65         -0.67        13.74 o                         
  -9   3   4        464.83        550.06        71.53 o                         
  -8   3   4        292.73        335.54        18.54 o                         
  -7   3   4        141.46        117.76         7.82 o                         
  -6   3   4        731.69        726.18        20.31 o                         
  -5   3   4       1990.96       1934.98        43.15 o                         
  -4   3   4       2202.83       2189.70        46.09 o                         
  -3   3   4        706.45        709.78        35.76 o                         
  -2   3   4       4662.73       4881.90        98.05 o                         
  -1   3   4       2830.19       2725.04        74.70 o                         
   0   3   4       6564.72       6507.10       131.36 o                         
   1   3   4       2975.62       2963.35        60.04 o                         
   2   3   4       4719.98       4884.49        99.49 o                         
   3   3   4        539.99        582.21        13.35 o                         
   4   3   4       2158.02       2143.25        43.12 o                         
   5   3   4       2021.85       2035.11        43.60 o                         
   6   3   4        777.07        793.90        21.14 o                         
   7   3   4        120.57        106.94         9.88 o                         
   8   3   4        320.68        339.22        16.81 o                         
   9   3   4        485.65        475.10        31.46 o                         
  -8   4   4         94.81         92.35        10.78 o                         
  -7   4   4       1010.16       1086.28        34.53 o                         
  -6   4   4        157.44        155.38         8.00 o                         
  -5   4   4       1616.34       1711.69        35.74 o                         
  -4   4   4        629.44        616.05        16.43 o                         
  -3   4   4       2600.88       2600.15        92.89 o                         
  -2   4   4        153.11        154.43        16.30 o                         
  -1   4   4       5137.03       4935.16       106.24 o                         
   0   4   4       1446.61       1405.20        45.98 o                         
   1   4   4       5364.60       5356.29        99.13 o                         
   2   4   4        160.79        148.54        16.71 o                         
   3   4   4       2698.90       2790.14        51.48 o                         
   4   4   4        624.46        632.21        15.68 o                         
   5   4   4       1657.83       1660.90        37.71 o                         
   6   4   4        153.60        162.32         9.06 o                         
   7   4   4        933.28        948.96        28.30 o                         
   8   4   4        112.58        116.39        10.23 o                         
   9   4   4        125.79         98.78        16.33 o                         
  -8   5   4        249.10        241.64        18.27 o                         
  -7   5   4        159.74        166.09        10.93 o                         
  -6   5   4        249.25        238.57        10.60 o                         
  -5   5   4       1611.67       1600.98        36.62 o                         
  -4   5   4       1014.16       1057.27        26.88 o                         
  -3   5   4       1671.26       1696.68        71.32 o                         
  -2   5   4        356.87        351.05        23.40 o                         
  -1   5   4       2783.30       2743.68        95.32 o                         
   0   5   4        781.36        800.65        24.02 o                         
   1   5   4       2731.19       2664.56        56.30 o                         
   2   5   4        412.33        417.47        16.21 o                         
   3   5   4       1669.93       1636.51        62.40 o                         
   4   5   4        977.87        969.99        21.26 o                         
   5   5   4       1598.46       1561.56        34.80 o                         
   6   5   4        278.49        275.08        10.56 o                         
   7   5   4        174.83        185.53         9.98 o                         
   8   5   4        300.99        334.89        19.15 o                         
   9   5   4        375.85        362.11        44.30 o                         
  -8   6   4        313.77        328.72        25.84 o                         
  -7   6   4          7.52          7.38         3.96 o                         
  -6   6   4       1217.74       1249.96        34.04 o                         
  -5   6   4        250.46        254.02        10.27 o                         
  -4   6   4        776.03        818.76        22.04 o                         
  -3   6   4        196.39        206.26         8.91 o                         
  -2   6   4       2905.13       2820.38        76.25 o                         
  -1   6   4        697.34        739.65        23.44 o                         
   0   6   4        245.79        229.62        15.95 o                         
   1   6   4        666.80        684.88        29.20 o                         
   2   6   4       3142.80       3066.98        82.42 o                         
   3   6   4        184.68        188.48         8.80 o                         
   4   6   4        677.13        688.67        18.54 o                         
   5   6   4        217.48        228.09         8.14 o                         
   6   6   4       1287.86       1318.31        34.32 o                         
   7   6   4         11.66          8.15         3.77 o                         
   8   6   4        259.22        268.55        17.08 o                         
  -7   7   4        239.52        249.55        21.87 o                         
  -6   7   4        130.53        141.04        13.86 o                         
  -5   7   4        600.12        622.19        17.07 o                         
  -4   7   4       1763.93       1770.84        36.39 o                         
  -3   7   4       1160.99       1206.25        31.26 o                         
  -2   7   4         63.58         74.40         5.13 o                         
  -1   7   4        881.62        846.69        18.79 o                         
   0   7   4       2293.83       2201.81        46.51 o                         
   1   7   4        881.86        862.69        18.62 o                         
   2   7   4         76.02         78.76         5.98 o                         
   3   7   4       1104.28       1174.92        26.86 o                         
   4   7   4       1617.23       1618.01        39.28 o                         
   5   7   4        596.78        632.24        15.83 o                         
   6   7   4        150.17        157.52         8.44 o                         
   7   7   4        217.53        242.77        12.63 o                         
   8   7   4        443.93        453.14        45.77 o                         
   9   7   4         88.03         77.90        25.88 o                         
  -7   8   4        686.03        697.94        23.49 o                         
  -6   8   4         74.58         76.08         6.76 o                         
  -5   8   4        242.66        257.11        19.24 o                         
  -4   8   4        518.79        520.14        14.16 o                         
  -3   8   4       1580.29       1617.71        42.71 o                         
  -2   8   4         94.56         99.62         7.99 o                         
  -1   8   4       1253.82       1259.57        28.42 o                         
   0   8   4       2222.63       2323.87        46.35 o                         
   1   8   4       1174.11       1209.02        25.43 o                         
   2   8   4         77.82         84.37         6.23 o                         
   3   8   4       1509.43       1539.58        36.80 o                         
   4   8   4        474.98        478.27        15.08 o                         
   5   8   4        241.83        261.17        23.08 o                         
   6   8   4         90.57         93.29         8.59 o                         
   7   8   4        669.40        701.59        33.69 o                         
   8   8   4         16.12          2.40        14.67 o                         
  -6   9   4         40.61         32.68         4.85 o                         
  -5   9   4        562.85        580.09        18.08 o                         
  -4   9   4        261.72        270.67        19.16 o                         
  -3   9   4       1239.09       1245.20        31.75 o                         
  -2   9   4         15.08         11.93         6.80 o                         
  -1   9   4       1139.12       1161.22        46.48 o                         
   0   9   4         34.72         31.05         5.49 o                         
   1   9   4       1286.59       1325.82        28.86 o                         
   2   9   4         29.42         23.76         5.35 o                         
   3   9   4       1152.94       1133.44        29.94 o                         
   4   9   4        253.29        288.49        11.77 o                         
   5   9   4        632.09        666.34        23.40 o                         
   6   9   4         63.88         48.31         7.40 o                         
   7   9   4         90.08         77.37        20.54 o                         
  -7  10   4         37.61         12.27        19.47 o                         
  -6  10   4        292.10        293.89        24.47 o                         
  -5  10   4         25.38         16.41         8.99 o                         
  -4  10   4         75.72         53.45        17.43 o                         
  -3  10   4         21.24         19.13         5.73 o                         
  -2  10   4       1762.85       1858.92        54.90 o                         
  -1  10   4        363.52        366.01        15.72 o                         
   0  10   4        294.84        318.57        10.42 o                         
   1  10   4        304.57        313.16        14.20 o                         
   2  10   4       1771.57       1823.93        42.89 o                         
   3  10   4          9.13          8.52         5.28 o                         
   4  10   4         79.55         58.56         6.55 o                         
   5  10   4         15.87         16.21        23.88 o                         
   6  10   4        261.35        275.38        19.39 o                         
   7  10   4         35.73         23.48        12.54 o                         
  -6  11   4        203.46        256.66        40.29 o                         
  -5  11   4        203.73        188.01        30.15 o                         
  -4  11   4        653.30         34.56       154.97 o                         
  -3  11   4         84.57         89.18        21.02 o                         
  -2  11   4         45.37         54.30        14.28 o                         
  -1  11   4        103.29        107.39        16.89 o                         
   0  11   4       1504.46       1571.25        36.64 o                         
   1  11   4         96.65        109.00        19.11 o                         
   2  11   4         48.83         43.36        13.19 o                         
   3  11   4         93.02        101.46        10.77 o                         
   4  11   4        630.70         58.35       101.00 o                         
   5  11   4        218.51        198.03        27.55 o                         
   6  11   4        224.68        281.04        29.68 o                         
   7  11   4         16.16          4.00        14.40 o                         
  -5  12   4        135.16        145.91        34.42 o                         
  -4  12   4          2.62          4.93        36.94 o                         
  -3  12   4        535.55        -41.16        82.72 o                         
  -2  12   4         38.13         16.45        12.31 o                         
  -1  12   4        711.01        730.53        27.76 o                         
   0  12   4         12.04          8.57        12.07 o                         
   1  12   4        730.04        761.83        27.65 o                         
   2  12   4         18.29         15.61        11.56 o                         
   3  12   4        533.63         86.52        77.56 o                         
   4  12   4          6.57          7.68        41.96 o                         
   5  12   4        139.13        130.92        18.30 o                         
   6  12   4        152.81        150.98        28.01 o                         
  -3  13   4         68.63        101.37        78.59 o                         
  -2  13   4        310.06        -44.99        66.86 o                         
  -1  13   4        403.71        384.59        49.81 o                         
   0  13   4        108.07         82.62        59.83 o                         
   1  13   4        378.02        406.59        31.27 o                         
   2  13   4        316.25          6.94        65.00 o                         
   3  13   4         86.26         74.40        44.10 o                         
   4  13   4         50.82         25.80        11.40 o                         
   5  13   4        418.04        588.45        56.31 o                         
  -2  14   4        370.13       -121.07       121.07 o                         
  -1  14   4          8.21        -20.38        54.34 o                         
   0  14   4          2.28         -1.79        35.61 o                         
   1  14   4         13.43         12.66        95.56 o                         
   2  14   4        445.73         49.92       140.67 o                         
   3  14   4         43.68         47.22        16.81 o                         
   4  14   4         20.33         29.61        20.81 o                         
   1   0   5       3770.49       3438.76        58.46 o                         
   2   0   5       1117.44       1005.24        46.60 o                         
   3   0   5         35.04         74.26         6.36 o                         
   4   0   5         48.52         53.93         5.82 o                         
   5   0   5       1123.62       1186.10        24.66 o                         
   6   0   5         36.23         40.18         3.67 o                         
   7   0   5        856.96        850.71        22.19 o                         
   8   0   5         26.83         23.69         6.18 o                         
   9   0   5        262.05        242.76        21.64 o                         
  -9   1   5        191.29        191.97        18.90 o                         
  -8   1   5        133.66        127.95         9.56 o                         
  -7   1   5        542.63        577.94        17.05 o                         
  -6   1   5        253.77        250.22         9.60 o                         
  -5   1   5        559.01        569.40        14.88 o                         
  -4   1   5        101.29         97.62        11.42 o                         
  -3   1   5       3501.10       3438.42        61.09 o                         
  -2   1   5         30.33         32.87         7.10 o                         
  -1   1   5       8849.76       8687.58       159.88 o                         
   0   1   5         52.29         60.67         3.70 o                         
   1   1   5       8683.07       8856.53       153.11 o                         
   2   1   5        107.84         86.45        86.47 o                         
   3   1   5       3723.34       3687.12        65.92 o                         
   4   1   5        101.98         91.49         4.12 o                         
   5   1   5        511.41        532.84        13.51 o                         
   6   1   5        289.74        303.78         9.41 o                         
   7   1   5        644.67        662.34        16.62 o                         
   8   1   5        145.18        134.62         8.76 o                         
   9   1   5        198.57        192.62        25.08 o                         
  -8   2   5        594.55        632.97        27.01 o                         
  -7   2   5        552.97        566.75        18.28 o                         
  -6   2   5         24.54         29.00         3.50 o                         
  -5   2   5         68.67         65.35         4.50 o                         
  -4   2   5       2341.15       2309.62        75.44 o                         
  -3   2   5       1667.47       1605.31        59.10 o                         
  -2   2   5       1406.45       1494.25        37.92 o                         
  -1   2   5       4657.63       4619.84        79.53 o                         
   0   2   5       9868.05       9840.07       198.35 o                         
   1   2   5       4146.29       4228.92        90.69 o                         
   2   2   5       1471.35       1564.61        31.58 o                         
   3   2   5       1810.77       1782.59        67.49 o                         
   4   2   5       2236.28       2203.62        45.93 o                         
   5   2   5         43.81         45.44         3.58 o                         
   6   2   5         31.55         33.39         3.52 o                         
   7   2   5        490.77        483.98        17.30 o                         
   8   2   5        568.01        586.79        27.33 o                         
   9   2   5         16.20         16.51         8.96 o                         
  -8   3   5        193.96        205.84        17.14 o                         
  -7   3   5        136.48        129.04         9.37 o                         
  -6   3   5        343.51        322.91        10.97 o                         
  -5   3   5       1463.60       1418.14        32.34 o                         
  -4   3   5        524.11        544.98        13.91 o                         
  -3   3   5        688.95        688.66        20.91 o                         
  -2   3   5       7910.53       8015.45       149.27 o                         
  -1   3   5       7606.32       7633.56       168.03 o                         
   0   3   5       2496.05       2341.02        79.63 o                         
   1   3   5       7373.72       7579.15       141.83 o                         
   2   3   5       7748.45       7922.89       140.16 o                         
   3   3   5        566.88        577.66        26.94 o                         
   4   3   5        458.79        464.68        12.87 o                         
   5   3   5       1347.37       1402.88        32.44 o                         
   6   3   5        276.06        268.38         9.94 o                         
   7   3   5        153.44        173.40         9.50 o                         
   8   3   5        189.59        186.23        14.87 o                         
   9   3   5         71.21         59.35        13.74 o                         
  -8   4   5        294.48        283.92        15.81 o                         
  -7   4   5        214.79        224.41        17.26 o                         
  -6   4   5        483.38        507.90        14.66 o                         
  -5   4   5       4518.41       4350.08        84.20 o                         
  -4   4   5        469.42        452.36        12.75 o                         
  -3   4   5        741.26        716.07        31.85 o                         
  -2   4   5       1126.59       1057.58        48.85 o                         
  -1   4   5       4611.06       4770.22       117.85 o                         
   0   4   5         15.42         11.23         4.31 o                         
   1   4   5       4550.24       4591.17        90.34 o                         
   2   4   5        805.17        790.49        23.71 o                         
   3   4   5        853.11        827.82        24.82 o                         
   4   4   5        448.81        434.88        12.14 o                         
   5   4   5       4537.89       4487.04        84.49 o                         
   6   4   5        372.06        378.88        13.76 o                         
   7   4   5        213.79        221.18        10.63 o                         
   8   4   5        285.40        284.67        14.63 o                         
   9   4   5        343.93        373.44        26.98 o                         
  -8   5   5        329.17        350.39        19.57 o                         
  -7   5   5        167.27        160.14        10.02 o                         
  -6   5   5        632.28        641.91        19.44 o                         
  -5   5   5        141.13        140.23         6.25 o                         
  -4   5   5       1835.52       1856.83        52.96 o                         
  -3   5   5        871.08        897.63        20.77 o                         
  -2   5   5        715.40        719.18        22.20 o                         
  -1   5   5       1896.27       1865.74       101.14 o                         
   0   5   5       6613.37       6831.29       133.13 o                         
   1   5   5       1941.63       1947.89        40.20 o                         
   2   5   5        624.25        654.71        21.54 o                         
   3   5   5        800.68        829.54        18.14 o                         
   4   5   5       1886.88       1900.11        36.35 o                         
   5   5   5        117.29        124.35         6.36 o                         
   6   5   5        579.87        582.95        19.08 o                         
   7   5   5        171.10        162.51        12.82 o                         
   8   5   5        401.64        421.48        19.94 o                         
   9   5   5         16.06         11.59        10.94 o                         
  -8   6   5        218.93        271.87        32.82 o                         
  -7   6   5        284.69        285.97        14.36 o                         
  -6   6   5        341.63        332.49        13.89 o                         
  -5   6   5        398.48        411.47        13.44 o                         
  -4   6   5       3441.00       3417.32        80.27 o                         
  -3   6   5        864.31        833.91        20.64 o                         
  -2   6   5        291.58        294.52         9.52 o                         
  -1   6   5       1384.99       1372.04        35.00 o                         
   0   6   5       2491.27       2506.56       118.54 o                         
   1   6   5       1445.08       1345.91        48.54 o                         
   2   6   5        265.24        263.46         9.55 o                         
   3   6   5        877.61        879.40        20.37 o                         
   4   6   5       3784.39       3757.22        70.00 o                         
   5   6   5        434.09        430.98        12.93 o                         
   6   6   5        343.87        325.23        13.12 o                         
   7   6   5        280.44        297.64        13.89 o                         
   8   6   5        275.04        333.66        19.57 o                         
   9   6   5         32.92         37.35        20.27 o                         
  -7   7   5        353.92        337.18        19.18 o                         
  -6   7   5        321.96        328.65        13.37 o                         
  -5   7   5        203.61        204.54         9.26 o                         
  -4   7   5         56.12         54.95         5.51 o                         
  -3   7   5        656.05        698.09        23.62 o                         
  -2   7   5        514.02        504.74        15.66 o                         
  -1   7   5        592.11        598.77        13.86 o                         
   0   7   5        913.15        941.19        22.69 o                         
   1   7   5        533.44        537.35        13.51 o                         
   2   7   5        479.56        449.06        13.07 o                         
   3   7   5        633.79        695.51        17.70 o                         
   4   7   5         57.17         50.67         4.49 o                         
   5   7   5        208.80        209.45        13.76 o                         
   6   7   5        277.26        287.36        12.75 o                         
   7   7   5        338.28        309.23        14.97 o                         
   8   7   5         19.73         17.93        10.28 o                         
  -7   8   5        146.45        161.17        21.89 o                         
  -6   8   5        241.29        224.61        10.74 o                         
  -5   8   5        521.21        549.64        18.07 o                         
  -4   8   5        251.33        269.36        12.26 o                         
  -3   8   5       1576.33        844.50       107.01 o                         
  -2   8   5        881.71        866.57        27.31 o                         
  -1   8   5        364.14        373.19        10.62 o                         
   0   8   5         15.52         14.88         4.75 o                         
   1   8   5        439.22        445.00        11.52 o                         
   2   8   5        926.31        948.64        22.33 o                         
   4   8   5        262.86        287.60        10.63 o                         
   5   8   5        615.93        624.51        18.98 o                         
   6   8   5        263.58        249.63        15.54 o                         
   7   8   5        129.13        137.98        14.89 o                         
   8   8   5         98.61         75.77        22.68 o                         
  -6   9   5         29.77         26.64         8.07 o                         
  -5   9   5        298.00        312.33        29.30 o                         
  -4   9   5        158.47        160.59        10.07 o                         
  -3   9   5        228.30        220.40        11.18 o                         
  -2   9   5        295.02        301.75        11.95 o                         
  -1   9   5         32.95         29.71         2.34 o                         
   0   9   5        113.94        119.35         8.07 o                         
   1   9   5         85.05         59.56        29.94 o                         
   2   9   5        252.74        259.23         9.86 o                         
   3   9   5        231.90        242.59         9.86 o                         
   4   9   5        121.52        122.23         8.82 o                         
   5   9   5        279.06        276.73        16.51 o                         
   6   9   5         22.93         24.14         4.55 o                         
   7   9   5        403.16        381.60        23.18 o                         
  -6  10   5        200.53        211.60        55.92 o                         
  -5  10   5        180.19        141.21        14.57 o                         
  -4  10   5        695.01        731.77        30.64 o                         
  -3  10   5        744.44        755.91        25.89 o                         
  -2  10   5         17.28         18.95         8.36 o                         
  -1  10   5        873.03        863.94        25.47 o                         
   0  10   5        210.47        221.54         8.45 o                         
   1  10   5        881.86        877.05        21.66 o                         
   2  10   5         21.32         19.24         8.99 o                         
   3  10   5        792.83        858.07        25.44 o                         
   4  10   5        633.32        630.55        23.97 o                         
   5  10   5        200.90        201.37        19.07 o                         
   6  10   5        190.25        224.47        23.23 o                         
   7  10   5        134.69        113.12        21.88 o                         
  -6  11   5        259.11        142.34       192.77 o                         
  -5  11   5        204.72        264.26        53.48 o                         
  -4  11   5         17.80          6.85        46.34 o                         
  -3  11   5        180.35        177.05        22.79 o                         
  -2  11   5        667.95        660.34        23.35 o                         
  -1  11   5        295.61        312.83        24.75 o                         
   0  11   5         71.56         67.91        10.99 o                         
   1  11   5        277.15        272.53        22.71 o                         
   2  11   5        700.51        700.63        22.59 o                         
   3  11   5        181.66        168.08        23.49 o                         
   4  11   5         32.55         26.76        14.79 o                         
   5  11   5        211.81        235.83        26.12 o                         
   7  11   5         32.22          9.87        13.87 o                         
  -4  12   5         55.51         36.70       179.39 o                         
  -3  12   5        281.76        -43.11       157.53 o                         
  -2  12   5        200.59        -61.33        61.33 o                         
  -1  12   5        583.46        611.78        36.63 o                         
   0  12   5         99.61         89.42        18.45 o                         
   1  12   5        619.24        647.24        21.48 o                         
   2  12   5        179.56        -42.39        59.80 o                         
   3  12   5        263.40        -58.34        58.34 o                         
   4  12   5         59.76         64.14        42.85 o                         
   5  12   5        309.29        300.67        26.82 o                         
   6  12   5         98.01         85.90        22.68 o                         
  -2  13   5        177.89        144.86        15.55 o                         
  -1  13   5         52.23         51.93        31.57 o                         
   0  13   5        442.72        451.35        32.03 o                         
   1  13   5         58.98         36.20        27.52 o                         
   2  13   5        183.95        188.45        40.21 o                         
   3  13   5        255.45        226.53        45.55 o                         
   4  13   5        271.78        240.66        20.27 o                         
  -2  14   5        212.99        -28.87       133.88 o                         
  -1  14   5         94.35        111.90        35.22 o                         
   0  14   5        576.38        -24.64        90.07 o                         
   1  14   5         88.95         69.79        40.93 o                         
   2  14   5        215.65        -50.11       126.22 o                         
   3  14   5         24.80         -8.00        16.01 o                         
   0   0   6        601.13        640.86        17.25 o                         
   1   0   6        111.92        122.78         5.44 o                         
   2   0   6       1955.11       1980.89        85.92 o                         
   3   0   6         97.28         68.28        10.77 o                         
   4   0   6        659.27        608.85        16.11 o                         
   5   0   6        426.25        453.41        12.67 o                         
   6   0   6         26.40         34.74         3.49 o                         
   7   0   6        118.28        103.73         8.51 o                         
   8   0   6       1014.91       1047.98        34.36 o                         
   9   0   6         14.51          8.27         9.34 o                         
  -8   1   6         90.28         90.51         9.14 o                         
  -7   1   6        938.22        955.80        27.13 o                         
  -6   1   6        154.23        176.86         7.16 o                         
  -5   1   6        273.44        277.12         8.20 o                         
  -4   1   6        707.35        698.76        15.20 o                         
  -3   1   6       2473.89       2464.63        83.85 o                         
  -2   1   6       3867.97       3654.30        94.75 o                         
  -1   1   6       2256.09       2265.83        45.09 o                         
   0   1   6        736.03        689.04        23.74 o                         
   1   1   6       2627.12       2633.09        46.43 o                         
   2   1   6       3793.23       3500.68        70.16 o                         
   3   1   6       2451.23       2419.08        49.70 o                         
   4   1   6        627.87        608.12        14.96 o                         
   5   1   6        245.62        263.84         8.12 o                         
   6   1   6        239.24        250.83         8.33 o                         
   7   1   6        811.98        867.82        23.12 o                         
   8   1   6        126.59        125.78        14.12 o                         
   9   1   6         86.79         63.76        18.94 o                         
  -8   2   6         44.43         52.12         5.41 o                         
  -7   2   6        918.54        897.62        27.26 o                         
  -6   2   6        535.78        552.34        14.03 o                         
  -5   2   6       1669.77       1637.25        34.88 o                         
  -4   2   6        282.59        269.04         9.54 o                         
  -3   2   6       2808.60       2855.84       100.83 o                         
  -2   2   6       1567.11       1413.36        71.04 o                         
  -1   2   6       9483.60       9833.35       172.65 o                         
   0   2   6       1442.48       1551.78        45.19 o                         
   1   2   6       9541.75       9992.75       183.69 o                         
   2   2   6       1580.77       1493.64        30.39 o                         
   3   2   6       2757.45       2803.89        83.37 o                         
   4   2   6        254.99        255.01         7.84 o                         
   5   2   6       1784.39       1770.22        33.99 o                         
   6   2   6        542.49        548.80        15.01 o                         
   7   2   6        866.26        845.38        26.41 o                         
   8   2   6         38.97         35.89         6.81 o                         
   9   2   6        232.94        235.32        27.75 o                         
  -8   3   6        551.77        532.44        19.00 o                         
  -7   3   6        742.13        760.78        23.54 o                         
  -6   3   6        871.49        910.30        22.86 o                         
  -5   3   6        414.90        435.22        16.19 o                         
  -4   3   6        465.16        487.43        17.44 o                         
  -3   3   6       2739.10       2630.53       155.31 o                         
  -2   3   6       7474.24       7628.42       147.26 o                         
  -1   3   6       3916.68       3892.09       115.81 o                         
   0   3   6         78.41        107.46        14.14 o                         
   1   3   6       3842.78       3810.15       142.94 o                         
   2   3   6       7753.70       7814.67       146.45 o                         
   3   3   6       2968.20       3012.26        84.14 o                         
   4   3   6        478.21        463.37        12.62 o                         
   5   3   6        432.59        450.40        13.95 o                         
   6   3   6        880.16        925.90        22.42 o                         
   7   3   6        864.21        873.18        26.08 o                         
   8   3   6        535.85        547.57        26.90 o                         
   9   3   6         78.30         35.49        78.97 o                         
  -8   4   6        450.24        473.20        30.33 o                         
  -7   4   6        145.96        152.69         8.70 o                         
  -6   4   6        623.08        614.75        18.69 o                         
  -5   4   6        116.52        106.60        11.77 o                         
  -4   4   6       4308.64       4454.14       108.64 o                         
  -3   4   6       1061.05       1123.67        35.30 o                         
  -2   4   6        590.39        563.37        14.65 o                         
  -1   4   6        828.54        823.93        21.24 o                         
   0   4   6       8117.76       8462.76       196.63 o                         
   1   4   6        921.01        872.32        38.25 o                         
   2   4   6        579.10        553.67        16.37 o                         
   3   4   6       1074.77       1081.18        22.90 o                         
   4   4   6       4491.02       4513.10        84.76 o                         
   5   4   6        142.28        138.40         7.46 o                         
   6   4   6        690.12        668.83        18.50 o                         
   7   4   6        163.56        157.40         9.13 o                         
   8   4   6        483.63        516.65        20.66 o                         
   9   4   6          2.34          9.81         9.22 o                         
  -7   5   6        577.63        553.43        27.87 o                         
  -6   5   6        730.21        699.87        24.98 o                         
  -5   5   6        795.89        773.70        23.57 o                         
  -4   5   6       1233.87       1233.01        35.83 o                         
  -3   5   6       1113.03       1095.54        25.85 o                         
  -2   5   6       1967.96       1893.44        73.69 o                         
  -1   5   6       2385.42       2419.42        75.23 o                         
   0   5   6       1997.73       2019.65        80.97 o                         
   1   5   6       2514.59       2530.29        57.01 o                         
   2   5   6       2069.59       2005.94        71.96 o                         
   3   5   6       1066.79       1066.38        24.28 o                         
   4   5   6       1265.85       1319.90        28.79 o                         
   5   5   6        922.74        928.48        21.42 o                         
   6   5   6        670.64        671.58        20.76 o                         
   7   5   6        580.43        599.16        21.04 o                         
   8   5   6        399.01        413.26        18.66 o                         
   9   5   6        141.50         82.71        24.28 o                         
  -7   6   6        121.48        128.08        17.14 o                         
  -6   6   6        139.49        149.00        18.22 o                         
  -5   6   6       1964.41       1982.54        49.43 o                         
  -4   6   6        164.90        159.84         8.16 o                         
  -3   6   6        579.08        567.55        16.27 o                         
  -2   6   6       1134.15       1140.33        29.25 o                         
  -1   6   6        780.74        794.42        39.48 o                         
   0   6   6       1520.42       1536.88        33.98 o                         
   1   6   6        741.26        727.08        44.48 o                         
   2   6   6       1042.32       1072.33        24.32 o                         
   3   6   6        621.23        640.21        15.84 o                         
   4   6   6        158.85        158.49         6.11 o                         
   5   6   6       2048.10       2085.94        43.12 o                         
   6   6   6        112.91        129.63        10.76 o                         
   7   6   6        114.39        133.00        11.11 o                         
   8   6   6         13.97         -4.52         8.27 o                         
  -8   7   6         51.39         52.02        12.54 o                         
  -7   7   6        134.11        158.35        13.30 o                         
  -6   7   6         67.47         64.35         6.08 o                         
  -5   7   6        374.59        377.56        14.14 o                         
  -4   7   6        228.42        229.42        11.83 o                         
  -3   7   6        346.89        351.13        15.39 o                         
  -2   7   6        665.01        636.21        16.09 o                         
  -1   7   6       1418.50       1473.47        32.21 o                         
   0   7   6        789.37        811.04        19.10 o                         
   1   7   6       1354.41       1369.86        28.27 o                         
   2   7   6        560.95        525.35        14.98 o                         
   3   7   6        375.36        393.01        11.82 o                         
   4   7   6        297.45        295.67        10.62 o                         
   5   7   6        309.54        326.28        11.00 o                         
   6   7   6         59.81         62.46         6.27 o                         
   7   7   6         91.77        101.46        11.71 o                         
   8   7   6         46.38         48.72        12.17 o                         
  -7   8   6         58.95         47.50         7.62 o                         
  -6   8   6        103.43         97.22         8.50 o                         
  -5   8   6         32.97         22.95         8.82 o                         
  -4   8   6       1190.01       1257.01        34.93 o                         
  -3   8   6         21.83         27.39         7.09 o                         
  -2   8   6         44.87         46.14         5.27 o                         
  -1   8   6         49.06         45.75         5.26 o                         
   0   8   6        238.11        228.04         9.87 o                         
   1   8   6         43.94         42.75         4.76 o                         
   2   8   6         57.84         64.99         6.58 o                         
   3   8   6         51.18         54.63         5.18 o                         
   4   8   6       1102.23       1164.81        30.01 o                         
   5   8   6         55.84         53.17         5.95 o                         
   6   8   6        128.71        127.41         9.65 o                         
   7   8   6         58.06         49.61         7.31 o                         
  -7   9   6        106.72        113.12        29.61 o                         
  -6   9   6        510.36        588.57        95.82 o                         
  -5   9   6        179.95        173.75        12.50 o                         
  -4   9   6         37.94         39.11        12.27 o                         
  -3   9   6        233.81        240.54        29.06 o                         
  -2   9   6        898.24        894.48        26.86 o                         
  -1   9   6       1170.97       1235.92        26.79 o                         
   0   9   6          0.95          6.02         6.03 o                         
   1   9   6       1104.14       1132.64        28.68 o                         
   2   9   6        977.81        987.62        23.66 o                         
   3   9   6        210.62        204.10        13.95 o                         
   4   9   6         39.88         42.10        10.09 o                         
   5   9   6        192.50        196.33        11.83 o                         
   6   9   6        498.61        511.99        21.41 o                         
   7   9   6        104.20         96.04        17.87 o                         
   8   9   6         57.99         42.95        24.28 o                         
  -6  10   6         77.06         69.81        96.97 o                         
  -5  10   6        672.37        698.27        23.77 o                         
  -4  10   6         34.02         24.63        17.18 o                         
  -3  10   6        793.99        185.23        69.86 o                         
  -2  10   6        374.80        373.31        15.45 o                         
  -1  10   6        686.86        705.04        24.96 o                         
   0  10   6        120.38        123.45        11.20 o                         
   1  10   6        779.77        834.87        21.65 o                         
   2  10   6        355.32        353.46        28.09 o                         
   3  10   6        724.86        205.97        70.99 o                         
   4  10   6         29.25         24.65         7.13 o                         
   5  10   6        671.98        681.20        25.42 o                         
   6  10   6         71.86         70.50        12.43 o                         
   7  10   6         58.04         68.11        16.27 o                         
  -6  11   6         86.48       -178.72       178.72 o                         
  -5  11   6        185.82        139.77        92.97 o                         
  -4  11   6        291.68         54.76       117.01 o                         
  -3  11   6        678.65        703.60        29.82 o                         
  -2  11   6        286.17        294.32        15.67 o                         
  -1  11   6        543.73        532.97        29.87 o                         
   0  11   6        622.01        646.37        18.59 o                         
   1  11   6        573.22        579.27        25.72 o                         
   2  11   6        299.33        316.92        13.70 o                         
   3  11   6        684.76        701.87        24.18 o                         
   4  11   6        280.02        235.30        49.62 o                         
   5  11   6        191.07        207.64        14.96 o                         
  -3  12   6        182.31        -36.28        83.92 o                         
  -2  12   6         14.57         -4.96        28.37 o                         
  -1  12   6        150.13        143.44        19.76 o                         
   0  12   6       1179.04       1237.51        30.89 o                         
   1  12   6        139.21        125.05        24.99 o                         
   2  12   6          9.05          4.46         9.99 o                         
   3  12   6        176.22         47.48        52.34 o                         
   4  12   6        427.97        423.40        21.84 o                         
   5  12   6         11.22         -9.45        10.67 o                         
   6  12   6         68.10         57.89        20.01 o                         
  -3  13   6        137.14       -103.25       132.60 o                         
  -2  13   6        507.00       -108.80       124.15 o                         
  -1  13   6        253.90        169.34       137.96 o                         
   0  13   6         56.24         43.22         8.51 o                         
   1  13   6        303.55         20.79       150.13 o                         
   2  13   6        524.61        -13.08       160.66 o                         
   3  13   6        141.19        148.20        16.15 o                         
   4  13   6        108.11         94.19        13.46 o                         
  -2  14   6         37.13        267.00       333.96 o                         
  -1  14   6        126.69         72.79       171.80 o                         
   0  14   6         11.31        -10.90        90.71 o                         
   1  14   6        128.67        123.41        41.21 o                         
   2  14   6         24.78          0.89        38.31 o                         
   3  14   6          7.74        -13.47        13.47 o                         
   1   0   7       1399.43       1430.40        34.15 o                         
   2   0   7       3628.62       3277.10        79.63 o                         
   3   0   7        659.29        607.52        42.90 o                         
   4   0   7        635.67        684.34        19.47 o                         
   5   0   7         12.13         12.05         2.01 o                         
   6   0   7       1646.09       1686.20        34.49 o                         
   7   0   7         28.82         25.14         8.37 o                         
   8   0   7         18.24         19.11        29.54 o                         
  -8   1   7        435.46        438.65        15.92 o                         
  -7   1   7         88.51         83.15         7.64 o                         
  -6   1   7        544.93        506.93        12.75 o                         
  -5   1   7       1463.83       1445.70        33.64 o                         
  -4   1   7       1229.91       1180.58        32.66 o                         
  -3   1   7        649.05        628.36        32.12 o                         
  -2   1   7        255.98        252.41        15.08 o                         
  -1   1   7        721.27        757.30        20.14 o                         
   0   1   7        220.47        197.20        12.34 o                         
   1   1   7        910.25        920.09        20.97 o                         
   2   1   7        231.78        234.60        11.60 o                         
   3   1   7        676.37        656.69        16.00 o                         
   4   1   7       1119.07       1035.66        25.21 o                         
   5   1   7       1598.11       1626.65        34.96 o                         
   6   1   7        473.87        456.07        12.58 o                         
   7   1   7         96.92         92.42         6.22 o                         
   8   1   7        417.17        442.70        16.67 o                         
  -8   2   7         12.75         11.20         3.20 o                         
  -7   2   7        982.16        974.04        27.62 o                         
  -6   2   7         51.28         41.65         3.92 o                         
  -5   2   7        496.84        531.19        19.93 o                         
  -4   2   7         75.58         83.72         6.53 o                         
  -3   2   7       2222.94       2067.77        78.94 o                         
  -2   2   7        902.23        975.70        46.89 o                         
  -1   2   7       3390.78       3135.52        60.09 o                         
   0   2   7          3.16          3.91         7.69 o                         
   1   2   7       3541.19       3392.08        86.53 o                         
   2   2   7        891.06        951.68        63.92 o                         
   3   2   7       1965.99       1797.56        48.60 o                         
   4   2   7         74.80         84.72         4.86 o                         
   5   2   7        501.57        517.07        13.00 o                         
   6   2   7         45.70         38.37         3.34 o                         
   7   2   7       1038.17       1037.13        29.23 o                         
   8   2   7         12.12         12.30         5.80 o                         
   9   2   7          7.68         14.14        10.67 o                         
  -8   3   7        155.21        172.83        21.21 o                         
  -7   3   7        121.92        111.50        14.17 o                         
  -6   3   7        281.03        294.20        13.99 o                         
  -5   3   7       1323.09       1340.31        39.62 o                         
  -4   3   7       3211.34       3161.47        81.54 o                         
  -3   3   7        692.29        609.54        27.26 o                         
  -2   3   7        884.55        989.66        27.90 o                         
  -1   3   7       1807.82       1812.60        63.60 o                         
   0   3   7       6602.58       6674.02       171.10 o                         
   1   3   7       1835.26       1857.79        45.18 o                         
   2   3   7        927.26       1062.27        21.00 o                         
   3   3   7        737.91        684.81        16.85 o                         
   4   3   7       3261.01       3335.26        62.12 o                         
   5   3   7       1271.03       1273.95        30.00 o                         
   6   3   7        296.50        302.73        10.51 o                         
   7   3   7        132.35        132.09         8.54 o                         
   8   3   7        161.20        193.81        19.22 o                         
   9   3   7        445.84        489.45        42.17 o                         
  -8   4   7        489.89        506.31        58.99 o                         
  -7   4   7        242.79        234.26        17.82 o                         
  -6   4   7       2171.44       2141.45        75.90 o                         
  -5   4   7        174.58        167.55        14.27 o                         
  -4   4   7       1500.31       1524.20        41.87 o                         
  -3   4   7        432.31        445.34        13.67 o                         
  -2   4   7       9093.08       9100.42       201.93 o                         
  -1   4   7        263.93        255.47        28.57 o                         
   0   4   7       1160.73       1181.86        49.30 o                         
   1   4   7        242.32        246.60        27.79 o                         
   2   4   7       8794.59       8678.19       156.88 o                         
   3   4   7        441.42        454.95        12.54 o                         
   4   4   7       1453.64       1474.09        29.35 o                         
   5   4   7        165.41        155.76         6.63 o                         
   6   4   7       2102.23       2173.41        51.55 o                         
   7   4   7        253.62        247.57        11.53 o                         
   8   4   7        490.50        523.51        20.68 o                         
   9   4   7          1.21          0.27        13.34 o                         
  -7   5   7        103.24        106.67        19.74 o                         
  -6   5   7         12.19          3.54        10.96 o                         
  -5   5   7       1411.68       1530.15        43.25 o                         
  -4   5   7       2266.51       2278.02        56.87 o                         
  -3   5   7        257.44        262.87        12.23 o                         
  -2   5   7        254.47        258.54        29.99 o                         
  -1   5   7        824.09        857.98        22.66 o                         
   0   5   7       6271.57       6312.58       139.17 o                         
   1   5   7        887.83        910.45        42.22 o                         
   2   5   7        230.10        234.86        21.07 o                         
   3   5   7        207.82        209.91         7.28 o                         
   4   5   7       2447.32       2547.00        49.66 o                         
   5   5   7       1408.49       1455.51        30.22 o                         
   6   5   7          4.12          8.57         2.47 o                         
   7   5   7         84.80         84.01         7.43 o                         
   8   5   7        317.15        322.97        19.41 o                         
   9   5   7         85.88         57.36        34.68 o                         
  -7   6   7        617.38        613.08        39.29 o                         
  -6   6   7        175.46        175.07        12.37 o                         
  -5   6   7        193.49        184.92        14.26 o                         
  -4   6   7         69.33         63.52         7.42 o                         
  -3   6   7       2136.98       2214.24        48.37 o                         
  -2   6   7         49.54         47.03         4.79 o                         
  -1   6   7       2542.64       2572.95        57.39 o                         
   0   6   7        179.18        212.13        10.29 o                         
   1   6   7       2535.43       2502.02        53.10 o                         
   2   6   7         69.27         67.17         6.03 o                         
   3   6   7       2138.56       2201.94        44.71 o                         
   4   6   7         66.28         70.40         3.90 o                         
   5   6   7        180.49        188.10         7.55 o                         
   6   6   7        186.32        193.42        19.87 o                         
   7   6   7        640.61        674.74        20.36 o                         
   8   6   7         84.86         84.36        17.74 o                         
   9   6   7         24.41        -14.14        14.14 o                         
  -8   7   7         99.76         89.91        17.34 o                         
  -7   7   7         36.70         31.92         8.08 o                         
  -6   7   7         60.76         65.36        10.48 o                         
  -5   7   7        224.09        244.96        16.94 o                         
  -4   7   7        376.07        411.07        15.06 o                         
  -3   7   7        234.47        247.92         9.99 o                         
  -2   7   7        568.88        603.08        16.86 o                         
  -1   7   7        530.87        534.06        15.56 o                         
   0   7   7        544.97        566.90        15.98 o                         
   1   7   7        602.58        602.21        15.20 o                         
   2   7   7        597.59        622.92        16.20 o                         
   3   7   7        304.88        320.63        12.70 o                         
   4   7   7        506.15        549.24        14.67 o                         
   5   7   7        325.00        321.73        14.78 o                         
   6   7   7         79.92         77.16         5.83 o                         
   7   7   7         31.24         30.58         4.90 o                         
   8   7   7        119.82        101.23        20.28 o                         
  -7   8   7         76.12         85.08        22.28 o                         
  -6   8   7        707.68        733.03        27.84 o                         
  -5   8   7        110.53        102.32        27.76 o                         
  -4   8   7        184.98        174.95        24.37 o                         
  -3   8   7         88.83         84.36         8.49 o                         
  -2   8   7       2034.60       2199.90        43.41 o                         
  -1   8   7        343.06        343.88        10.88 o                         
   0   8   7       1672.68       1750.43        39.39 o                         
   1   8   7        388.86        409.17        12.14 o                         
   2   8   7       1941.02       2009.55        50.36 o                         
   3   8   7         74.43         80.94         6.12 o                         
   4   8   7        145.73        143.21        12.80 o                         
   5   8   7        111.86        106.62        11.39 o                         
   6   8   7        625.38        640.33        23.79 o                         
   7   8   7         69.16         64.34         9.73 o                         
   8   8   7         37.52         -0.27        18.14 o                         
  -6   9   7        117.34        110.96        10.09 o                         
  -5   9   7        109.81        104.50         8.84 o                         
  -4   9   7        483.75        486.16        22.32 o                         
  -3   9   7        157.14        142.14         9.63 o                         
  -2   9   7         81.76         70.43        15.41 o                         
  -1   9   7        264.31        262.86        11.19 o                         
   0   9   7        995.34       1040.23        26.14 o                         
   1   9   7        254.63        256.71         9.40 o                         
   2   9   7         83.28         75.14         8.81 o                         
   3   9   7        198.15        192.89        11.52 o                         
   4   9   7        532.39        562.71        18.92 o                         
   5   9   7        101.59        110.74        10.81 o                         
   6   9   7         92.32         87.31         9.51 o                         
   7   9   7         32.00         35.76         9.63 o                         
   8   9   7        195.32        270.79        41.09 o                         
  -6  10   7         66.98         48.86        25.30 o                         
  -5  10   7        232.17        247.68        13.57 o                         
  -4  10   7          0.51          1.44        29.35 o                         
  -3  10   7       1119.14       1182.41        35.33 o                         
  -2  10   7        326.25        322.78        15.05 o                         
  -1  10   7        906.01        931.38        23.62 o                         
   0  10   7        257.35        259.17        13.26 o                         
   1  10   7       1020.38       1039.55        25.85 o                         
   2  10   7        327.39        346.98        18.84 o                         
   3  10   7       1017.50       1057.47        31.33 o                         
   4  10   7          0.62         -2.77        16.65 o                         
   5  10   7        212.07        221.85        27.50 o                         
   6  10   7         49.87         61.90        12.58 o                         
   7  10   7        382.26        318.09        41.90 o                         
  -5  11   7        288.93        262.29        54.71 o                         
  -4  11   7        212.48        218.25        34.01 o                         
  -3  11   7        450.76        468.03        23.17 o                         
  -2  11   7         92.86         38.89        50.22 o                         
  -1  11   7       1111.04       1142.65        36.40 o                         
   0  11   7        658.97        641.20        26.25 o                         
   1  11   7       1251.11       1305.72        41.35 o                         
   2  11   7         89.91         32.48        40.96 o                         
   3  11   7        424.03        435.38        17.24 o                         
   4  11   7        181.02        165.81        15.52 o                         
   5  11   7        304.81        335.93        21.07 o                         
   6  11   7         28.41         18.41        12.54 o                         
  -3  12   7        349.14        358.43        33.24 o                         
  -2  12   7       1110.79        180.32       306.16 o                         
  -1  12   7         16.41          9.66        11.43 o                         
   0  12   7          1.47         86.36       161.96 o                         
   1  12   7         23.26         26.35        17.60 o                         
   2  12   7       1110.94        222.26       242.84 o                         
   3  12   7        340.57        370.80        23.23 o                         
   4  12   7         65.82         66.85         9.79 o                         
   6  12   7        290.61        324.99        36.82 o                         
  -2  13   7         44.35         45.22       196.46 o                         
  -1  13   7         36.65         25.99        45.25 o                         
   0  13   7        510.01        571.69        39.36 o                         
   1  13   7         52.49         11.22        63.21 o                         
   2  13   7         43.76         39.60        49.76 o                         
   3  13   7         28.61          8.37         8.74 o                         
   4  13   7        390.08        428.56        29.79 o                         
  -2  14   7         89.69         14.48       265.15 o                         
  -1  14   7         81.54        -91.24       122.81 o                         
   0  14   7          5.37        -24.05       160.73 o                         
   1  14   7         65.04         40.34       150.63 o                         
   2  14   7         77.61         79.19        24.63 o                         
   3  14   7        229.36        280.17        27.64 o                         
   0   0   8       2007.48       1976.05        44.06 o                         
   1   0   8        881.80        942.30        31.72 o                         
   2   0   8        120.43        141.50         8.92 o                         
   3   0   8         53.08         61.75         8.14 o                         
   4   0   8       3449.78       3556.90        82.03 o                         
   5   0   8         10.93          6.21         2.12 o                         
   6   0   8        189.02        188.34         7.95 o                         
   8   0   8        285.34        314.01        14.68 o                         
  -8   1   8        276.55        255.01        12.13 o                         
  -7   1   8        917.94        875.83        27.58 o                         
  -6   1   8       1028.69       1042.56        24.45 o                         
  -5   1   8        535.98        530.59        20.41 o                         
  -4   1   8        849.52        882.91        28.66 o                         
  -3   1   8       4347.14       4260.46        87.89 o                         
  -2   1   8       1512.12       1447.54        48.61 o                         
  -1   1   8       1597.02       1480.86        29.68 o                         
   0   1   8        799.43        912.19        39.05 o                         
   1   1   8       1759.08       1611.48        41.76 o                         
   2   1   8       1478.31       1479.36        78.73 o                         
   3   1   8       3951.02       3768.53        87.33 o                         
   4   1   8        941.80        999.15        25.80 o                         
   5   1   8        556.89        558.25        16.18 o                         
   6   1   8       1032.47       1047.66        27.67 o                         
   7   1   8        814.45        820.74        28.31 o                         
   8   1   8        311.41        323.47        15.81 o                         
  -8   2   8        119.49        128.19        19.15 o                         
  -7   2   8         42.82         44.34        11.13 o                         
  -6   2   8         65.33         58.86        11.04 o                         
  -5   2   8       1098.56       1143.35        38.35 o                         
  -4   2   8        348.95        376.89        14.38 o                         
  -3   2   8        742.37        727.66        38.31 o                         
  -2   2   8       2385.37       2412.15        92.92 o                         
  -1   2   8        499.52        431.03        19.81 o                         
   0   2   8       1222.44       1247.90        46.22 o                         
   1   2   8        571.88        518.77        16.76 o                         
   2   2   8       2567.03       2726.82        92.59 o                         
   3   2   8        762.97        767.59        31.94 o                         
   4   2   8        360.54        377.49        11.57 o                         
   5   2   8       1218.57       1275.08        31.56 o                         
   6   2   8         99.37         87.23        18.37 o                         
   7   2   8         73.23         81.81         9.92 o                         
   8   2   8        115.92         86.95        29.36 o                         
  -8   3   8        404.90        407.91        38.38 o                         
  -7   3   8        544.06        577.35        36.67 o                         
  -6   3   8        552.54        230.66        90.51 o                         
  -5   3   8        598.96        629.27        22.75 o                         
  -3   3   8       1232.26       1258.91        29.77 o                         
  -2   3   8       6255.80       6102.75       128.30 o                         
  -1   3   8       1004.39        973.62        24.31 o                         
   0   3   8       2149.00       2215.48        98.46 o                         
   1   3   8       1063.62       1078.19        50.81 o                         
   2   3   8       6303.57       6242.01       104.77 o                         
   3   3   8       1265.52       1294.16        28.34 o                         
   5   3   8        562.41        596.72        19.87 o                         
   7   3   8        565.76        570.05        23.03 o                         
   8   3   8        373.28        364.54        29.36 o                         
  -7   4   8        117.35        128.58        17.05 o                         
  -6   4   8        262.81        269.42        29.35 o                         
  -5   4   8        259.47        249.73        15.74 o                         
  -4   4   8       2596.91       2624.51        62.99 o                         
  -3   4   8        708.01        745.55        20.05 o                         
  -2   4   8        762.07        803.33        50.43 o                         
  -1   4   8       1963.23       2128.59        65.81 o                         
   0   4   8       4591.67       4479.61       132.24 o                         
   1   4   8       2042.02       2163.38       117.35 o                         
   2   4   8        826.28        887.69        24.89 o                         
   3   4   8        731.03        797.37        19.20 o                         
   4   4   8       2695.42       2735.93        52.40 o                         
   5   4   8        224.41        210.17         7.02 o                         
   6   4   8        277.06        284.36         9.75 o                         
   7   4   8        133.20        150.00         7.05 o                         
   8   4   8        882.50        889.48        42.96 o                         
  -7   5   8        260.33        277.14        18.63 o                         
  -6   5   8       1007.29        282.00        79.47 o                         
  -5   5   8        833.32        848.36        26.83 o                         
  -4   5   8        264.77        263.49        11.75 o                         
  -3   5   8        823.90        836.06        22.67 o                         
  -2   5   8       3326.46       3388.89        68.31 o                         
  -1   5   8        428.65        445.05        28.53 o                         
   0   5   8        203.45        190.11        18.49 o                         
   1   5   8        528.41        555.49        28.61 o                         
   2   5   8       3148.14       3199.61        66.97 o                         
   3   5   8        961.28        977.58        22.57 o                         
   4   5   8        284.29        279.09         9.70 o                         
   5   5   8        978.25        988.19        21.11 o                         
   6   5   8        933.10        122.20        58.13 o                         
   7   5   8        217.37        226.31         9.97 o                         
   8   5   8         86.99         76.68        10.21 o                         
  -8   6   8         62.41         63.49        16.81 o                         
  -7   6   8        131.28        159.18        15.58 o                         
  -6   6   8        108.87        102.36        18.01 o                         
  -5   6   8        737.01        773.04        27.14 o                         
  -4   6   8        136.16        133.21         7.63 o                         
  -3   6   8        666.60        655.22        17.11 o                         
  -2   6   8        762.77        719.38        18.84 o                         
  -1   6   8       1692.68       1696.34        40.52 o                         
   0   6   8        304.38        300.88         9.39 o                         
   1   6   8       1669.29       1664.32        37.25 o                         
   2   6   8        731.99        731.57        18.85 o                         
   3   6   8        493.56        510.74        15.50 o                         
   4   6   8        131.00        122.49         6.27 o                         
   5   6   8        623.63        649.88        18.16 o                         
   6   6   8         73.68         80.46         6.14 o                         
   7   6   8         99.18        116.47        10.05 o                         
   8   6   8         53.20         46.76        10.66 o                         
  -8   7   8         80.40        113.65        20.01 o                         
  -7   7   8         97.61         96.47        13.58 o                         
  -6   7   8        221.22        217.54        39.92 o                         
  -5   7   8        292.15        304.79        15.46 o                         
  -4   7   8        423.52        430.96        17.91 o                         
  -3   7   8        367.71        370.63        12.26 o                         
  -2   7   8        407.94        414.27        14.07 o                         
  -1   7   8       1456.77       1399.24        35.49 o                         
   0   7   8       2036.85       2114.04        42.86 o                         
   1   7   8       1322.28       1357.75        31.98 o                         
   2   7   8        404.30        407.56        12.23 o                         
   3   7   8        405.10        397.93        13.34 o                         
   4   7   8        412.62        429.55        13.19 o                         
   5   7   8        304.71        308.53        12.01 o                         
   6   7   8        157.79        160.26         8.31 o                         
   7   7   8         94.30         99.72         7.20 o                         
   8   7   8         67.54         56.17        13.39 o                         
  -7   8   8         41.67         71.49        13.60 o                         
  -6   8   8         33.04         23.58        40.26 o                         
  -5   8   8         77.26         54.47        56.14 o                         
  -3   8   8        159.16        145.86        11.16 o                         
  -2   8   8        271.35        277.26        10.31 o                         
  -1   8   8        361.47        367.33        12.34 o                         
   0   8   8       3993.90       4156.27        75.18 o                         
   1   8   8        336.54        344.23        11.18 o                         
   2   8   8        312.54        320.19        11.73 o                         
   3   8   8        116.77        113.68         6.68 o                         
   5   8   8         75.33         68.50        14.12 o                         
   6   8   8         16.96         21.54         4.33 o                         
   7   8   8         38.95         33.25         7.63 o                         
   8   8   8        229.04        218.24        35.49 o                         
  -6   9   8        167.97        167.47        31.96 o                         
  -5   9   8        163.56        159.90        19.71 o                         
  -4   9   8         88.34         83.46        19.00 o                         
  -3   9   8         78.76         76.12        19.96 o                         
  -2   9   8        556.76        601.71        35.44 o                         
  -1   9   8        377.94        387.47        12.00 o                         
   0   9   8        142.83        152.67         6.87 o                         
   1   9   8        450.46        475.29        13.02 o                         
   2   9   8        461.01        481.59        17.82 o                         
   3   9   8         58.95         64.01         6.50 o                         
   4   9   8         81.39         77.69        10.56 o                         
   5   9   8        162.29        179.86        19.20 o                         
   6   9   8        194.11        210.15        14.11 o                         
   7   9   8        104.10        109.38        23.74 o                         
  -6  10   8        106.99         14.14       143.51 o                         
  -5  10   8        677.06        689.73        30.06 o                         
  -4  10   8         10.07         11.33         9.82 o                         
  -3  10   8        143.82        144.04        26.08 o                         
  -2  10   8        125.65        131.48        19.27 o                         
  -1  10   8        779.68        824.33        21.28 o                         
   0  10   8         24.92         23.16         5.45 o                         
   1  10   8        833.55        851.13        24.66 o                         
   2  10   8        115.27        125.28         8.95 o                         
   3  10   8        157.03        145.12        16.68 o                         
   4  10   8          3.15          2.89        14.54 o                         
   5  10   8        786.80        762.32        30.73 o                         
   6  10   8        114.75         88.78        13.85 o                         
   7  10   8         27.55         27.48        18.41 o                         
  -5  11   8         15.62       -184.30       327.82 o                         
  -4  11   8        140.91         83.38        80.02 o                         
  -3  11   8        714.16        751.83        33.77 o                         
  -2  11   8         64.92         43.91        20.72 o                         
  -1  11   8        467.69        502.44        21.31 o                         
   0  11   8        552.07        571.42        15.99 o                         
   1  11   8        498.94        516.76        18.59 o                         
   2  11   8         64.67         59.95        26.79 o                         
   3  11   8        632.90        672.75        23.19 o                         
   4  11   8        134.52        103.15        29.29 o                         
   5  11   8         13.09          1.48         7.64 o                         
   6  11   8        113.26        104.85        22.14 o                         
  -3  12   8        196.80        -31.53       101.10 o                         
  -2  12   8         79.10         39.80        27.33 o                         
  -1  12   8        258.43        259.36        12.96 o                         
   0  12   8        694.96        702.85        20.88 o                         
   1  12   8        273.12        289.84        17.14 o                         
   2  12   8         69.38         52.11        36.88 o                         
   3  12   8        212.02         52.35        74.63 o                         
   4  12   8        640.93        627.81        32.19 o                         
   5  12   8        145.51        185.67        32.02 o                         
  -1  13   8         33.02         24.89        51.58 o                         
   0  13   8         29.73         26.42        35.25 o                         
   1  13   8         35.40         34.74        39.93 o                         
   2  13   8        594.54        110.52       224.76 o                         
   3  13   8         75.41         95.24        13.10 o                         
   4  13   8         59.61         76.03        20.81 o                         
   5  13   8         50.16         45.35        29.88 o                         
  -2  14   8         73.34        -72.03       149.90 o                         
  -1  14   8         41.30         37.08       190.98 o                         
   0  14   8         11.24          5.27         9.13 o                         
   1  14   8         60.59         47.37       114.14 o                         
   2  14   8         80.70         55.15       192.07 o                         
   3  14   8        128.28        116.49        22.50 o                         
   1   0   9       3098.27       3019.13        50.95 o                         
   2   0   9       1106.02       1141.45        46.46 o                         
   3   0   9        986.75        900.14        54.59 o                         
   4   0   9         46.19         45.06         5.10 o                         
   5   0   9        934.65        385.30        74.29 o                         
   6   0   9        650.73        628.18        18.71 o                         
   7   0   9         46.71         43.99         8.05 o                         
   8   0   9         19.87         17.32        16.30 o                         
  -8   1   9         86.80         92.57        32.01 o                         
  -7   1   9        278.65        227.59        30.82 o                         
  -5   1   9        135.43        133.35         9.61 o                         
  -4   1   9        182.40        176.79        10.17 o                         
  -3   1   9        680.67        670.74        19.19 o                         
  -2   1   9       1436.89       1363.50        51.75 o                         
  -1   1   9       1902.38       1809.41        56.22 o                         
   0   1   9       4239.00       4407.13        87.67 o                         
   1   1   9       2141.17       2113.74        36.21 o                         
   2   1   9       1390.17       1272.70        47.62 o                         
   3   1   9        666.41        666.69        19.00 o                         
   4   1   9        254.39        241.02        11.06 o                         
   5   1   9        152.40        140.54         7.81 o                         
   7   1   9        280.72        289.02        14.04 o                         
   8   1   9        137.54        108.08        16.67 o                         
  -8   2   9        416.47        440.60        47.24 o                         
  -7   2   9        303.47        319.72        42.83 o                         
  -6   2   9        231.76         13.00        47.13 o                         
  -5   2   9        292.77        283.46        13.76 o                         
  -4   2   9       2263.14       2276.97        53.92 o                         
  -3   2   9       1644.33       1694.90        38.40 o                         
  -2   2   9         29.77         20.73         8.47 o                         
  -1   2   9        731.80        725.33        31.66 o                         
   0   2   9       6067.38       6161.65       111.31 o                         
   1   2   9        668.10        676.27        18.76 o                         
   2   2   9         22.13         20.43         9.88 o                         
   3   2   9       1688.88       1673.30        39.61 o                         
   4   2   9       2102.46       2123.48        46.99 o                         
   5   2   9        268.49        257.55         9.40 o                         
   6   2   9        208.10        165.85        54.75 o                         
   7   2   9        321.17        333.53        27.85 o                         
   8   2   9        450.54        423.51        25.49 o                         
  -7   3   9        119.27        122.85        29.30 o                         
  -6   3   9        797.05        181.06       105.24 o                         
  -5   3   9        459.26        492.76        18.89 o                         
  -4   3   9       1550.53       1583.33        45.26 o                         
  -3   3   9         55.11         48.61         4.10 o                         
  -2   3   9       1665.71       1640.01        52.95 o                         
  -1   3   9       1533.72       1568.95        63.75 o                         
   0   3   9       2175.31       2280.62        41.96 o                         
   1   3   9       1319.45       1288.25        60.24 o                         
   2   3   9       1752.22       1743.48        38.76 o                         
   3   3   9         45.62         36.37         3.69 o                         
   4   3   9       1603.49       1634.55        39.71 o                         
   5   3   9        358.24        380.33        13.11 o                         
   7   3   9         95.26         96.06         8.36 o                         
  -8   4   9         70.58         81.63        23.21 o                         
  -7   4   9        108.16         86.78        18.66 o                         
  -6   4   9        989.32        775.51       153.60 o                         
  -5   4   9       1005.51       1066.41        30.78 o                         
  -4   4   9         96.63         84.47         6.68 o                         
  -3   4   9        971.61        959.96        23.62 o                         
  -2   4   9       4801.57       4909.00        97.34 o                         
  -1   4   9       1578.02       1616.95        73.60 o                         
   0   4   9        236.15        225.68        17.57 o                         
   1   4   9       1864.14       1910.38        41.12 o                         
   2   4   9       4719.38       4796.22        84.25 o                         
   3   4   9        859.54        878.70        21.86 o                         
   4   4   9         85.17         86.95         4.02 o                         
   5   4   9        958.78        966.37        25.85 o                         
   7   4   9        131.15        120.58         9.75 o                         
   8   4   9         54.43         63.22        15.21 o                         
  -7   5   9        290.35        303.08        25.04 o                         
  -6   5   9        626.78        655.82        31.00 o                         
  -5   5   9        300.23        330.78        29.26 o                         
  -4   5   9        867.42        876.85        24.91 o                         
  -3   5   9       2026.98       2092.41        47.79 o                         
  -2   5   9       1483.49       1496.59        33.93 o                         
  -1   5   9        711.58        707.81        17.45 o                         
   0   5   9        644.28        642.79        17.19 o                         
   1   5   9        764.75        769.18        20.79 o                         
   2   5   9       1458.77       1457.37        32.95 o                         
   3   5   9       1831.53       1868.13        42.83 o                         
   4   5   9        814.08        812.08        20.45 o                         
   5   5   9        268.42        295.26         9.77 o                         
   6   5   9        555.83        553.90        16.46 o                         
   7   5   9        293.91        297.53        15.50 o                         
   8   5   9         80.17         29.54        25.88 o                         
  -8   6   9        312.46        283.38        34.42 o                         
  -7   6   9        376.37        391.61        72.98 o                         
  -6   6   9          2.97         23.18        34.23 o                         
  -5   6   9        138.94         31.22        47.99 o                         
  -4   6   9       1544.43       1578.24        40.42 o                         
  -3   6   9        984.32       1020.76        27.19 o                         
  -2   6   9        567.59        597.33        17.51 o                         
  -1   6   9        283.57        305.33        10.52 o                         
   0   6   9       3383.12       3450.49        66.49 o                         
   1   6   9        327.01        355.15        11.22 o                         
   2   6   9        608.47        627.73        20.87 o                         
   3   6   9        920.74        941.33        23.99 o                         
   4   6   9       1538.80       1578.38        34.33 o                         
   5   6   9        114.49         79.32       101.25 o                         
   7   6   9        387.23        390.40        13.41 o                         
   8   6   9        311.21        320.06        25.85 o                         
  -8   7   9         65.05         64.56        16.81 o                         
  -7   7   9         35.73         24.10         8.40 o                         
  -6   7   9        425.89        439.46        21.82 o                         
  -5   7   9        393.99        407.44        24.35 o                         
  -4   7   9        578.26        575.48        22.59 o                         
  -3   7   9        575.89        553.11        17.08 o                         
  -2   7   9        536.60        519.92        23.81 o                         
  -1   7   9        535.63        561.69        16.68 o                         
   0   7   9        932.01        957.30        26.85 o                         
   1   7   9        658.77        663.32        18.80 o                         
   2   7   9        386.29        401.94        18.30 o                         
   3   7   9        616.30        624.10        16.27 o                         
   4   7   9        555.34        545.13        20.22 o                         
   5   7   9        372.20        362.43        14.46 o                         
   6   7   9        369.63        401.23        14.25 o                         
   7   7   9         30.35         22.79         6.64 o                         
   8   7   9         69.15         47.49        20.54 o                         
  -7   8   9          0.52         -6.67         6.67 o                         
  -6   8   9        381.93        384.68        32.81 o                         
  -5   8   9        315.15        337.66        20.08 o                         
  -4   8   9        230.94        216.00        32.11 o                         
  -3   8   9         35.18         36.21         8.40 o                         
  -2   8   9        211.37        244.64        14.60 o                         
  -1   8   9        420.66        438.25        15.60 o                         
   0   8   9        322.53        317.49        10.58 o                         
   1   8   9        432.73        448.85        13.38 o                         
   2   8   9        199.77        216.35        11.94 o                         
   3   8   9         78.44         64.91        13.42 o                         
   4   8   9        239.73        237.46        19.43 o                         
   5   8   9        342.71        356.55        15.45 o                         
   6   8   9        387.00        401.36        17.91 o                         
   7   8   9          0.60          5.29        16.27 o                         
  -6   9   9         83.29         74.21        11.03 o                         
  -5   9   9        253.22        246.04        28.66 o                         
  -4   9   9        445.36         51.68        52.17 o                         
  -3   9   9        851.17        908.33        35.19 o                         
  -2   9   9        365.92        356.15        11.72 o                         
  -1   9   9        355.13        338.75        13.66 o                         
   0   9   9        170.48        162.22         8.17 o                         
   1   9   9        383.52        376.06        13.43 o                         
   2   9   9        434.80        441.31        15.35 o                         
   3   9   9        801.95        855.94        25.69 o                         
   4   9   9        492.29        -12.48        52.85 o                         
   5   9   9        259.40        272.62        15.74 o                         
   6   9   9        106.34        121.97        14.53 o                         
   7   9   9        189.65        185.14        31.48 o                         
  -6  10   9         64.38       -185.38       185.38 o                         
  -5  10   9        131.31        140.58        26.41 o                         
  -4  10   9        386.79        373.76        19.86 o                         
  -3  10   9        623.86        621.24        29.70 o                         
  -2  10   9        271.75        264.63        23.68 o                         
  -1  10   9        515.42        532.42        16.18 o                         
   0  10   9       1002.82       1093.26        29.87 o                         
   1  10   9        559.41        544.82        17.04 o                         
   2  10   9        242.45        242.69        22.53 o                         
   3  10   9        542.67        533.06        19.32 o                         
   4  10   9        454.09        487.82        57.20 o                         
   5  10   9        126.19        135.51        13.31 o                         
   6  10   9         54.70         54.42        21.07 o                         
   7  10   9        140.33        135.24        30.68 o                         
  -4  11   9        221.06       -116.60       133.44 o                         
  -3  11   9         78.64         88.60        22.06 o                         
  -2  11   9        965.07        989.43        36.66 o                         
  -1  11   9        233.49        235.01        16.13 o                         
   0  11   9        314.10        300.89        14.82 o                         
   1  11   9        244.10        242.13        28.47 o                         
   2  11   9        925.06        967.19        29.78 o                         
   3  11   9        108.29        106.27        19.82 o                         
   4  11   9        221.49       -152.92       152.92 o                         
   5  11   9        269.87        301.68        24.72 o                         
  -3  12   9         43.65        -86.71        86.71 o                         
  -2  12   9        198.52        173.71        32.57 o                         
  -1  12   9        239.59        237.88        44.64 o                         
   0  12   9         26.37         20.11         3.67 o                         
   1  12   9        243.75        231.33        37.14 o                         
   2  12   9        210.78        201.89        29.74 o                         
   3  12   9         70.76         62.98        29.03 o                         
   4  12   9         60.77         50.42        11.22 o                         
   5  12   9        177.71        200.61        30.42 o                         
  -2  13   9        103.66        116.50        18.31 o                         
  -1  13   9         96.28         41.13        89.69 o                         
   0  13   9        386.06        -47.97       176.83 o                         
   1  13   9         98.69         23.77       135.76 o                         
   2  13   9         90.69         93.74        11.53 o                         
   3  13   9        311.62        338.51        22.76 o                         
   4  13   9        113.21         85.11        22.94 o                         
  -2  14   9          2.96       -139.22       182.16 o                         
  -1  14   9         89.04       -294.23       584.73 o                         
   0  14   9         88.29         89.10        19.21 o                         
   2  14   9          2.23         -5.60        13.34 o                         
   0   0  10         11.36         32.34         3.33 o                         
   1   0  10       1139.16       1050.50        35.24 o                         
   2   0  10         41.06         48.01        17.17 o                         
   3   0  10       1675.24       1644.93        36.21 o                         
   5   0  10         94.35         81.07         5.29 o                         
   6   0  10         37.12         28.22         2.92 o                         
   8   0  10        115.35        128.28       128.31 o                         
  -8   1  10        232.92        259.89        36.07 o                         
  -7   1  10         77.52         76.99        27.91 o                         
  -6   1  10        107.46         70.86        26.46 o                         
  -4   1  10        497.91        511.49        18.97 o                         
  -3   1  10       1311.51       1338.58        36.99 o                         
  -2   1  10        359.52        344.24        23.89 o                         
  -1   1  10       2263.59       2256.16        42.35 o                         
   0   1  10       1438.57       1340.97        26.14 o                         
   1   1  10       2095.08       2054.76        43.67 o                         
   2   1  10        306.77        281.76        13.60 o                         
   3   1  10       1517.15       1529.70        35.72 o                         
   4   1  10        397.76        413.95        15.01 o                         
   6   1  10        110.56        109.67        12.40 o                         
   7   1  10         90.70         76.95         9.55 o                         
   8   1  10        277.77        267.89        39.49 o                         
  -7   2  10         18.49          9.72        21.25 o                         
  -5   2  10         77.09         70.08         7.49 o                         
  -4   2  10        154.24        153.36         8.85 o                         
  -3   2  10        181.91        174.55         8.57 o                         
  -2   2  10       7287.13       7353.99       191.22 o                         
  -1   2  10       1287.72       1242.23        25.68 o                         
   0   2  10        131.65        153.76        11.77 o                         
   1   2  10       1201.93       1163.85        32.57 o                         
   2   2  10       7345.45       7344.12       132.27 o                         
   3   2  10        208.31        196.85         6.42 o                         
   4   2  10        127.55        129.70         6.01 o                         
   5   2  10         71.00         64.85         5.78 o                         
   7   2  10         16.82          4.86        19.50 o                         
   8   2  10         97.53       -112.58       134.17 o                         
  -7   3  10         66.55         70.93        42.74 o                         
  -6   3  10        155.90         -7.80        21.14 o                         
  -5   3  10        302.79        301.18        15.47 o                         
  -4   3  10       2377.21       2453.75        56.46 o                         
  -3   3  10        424.70        447.36        13.66 o                         
  -2   3  10        170.41        174.80         7.01 o                         
  -1   3  10       1569.15       1535.52        36.37 o                         
   0   3  10       3996.34       3832.05        93.47 o                         
   1   3  10       1559.86       1531.58        31.32 o                         
   2   3  10        182.47        192.08         7.03 o                         
   3   3  10        497.81        508.94        15.05 o                         
   4   3  10       2558.99       2632.71        58.82 o                         
   5   3  10        448.25        419.33        21.65 o                         
   6   3  10        158.01         47.49        70.44 o                         
   7   3  10         88.34         99.80         7.31 o                         
  -8   4  10         11.19          1.07        15.47 o                         
  -7   4  10        872.74        986.13        51.10 o                         
  -6   4  10         77.91         56.15        11.14 o                         
  -5   4  10        213.16         96.03        47.66 o                         
  -4   4  10        130.39        114.21         7.52 o                         
  -3   4  10       2619.86       2601.82        56.69 o                         
  -2   4  10          2.12          5.76         2.80 o                         
  -1   4  10       1419.73       1423.32        29.95 o                         
   0   4  10        186.26        177.65         6.70 o                         
   1   4  10       1398.03       1408.22        34.56 o                         
   2   4  10          0.18          2.12         3.64 o                         
   3   4  10       2544.51       2613.38        55.09 o                         
   4   4  10        169.03        165.77         7.92 o                         
   5   4  10        197.76        155.65        79.24 o                         
   6   4  10         96.93         99.61         9.93 o                         
   7   4  10        815.50        835.73        30.45 o                         
   8   4  10         18.18          6.67        10.14 o                         
  -7   5  10          7.97        317.68       131.24 o                         
  -6   5  10         41.02         20.99        11.41 o                         
  -4   5  10        540.48        567.84        19.36 o                         
  -3   5  10        312.10        247.31        45.61 o                         
  -2   5  10         45.11         54.54         6.90 o                         
  -1   5  10        553.07        506.76        14.18 o                         
   0   5  10       1406.49       1412.98        32.12 o                         
   1   5  10        658.38        620.67        20.07 o                         
   2   5  10         35.67         40.49         5.45 o                         
   3   5  10        204.99        189.00         7.71 o                         
   4   5  10        604.17        611.25        15.07 o                         
   6   5  10         39.59         34.30         5.60 o                         
   8   5  10        319.62        348.49        36.29 o                         
  -8   6  10        100.39         89.91        21.34 o                         
  -7   6  10         21.88         11.46         6.86 o                         
  -6   6  10        863.40        903.52        33.73 o                         
  -5   6  10         63.81         54.72         7.55 o                         
  -4   6  10        180.42        177.18        21.39 o                         
  -3   6  10        167.28        161.51         8.61 o                         
  -2   6  10       2446.49       2461.83        52.50 o                         
  -1   6  10        453.72        479.63        13.94 o                         
   0   6  10          4.04          5.78         2.92 o                         
   1   6  10        418.58        421.50        13.46 o                         
   2   6  10       2219.74       2336.42        51.68 o                         
   3   6  10        149.01        152.88         6.35 o                         
   4   6  10        214.82        211.34         9.23 o                         
   5   6  10         56.21         54.26         4.25 o                         
   6   6  10        724.19        775.24        21.64 o                         
   7   6  10         14.07         10.27         5.33 o                         
   8   6  10        133.61         98.45        23.48 o                         
  -7   7  10         15.00         95.23       161.36 o                         
  -6   7  10         45.64         48.01        15.11 o                         
  -5   7  10        254.65         43.50        74.99 o                         
  -4   7  10        915.61        227.43        97.61 o                         
  -3   7  10        316.61        297.97        15.37 o                         
  -2   7  10        802.82        754.04        21.33 o                         
  -1   7  10        159.99        169.64        16.42 o                         
   0   7  10       1041.71       1078.28        24.92 o                         
   1   7  10        130.25        138.38         7.58 o                         
   2   7  10        849.87        857.28        22.24 o                         
   3   7  10        311.34        293.04        10.34 o                         
   4   7  10        925.18        193.10       103.78 o                         
   5   7  10        218.01        184.12        49.49 o                         
   6   7  10         48.55         50.45         4.88 o                         
   8   7  10        172.39        189.14        33.35 o                         
  -7   8  10        239.16        249.73        26.15 o                         
  -6   8  10          6.86         15.55        57.32 o                         
  -5   8  10        235.06        244.86        13.09 o                         
  -4   8  10         83.11         24.35        30.13 o                         
  -3   8  10        389.53        387.61        25.82 o                         
  -2   8  10        249.54        263.22         9.76 o                         
  -1   8  10        569.86        583.93        22.52 o                         
   0   8  10         71.15         64.25         8.28 o                         
   1   8  10        542.38        543.74        19.65 o                         
   2   8  10        230.81        239.58        10.78 o                         
   3   8  10        424.14        456.83        17.69 o                         
   4   8  10         64.94         37.26        36.95 o                         
   5   8  10        250.08        246.84        12.15 o                         
   6   8  10         12.08          9.53         4.06 o                         
   7   8  10        225.13        252.78        23.61 o                         
  -6   9  10         19.63         -1.09        62.42 o                         
  -4   9  10        554.27         28.57       237.04 o                         
  -3   9  10        258.71        279.54        35.98 o                         
  -2   9  10        219.21        209.88        14.76 o                         
  -1   9  10        403.76        408.34        21.56 o                         
   0   9  10        671.43        727.62        20.17 o                         
   1   9  10        389.27        392.43        15.26 o                         
   2   9  10        251.77        235.42        17.50 o                         
   3   9  10        271.88        286.49        12.27 o                         
   4   9  10        561.80        129.48       114.26 o                         
   6   9  10         10.45          3.08         5.35 o                         
   7   9  10         86.39         70.70        22.41 o                         
  -5  10  10        157.59        183.80        19.48 o                         
  -4  10  10         95.17         55.86        37.97 o                         
  -3  10  10        154.41        133.29        49.73 o                         
  -2  10  10        374.30        389.69        20.06 o                         
  -1  10  10        419.40        420.69        22.37 o                         
   0  10  10         61.70         60.79         7.91 o                         
   1  10  10        409.52        414.48        15.05 o                         
   2  10  10        343.70        377.64        25.36 o                         
   3  10  10        141.01        129.91        21.38 o                         
   4  10  10         96.67         49.28        42.55 o                         
   5  10  10        163.50        148.03        27.87 o                         
   6  10  10        541.90        506.59        56.06 o                         
   7  10  10         70.41         64.83        40.02 o                         
  -4  11  10        689.54        724.56        51.53 o                         
  -3  11  10         97.21         82.05        48.74 o                         
  -2  11  10         21.93         19.31         8.45 o                         
  -1  11  10         13.63         15.44        27.28 o                         
   0  11  10        651.43        706.51        28.08 o                         
   1  11  10         18.24         14.01        17.64 o                         
   2  11  10         13.37          7.10        19.08 o                         
   3  11  10        108.72         99.71        10.89 o                         
   4  11  10        767.95        827.85        37.80 o                         
   5  11  10        105.25        130.15        15.99 o                         
  -3  12  10        332.37        386.67        30.69 o                         
  -2  12  10         89.87         82.72        68.19 o                         
  -1  12  10        191.32         94.69        81.69 o                         
   0  12  10         40.51         21.70        37.56 o                         
   1  12  10        195.83       -183.81       275.87 o                         
   2  12  10        106.94        106.37        43.34 o                         
   3  12  10        325.54        358.29        23.61 o                         
   4  12  10         50.98         43.48        16.01 o                         
   5  12  10         77.47        123.52        28.28 o                         
  -2  13  10          6.52        -10.10       259.66 o                         
  -1  13  10        155.20         98.25        23.97 o                         
   0  13  10        158.20        -20.44        31.03 o                         
   1  13  10        201.31        156.92       153.01 o                         
   2  13  10          7.88         11.87        13.75 o                         
   3  13  10        148.37        148.76        18.87 o                         
   4  13  10         88.38         59.23        17.87 o                         
   0  14  10          2.49         17.34        20.54 o                         
   1  14  10         53.18         36.98        12.99 o                         
   2  14  10        324.16        341.20        35.74 o                         
   1   0  11       3622.05       3602.60        81.18 o                         
   2   0  11        503.65        448.98        11.06 o                         
   3   0  11       1292.64       1235.43        28.72 o                         
   4   0  11        377.55        364.60        12.79 o                         
   5   0  11        762.30        781.98        27.20 o                         
   6   0  11        106.05         65.49        19.65 o                         
   7   0  11         25.77         49.08        17.23 o                         
   8   0  11          0.55         59.76       159.64 o                         
  -8   1  11         25.61        135.36       205.51 o                         
  -7   1  11        362.88        382.78        79.04 o                         
  -6   1  11        730.08        187.56        67.03 o                         
  -5   1  11        597.66        591.28        23.34 o                         
  -4   1  11        170.22        143.73         9.63 o                         
  -3   1  11       3100.09       3046.72        62.42 o                         
  -2   1  11       4084.70       3947.63        73.28 o                         
  -1   1  11       1865.35       1781.39        53.60 o                         
   0   1  11       2538.64       2563.90        77.81 o                         
   1   1  11       1891.69       1845.88        34.08 o                         
   2   1  11       4240.62       4311.13        77.61 o                         
   3   1  11       2838.14       2826.73        66.74 o                         
   4   1  11        188.72        172.93         8.40 o                         
   5   1  11        675.41        692.50        20.81 o                         
   7   1  11        326.93        339.84        15.72 o                         
   8   1  11         19.81        114.97        82.43 o                         
  -8   2  11        360.37        408.18        45.62 o                         
  -7   2  11         18.34         24.89         7.89 o                         
  -6   2  11        344.39        393.12        53.04 o                         
  -5   2  11         85.17         76.85         8.87 o                         
  -3   2  11        772.91        788.75        19.51 o                         
  -2   2  11        669.00        721.30        16.14 o                         
  -1   2  11         14.80        157.43       140.09 o                         
   0   2  11       3472.90       3473.15       113.44 o                         
   1   2  11         24.18        373.59       107.54 o                         
   2   2  11        627.82        665.83        15.69 o                         
   3   2  11        697.95        713.59        17.34 o                         
   5   2  11         75.39         71.27         6.99 o                         
   6   2  11        340.96        375.47        21.61 o                         
   7   2  11          9.83         16.61         5.90 o                         
  -8   3  11          5.46         12.00        24.54 o                         
  -5   3  11        121.72         -6.77        19.60 o                         
  -4   3  11         92.51         92.25        11.60 o                         
  -3   3  11       1393.45       1332.18        32.14 o                         
  -2   3  11       2001.48       2024.18        43.24 o                         
  -1   3  11        247.72        230.46         7.53 o                         
   0   3  11        111.71        132.41         5.59 o                         
   2   3  11       2083.12       2116.18        41.06 o                         
   3   3  11       1384.21       1355.13        36.41 o                         
   4   3  11         77.13         80.98         6.51 o                         
   5   3  11        127.09         26.95        82.98 o                         
   8   3  11         12.05          5.07         9.07 o                         
  -8   4  11         15.43         24.81        17.61 o                         
  -6   4  11        129.14        120.84        15.63 o                         
  -5   4  11        403.33         55.74        29.65 o                         
  -4   4  11         26.84         17.10         6.16 o                         
  -3   4  11       2143.60       2185.83        45.77 o                         
  -2   4  11        104.06        104.01        10.28 o                         
  -1   4  11       2336.36       2440.04        45.88 o                         
   0   4  11        335.71        325.57         9.63 o                         
   1   4  11       2429.23       2429.45        48.52 o                         
   2   4  11        101.49         96.26         6.46 o                         
   3   4  11       2146.25       2173.46        46.78 o                         
   4   4  11         20.26          9.77         5.59 o                         
   5   4  11        458.43         16.68        41.56 o                         
   6   4  11        145.17        135.89        18.40 o                         
   8   4  11         11.52         17.34        10.67 o                         
  -8   5  11         53.83         42.21        12.05 o                         
  -7   5  11        553.26        543.65        35.60 o                         
  -6   5  11        421.19        422.81        39.08 o                         
  -5   5  11        640.56        297.70       116.69 o                         
  -4   5  11        245.26        230.13        19.37 o                         
  -3   5  11       1564.73       1612.68        37.82 o                         
  -2   5  11        724.73        717.85        18.92 o                         
  -1   5  11       1114.14       1183.59        27.09 o                         
   0   5  11         36.86         32.75         4.43 o                         
   1   5  11       1229.48       1281.75        27.57 o                         
   2   5  11        631.12        593.40        17.85 o                         
   3   5  11       1568.76       1596.32        39.06 o                         
   4   5  11        198.98        179.12         6.53 o                         
   6   5  11        394.41        365.11        17.02 o                         
   7   5  11        574.31        568.24        44.72 o                         
   8   5  11         41.01         34.15        13.34 o                         
  -6   6  11        249.18        258.05        20.12 o                         
  -5   6  11          5.31         12.97         4.24 o                         
  -3   6  11         79.93         71.68         8.85 o                         
  -2   6  11        304.45        286.57        11.29 o                         
  -1   6  11         65.11         55.25         4.61 o                         
   0   6  11       2031.35       2171.20        48.51 o                         
   1   6  11         67.05         60.12         6.47 o                         
   2   6  11        332.20        326.48        10.85 o                         
   3   6  11         69.86         62.14         7.46 o                         
   5   6  11          6.57          5.15        15.39 o                         
   6   6  11        313.58        323.92        15.68 o                         
   8   6  11        205.05        157.40        27.22 o                         
  -7   7  11        164.04        154.72        23.21 o                         
  -6   7  11        644.01        695.91        43.48 o                         
  -5   7  11        256.50        247.43        18.16 o                         
  -4   7  11        241.76         27.56        58.51 o                         
  -3   7  11        686.71        659.30        20.60 o                         
  -2   7  11       1392.97       1462.58        38.66 o                         
  -1   7  11        304.11        311.17        16.09 o                         
   0   7  11         77.64         78.42         6.46 o                         
   1   7  11        272.88        275.40        10.68 o                         
   2   7  11       1509.96       1563.74        35.70 o                         
   3   7  11        625.72        621.61        17.15 o                         
   4   7  11        239.08         37.53        54.40 o                         
   5   7  11        246.69        250.49        11.13 o                         
   6   7  11        628.13        661.58        19.83 o                         
   7   7  11        197.38        197.42        28.82 o                         
   8   7  11        124.67         92.31        24.81 o                         
  -7   8  11        106.05        110.45        19.74 o                         
  -6   8  11         52.91        -83.35        93.51 o                         
  -5   8  11        852.34        922.63        33.41 o                         
  -4   8  11         37.65         42.59        22.71 o                         
  -3   8  11        442.13        466.77        18.72 o                         
  -2   8  11         23.36         22.48         7.03 o                         
  -1   8  11        618.58        629.85        20.03 o                         
   0   8  11         20.39         18.02         3.32 o                         
   1   8  11        629.34        636.29        25.94 o                         
   2   8  11         37.31         30.42        13.56 o                         
   3   8  11        511.85        533.11        29.58 o                         
   4   8  11         55.09         36.67        10.14 o                         
   5   8  11        852.64        896.73        28.41 o                         
   6   8  11         52.91         47.55        11.69 o                         
   7   8  11        127.88        129.62        18.13 o                         
  -6   9  11        146.28        161.92        21.08 o                         
  -5   9  11        249.26        271.42        52.40 o                         
  -4   9  11        481.11        471.25        30.13 o                         
  -3   9  11        821.67        861.69        58.42 o                         
  -2   9  11        245.64        257.73        35.69 o                         
  -1   9  11       1301.18       1281.66        36.19 o                         
   0   9  11         89.76         78.32        10.56 o                         
   1   9  11       1424.87       1367.33        29.03 o                         
   2   9  11        240.68        230.09        27.44 o                         
   3   9  11        720.18        734.78        23.69 o                         
   4   9  11        499.43        494.17        45.02 o                         
   5   9  11        257.69        257.31        33.50 o                         
   6   9  11        179.46        199.44        21.07 o                         
  -5  10  11         92.16         87.50        15.74 o                         
  -3  10  11         10.51         10.47        12.11 o                         
  -2  10  11        274.16        261.06        24.48 o                         
  -1  10  11         22.92         20.39         6.60 o                         
   0  10  11       1675.70       1721.54        40.29 o                         
   1  10  11         37.17         38.48        12.79 o                         
   2  10  11        249.42        231.95        26.74 o                         
   3  10  11          4.66          8.29        21.16 o                         
   5  10  11         94.54         87.93        14.41 o                         
   6  10  11         53.32         46.68        23.74 o                         
  -4  11  11         29.45         16.01        10.14 o                         
  -3  11  11        245.10         83.85       156.76 o                         
  -2  11  11        348.64        361.15        26.89 o                         
  -1  11  11        155.06        169.91        28.41 o                         
   0  11  11         18.07         28.60        23.30 o                         
   1  11  11        147.39        157.01        20.81 o                         
   2  11  11        326.54        346.00        19.20 o                         
   3  11  11        252.04        -54.76       102.92 o                         
   4  11  11         34.86         21.14         8.60 o                         
   5  11  11         34.93         24.11        18.41 o                         
  -3  12  11        116.46        152.31        19.21 o                         
  -2  12  11        144.56        134.44        25.06 o                         
  -1  12  11        395.98        412.64        24.55 o                         
   0  12  11         30.91         26.97        10.59 o                         
   1  12  11        398.16        415.82        19.62 o                         
   2  12  11        143.36        121.86        24.52 o                         
   3  12  11        113.86        111.45        13.50 o                         
   4  12  11         15.59          9.87        13.07 o                         
  -2  13  11         26.29       -108.30       108.30 o                         
  -1  13  11        141.09        131.52       118.82 o                         
   0  13  11         11.24          2.90         8.70 o                         
   1  13  11        112.99        164.92        48.55 o                         
   2  13  11         37.75         25.33        13.55 o                         
   3  13  11         63.43         64.03        19.47 o                         
   4  13  11          3.88         33.61        15.20 o                         
   1  14  11         30.76         40.94        13.67 o                         
   0   0  12       3061.28       2997.50        73.22 o                         
   1   0  12       4209.90       4147.25        70.09 o                         
   2   0  12        129.00        127.67         5.02 o                         
   3   0  12       2675.42       2760.32        58.29 o                         
   4   0  12       2003.37       2067.56        49.93 o                         
   6   0  12         41.16         35.06        13.40 o                         
   7   0  12        863.76         90.27       201.62 o                         
   8   0  12        205.95        -33.09        89.65 o                         
  -8   1  12        107.56         93.95        24.83 o                         
  -7   1  12         89.56         65.08        20.83 o                         
  -6   1  12        607.08        222.65       140.95 o                         
  -4   1  12        542.13        556.13        28.95 o                         
  -3   1  12        304.79        319.15        11.39 o                         
  -2   1  12        336.03        350.20         9.99 o                         
  -1   1  12         70.79         54.02         4.14 o                         
   0   1  12         44.39         36.05         3.12 o                         
   1   1  12        102.40         87.47         4.38 o                         
   2   1  12        289.63        286.60         8.65 o                         
   3   1  12        318.02        326.32        12.29 o                         
   4   1  12        631.97        617.27        19.15 o                         
   6   1  12        653.57         79.84        69.69 o                         
   7   1  12         84.05         60.34        13.73 o                         
   8   1  12        145.22        -10.41       144.85 o                         
  -8   2  12         63.12         54.69        22.68 o                         
  -7   2  12         58.80         67.16        22.33 o                         
  -6   2  12        704.39        702.14        70.88 o                         
  -4   2  12        300.62        324.70        13.17 o                         
  -3   2  12       1038.38       1085.39        26.68 o                         
  -2   2  12       1851.18       1800.37        35.40 o                         
  -1   2  12        693.01        645.02        16.46 o                         
   0   2  12       1057.45       1081.13        22.65 o                         
   1   2  12        687.18        677.76        17.45 o                         
   2   2  12       1854.47       1815.75        34.45 o                         
   3   2  12       1147.59       1174.08        36.00 o                         
   4   2  12        263.69        290.93        12.24 o                         
   6   2  12        719.10        794.13        32.34 o                         
   7   2  12         71.15         81.79        22.48 o                         
  -8   3  12         51.75         39.48        19.47 o                         
  -7   3  12        214.81         17.10        62.82 o                         
  -6   3  12        172.08        161.42        30.88 o                         
  -5   3  12        357.37         70.46        66.46 o                         
  -4   3  12         72.97         72.62         6.57 o                         
  -3   3  12        924.21        945.40        23.12 o                         
  -2   3  12        235.62        241.44         8.02 o                         
  -1   3  12        899.25        900.90        19.97 o                         
   0   3  12         11.37         28.89         2.76 o                         
   1   3  12        878.97        907.38        20.77 o                         
   2   3  12        237.89        240.86         7.64 o                         
   3   3  12        859.55        882.47        22.39 o                         
   4   3  12        134.70        111.00        23.11 o                         
   6   3  12        160.63        153.59        13.65 o                         
   7   3  12        198.02       -115.27       131.28 o                         
  -8   4  12        121.28        158.45        37.35 o                         
  -7   4  12        246.82        267.13        40.74 o                         
  -6   4  12        200.73        191.85        27.75 o                         
  -5   4  12        302.88        264.45       142.90 o                         
  -4   4  12        381.94        375.50        14.84 o                         
  -3   4  12        229.34        217.49         9.50 o                         
  -2   4  12        151.11        157.21         7.28 o                         
  -1   4  12        583.78        608.59        14.89 o                         
   0   4  12        891.81        947.37        20.85 o                         
   1   4  12        548.77        573.86        15.22 o                         
   2   4  12        148.37        143.65         6.94 o                         
   3   4  12        268.79        260.27         8.88 o                         
   4   4  12        497.27        510.00        17.33 o                         
   6   4  12        215.43        229.77        11.09 o                         
   7   4  12        249.95        231.59        26.42 o                         
  -8   5  12         10.07         18.14        18.14 o                         
  -7   5  12        111.47        106.13        60.69 o                         
  -6   5  12        112.12         93.26        24.24 o                         
  -5   5  12        308.91         19.19        57.19 o                         
  -4   5  12          5.17          1.80         6.52 o                         
  -3   5  12        334.95        339.79        12.18 o                         
  -2   5  12        823.45        903.31        25.43 o                         
  -1   5  12        404.33        420.66        12.54 o                         
   0   5  12        248.75        259.35        10.10 o                         
   1   5  12        375.74        387.30        13.83 o                         
   2   5  12        821.48        859.75        22.21 o                         
   3   5  12        267.80        288.06        11.40 o                         
   4   5  12          3.68          0.55         5.21 o                         
   5   5  12        301.64         -9.96        54.04 o                         
   6   5  12        127.75        123.08         9.23 o                         
   7   5  12        110.32         92.33        12.68 o                         
  -7   6  12         48.95         67.42        14.90 o                         
  -6   6  12        236.16        246.52        18.46 o                         
  -5   6  12        314.40        286.37        39.94 o                         
  -4   6  12         98.06        101.59        17.66 o                         
  -3   6  12        303.93        296.25        11.95 o                         
  -2   6  12        416.55        421.05        14.20 o                         
  -1   6  12       1380.29       1416.18        31.76 o                         
   0   6  12        236.94        239.74         9.11 o                         
   1   6  12       1450.77       1462.66        34.07 o                         
   2   6  12        474.46        459.85        13.05 o                         
   3   6  12        264.79        263.98        13.88 o                         
   4   6  12        119.13        116.78         7.96 o                         
   5   6  12        377.72        354.00        16.19 o                         
   6   6  12        213.07        247.25        14.82 o                         
   7   6  12         36.36         28.54        14.41 o                         
  -7   7  12        172.80        158.46        26.41 o                         
  -6   7  12        163.87        156.76        69.54 o                         
  -5   7  12        239.85        274.35        18.37 o                         
  -3   7  12        476.54        458.56        18.55 o                         
  -2   7  12        281.47        297.29        12.93 o                         
  -1   7  12       1066.21       1051.95        30.32 o                         
   0   7  12       1123.73       1119.06        26.35 o                         
   1   7  12       1113.17       1143.07        28.08 o                         
   2   7  12        241.67        252.72        13.45 o                         
   3   7  12        505.89        483.58        14.35 o                         
   5   7  12        254.19        278.08        11.35 o                         
   6   7  12        186.02        187.85        13.25 o                         
   7   7  12        164.05        209.68        31.22 o                         
  -7   8  12        276.39        308.44        32.55 o                         
  -6   8  12          0.00         -3.80         5.92 o                         
  -5   8  12        109.36         29.58       116.38 o                         
  -4   8  12        423.25        -12.51       147.86 o                         
  -3   8  12       1026.18       1076.53        37.37 o                         
  -2   8  12        373.67        379.20        16.28 o                         
  -1   8  12        993.55       1008.13        25.78 o                         
   0   8  12       1200.77       1248.97        34.92 o                         
   1   8  12        970.61       1011.45        28.39 o                         
   2   8  12        393.83        379.27        39.10 o                         
   3   8  12       1064.81       1095.28        27.38 o                         
   4   8  12        466.19        110.50        66.53 o                         
   5   8  12        113.37        107.34        13.39 o                         
   6   8  12          1.56          0.82         7.49 o                         
   7   8  12        230.56        219.04        33.35 o                         
  -6   9  12         95.66         95.51        17.87 o                         
  -5   9  12        139.65       -180.60       180.60 o                         
  -4   9  12        183.33        167.13        10.90 o                         
  -3   9  12        125.00         -4.90        61.22 o                         
  -2   9  12        156.90        167.53        28.64 o                         
  -1   9  12        373.91        402.84        18.79 o                         
   0   9  12       1231.99       1213.00        30.70 o                         
   1   9  12        353.61        360.22        23.48 o                         
   2   9  12        147.19        141.32         9.24 o                         
   3   9  12         88.31         37.93        56.95 o                         
   4   9  12        196.22        197.41        14.12 o                         
   5   9  12        149.15        131.51        17.48 o                         
   6   9  12         77.10         65.03        24.14 o                         
  -5  10  12         50.40         49.35        12.54 o                         
  -4  10  12        338.90       -139.01       211.34 o                         
  -3  10  12        146.89        -53.52        53.52 o                         
  -2  10  12        200.97        198.99        24.79 o                         
  -1  10  12         29.08         27.81        17.44 o                         
   0  10  12        219.33        246.85        10.87 o                         
   1  10  12         37.41         37.65        18.90 o                         
   2  10  12        243.56        267.86        30.12 o                         
   3  10  12        149.14        -89.99        89.99 o                         
   4  10  12        350.85       -130.77       263.92 o                         
   5  10  12         49.43         49.96        10.55 o                         
   6  10  12         44.45         25.08        20.27 o                         
  -4  11  12        182.27        224.36        24.01 o                         
  -3  11  12         33.54         16.37        65.03 o                         
  -2  11  12         81.41        -19.32        79.98 o                         
  -1  11  12        112.51        120.82        20.75 o                         
   0  11  12        188.72        128.36        56.06 o                         
   1  11  12        119.93        121.82        14.90 o                         
   2  11  12         67.95         62.59        69.53 o                         
   3  11  12         21.79          9.65        10.67 o                         
   4  11  12        182.06        191.11        35.35 o                         
   5  11  12         50.90         64.29        17.87 o                         
  -3  12  12         98.75        125.12        20.01 o                         
  -2  12  12        291.73         28.28       103.00 o                         
  -1  12  12         53.38         12.44        27.71 o                         
   0  12  12         52.43         19.68        59.52 o                         
   1  12  12         87.48        -76.78        87.82 o                         
   2  12  12        307.02         38.16       134.20 o                         
   3  12  12         88.99         87.50        23.21 o                         
   4  12  12        111.14        118.45        25.61 o                         
  -2  13  12         91.19       -142.17       160.31 o                         
  -1  13  12        177.40       -296.13       419.11 o                         
   0  13  12         15.36          1.88         8.65 o                         
   1  13  12        171.98        164.56        20.38 o                         
   2  13  12         80.92         71.81        12.14 o                         
   3  13  12        239.35        244.92        36.02 o                         
   1  14  12        124.89        113.18        25.07 o                         
   1   0  13       1216.45       1266.49        25.94 o                         
   2   0  13       5084.73       5442.39       137.21 o                         
   3   0  13        896.64        892.87        21.60 o                         
   4   0  13        661.30        653.54        20.14 o                         
   5   0  13        260.17         42.62        32.15 o                         
   7   0  13         14.91         33.00        37.89 o                         
  -7   1  13        232.25        221.82        69.20 o                         
  -6   1  13        228.21        269.49        23.30 o                         
  -5   1  13        501.98        507.01        37.14 o                         
  -4   1  13        817.98        798.28        24.26 o                         
  -3   1  13       2013.95       2054.79        50.52 o                         
  -2   1  13        627.16        643.23        15.19 o                         
  -1   1  13       1147.05       1199.75        24.32 o                         
   0   1  13       1439.94       1465.86        31.22 o                         
   1   1  13       1074.46       1081.97        25.07 o                         
   2   1  13        590.26        588.91        14.68 o                         
   3   1  13       2093.27       2145.15        43.38 o                         
   4   1  13        718.03        705.14        22.38 o                         
   5   1  13        507.15        497.25        20.10 o                         
   6   1  13        240.16        248.65        49.19 o                         
   7   1  13        215.97        219.73        32.64 o                         
  -8   2  13        129.74         53.85       160.60 o                         
  -7   2  13        713.25        103.06        84.39 o                         
  -6   2  13        237.46        243.80        40.29 o                         
  -4   2  13        369.30        364.53        14.75 o                         
  -3   2  13       2198.93       2305.21        52.68 o                         
  -2   2  13        316.18        345.44        10.31 o                         
  -1   2  13        876.02        865.63        19.99 o                         
   0   2  13        188.34        206.21         7.33 o                         
   1   2  13        949.37        950.04        21.09 o                         
   2   2  13        340.14        362.31        10.14 o                         
   3   2  13       2224.76       2374.39        68.06 o                         
   4   2  13        324.19        332.47        14.71 o                         
   5   2  13        552.92         96.12        94.51 o                         
   6   2  13        224.04        212.91        20.01 o                         
   7   2  13        676.30        -43.25       114.01 o                         
  -8   3  13         57.73         75.50        21.34 o                         
  -7   3  13         81.04        107.34        48.06 o                         
  -6   3  13        260.65         14.94        70.45 o                         
  -5   3  13        338.84        111.57        60.90 o                         
  -4   3  13        356.02        368.00        19.13 o                         
  -3   3  13        435.86        462.93        14.51 o                         
  -2   3  13        442.02        434.32        13.01 o                         
  -1   3  13        636.37        634.40        15.32 o                         
   0   3  13         52.67         46.55         3.94 o                         
   1   3  13        595.81        579.00        15.55 o                         
   2   3  13        469.72        465.21        11.64 o                         
   3   3  13        434.76        444.46        20.50 o                         
   4   3  13        348.47        343.83        11.32 o                         
   5   3  13        293.43         25.35        62.72 o                         
   7   3  13         87.30         64.03        12.54 o                         
  -8   4  13         54.55         47.75        20.81 o                         
  -7   4  13         30.85         32.77        42.93 o                         
  -6   4  13        422.09        427.98        24.71 o                         
  -5   4  13        468.23        457.04        22.11 o                         
  -4   4  13         26.26         21.69         8.41 o                         
  -3   4  13        179.74        185.13         9.16 o                         
  -2   4  13        335.20        375.51        14.26 o                         
  -1   4  13        294.71        324.65        10.10 o                         
   0   4  13          2.62          5.52         3.81 o                         
   1   4  13        272.99        290.43         9.86 o                         
   2   4  13        471.82        510.71        12.15 o                         
   3   4  13        134.17        135.57         8.48 o                         
   4   4  13         28.40         22.54         4.80 o                         
   5   4  13        399.92        413.03        14.45 o                         
   6   4  13        422.32        413.42        22.27 o                         
   7   4  13         23.64         39.21        10.94 o                         
  -8   5  13        273.03        323.12        46.43 o                         
  -7   5  13         12.77          3.30        18.38 o                         
  -6   5  13         24.09         33.67         8.94 o                         
  -5   5  13        257.95        272.35        30.69 o                         
  -4   5  13        574.76        296.61        98.25 o                         
  -3   5  13       1020.17       1060.81        26.59 o                         
  -2   5  13        274.76        266.10        10.30 o                         
  -1   5  13       1367.64       1352.75        29.27 o                         
   0   5  13       1255.53       1314.49        28.13 o                         
   1   5  13       1421.63       1419.15        30.84 o                         
   2   5  13        260.67        261.94         9.25 o                         
   3   5  13       1048.40       1057.90        34.02 o                         
   5   5  13        312.40        330.82        16.06 o                         
   6   5  13         33.06         40.73         7.92 o                         
   7   5  13         17.09          0.27         9.60 o                         
  -7   6  13        572.73        588.19        63.27 o                         
  -6   6  13         73.38         30.05        77.63 o                         
  -5   6  13        372.50        361.64        19.38 o                         
  -4   6  13        207.16        192.08        25.35 o                         
  -3   6  13       1103.22       1114.26        33.84 o                         
  -2   6  13         93.88         84.60         9.32 o                         
  -1   6  13        489.54        520.75        17.32 o                         
   0   6  13        563.17        602.57        15.75 o                         
   1   6  13        587.13        607.81        16.13 o                         
   2   6  13         94.71         92.57         5.65 o                         
   3   6  13        960.34       1001.42        34.51 o                         
   4   6  13        202.96        197.74        10.40 o                         
   5   6  13        370.29        382.35        17.59 o                         
   6   6  13         62.68         53.62        14.67 o                         
   7   6  13        490.14        509.77        46.98 o                         
  -7   7  13        149.01        126.46        22.94 o                         
  -6   7  13        125.41         97.08        71.69 o                         
  -5   7  13        605.67        657.17        27.92 o                         
  -4   7  13        433.39        121.22        54.10 o                         
  -3   7  13        595.06        583.45        22.29 o                         
  -2   7  13        185.77        180.65        21.05 o                         
  -1   7  13       1255.59       1326.18        30.48 o                         
   0   7  13       1100.48       1075.60        24.42 o                         
   1   7  13       1276.11       1315.47        38.58 o                         
   2   7  13        163.73        151.88         9.60 o                         
   3   7  13        602.68        614.22        23.69 o                         
   4   7  13        392.20        -33.36       151.31 o                         
   5   7  13        647.44        644.23        31.40 o                         
   6   7  13        132.82        122.22        14.89 o                         
   7   7  13        149.05        143.25        27.21 o                         
  -7   8  13         20.82          2.40        11.74 o                         
  -6   8  13        263.02        238.26        29.62 o                         
  -5   8  13        230.27        233.81        41.78 o                         
  -4   8  13        353.08        344.29        17.53 o                         
  -3   8  13        140.08        135.44        15.86 o                         
  -2   8  13        996.67       1027.82        36.21 o                         
  -1   8  13        319.61        312.35        14.39 o                         
   0   8  13         37.39         36.03         4.86 o                         
   1   8  13        316.50        302.72        16.41 o                         
   2   8  13       1037.24       1111.99        40.66 o                         
   3   8  13        141.49        143.81         6.86 o                         
   4   8  13        334.96        329.08        16.66 o                         
   5   8  13        263.75        300.32        16.18 o                         
   6   8  13        273.09        295.83        23.55 o                         
   7   8  13         21.50          3.73        16.27 o                         
  -6   9  13         55.73         59.76        16.01 o                         
  -5   9  13         78.59         85.10        17.61 o                         
  -3   9  13        111.47        124.20        46.57 o                         
  -2   9  13        155.81        133.41        24.90 o                         
  -1   9  13        551.09        580.31        28.69 o                         
   0   9  13       1676.89       1723.23        40.89 o                         
   1   9  13        517.32        508.61        19.90 o                         
   2   9  13        159.08        153.07        17.12 o                         
   3   9  13        116.41        140.35        13.02 o                         
   4   9  13        519.21         -0.80       142.25 o                         
   5   9  13         84.55         88.17        11.14 o                         
   6   9  13         62.83         58.69        19.21 o                         
  -5  10  13         37.33         49.35        13.87 o                         
  -4  10  13        325.01        371.45        34.16 o                         
  -3  10  13        400.41        -98.36       110.50 o                         
  -2  10  13         58.31         18.31        47.91 o                         
  -1  10  13        472.21        506.47        44.15 o                         
   0  10  13        321.01        309.98        14.06 o                         
   1  10  13        463.31        494.08        18.73 o                         
   2  10  13         45.14         35.46        22.66 o                         
   3  10  13        399.76        -12.83       130.33 o                         
   4  10  13        334.81        370.47        26.83 o                         
   5  10  13         56.98         54.15        16.54 o                         
  -4  11  13         13.29          9.07         9.87 o                         
  -3  11  13         15.80         11.20         9.60 o                         
  -2  11  13         32.61        -20.20       103.89 o                         
  -1  11  13        400.61        448.73        29.02 o                         
   0  11  13        121.33        -94.15        94.15 o                         
   1  11  13        353.19        377.76        31.44 o                         
   2  11  13         18.60         17.28        30.98 o                         
   3  11  13         36.33          8.62        10.39 o                         
   4  11  13         14.19         18.09         8.03 o                         
  -3  12  13         37.34         42.15        18.41 o                         
  -2  12  13        105.77         94.98        20.28 o                         
  -1  12  13         65.96         35.24        59.02 o                         
   0  12  13          2.00         59.65       116.94 o                         
   1  12  13         45.91         19.59        63.68 o                         
   2  12  13        104.16         97.46        10.75 o                         
   3  12  13         22.40         32.81        14.94 o                         
  -1  13  13         50.14         62.96        19.21 o                         
   0  13  13        363.56        395.48        42.17 o                         
   1  13  13         35.73         13.91        11.09 o                         
   2  13  13         14.24        -13.07        13.07 o                         
   3  13  13         36.33          3.20        14.41 o                         
   0   0  14       1979.26       1892.13        49.66 o                         
   1   0  14         83.01         89.41         5.00 o                         
   2   0  14        259.94        256.83         8.23 o                         
   3   0  14          4.13          3.94         2.39 o                         
   4   0  14        884.61        888.93        29.51 o                         
   5   0  14        261.94         30.59        35.46 o                         
   6   0  14        459.75         34.07        83.50 o                         
   7   0  14          0.47         -5.94        53.48 o                         
  -7   1  14        291.55        -76.85       109.14 o                         
  -6   1  14        467.31        475.79        34.24 o                         
  -5   1  14         99.70         94.17        12.12 o                         
  -4   1  14         68.91         64.70         9.45 o                         
  -3   1  14        579.37        605.15        17.15 o                         
  -2   1  14       2226.79       2250.91        54.89 o                         
  -1   1  14        901.26        921.60        20.58 o                         
   0   1  14          0.00         -0.46         2.05 o                         
   1   1  14        802.66        832.21        21.90 o                         
   2   1  14       2481.80       2531.95        45.70 o                         
   3   1  14        476.95        474.19        15.06 o                         
   4   1  14         83.46         88.60         7.40 o                         
   5   1  14        121.61        115.13        18.31 o                         
   6   1  14        513.83        576.45        39.80 o                         
   7   1  14        285.52        -35.49       136.60 o                         
  -6   2  14         43.22         28.33        21.13 o                         
  -4   2  14        135.60         94.49        15.35 o                         
  -3   2  14        426.27        396.77        12.86 o                         
  -2   2  14        403.43        404.51        12.18 o                         
  -1   2  14       1376.02       1374.83        29.03 o                         
   0   2  14          2.79          2.15         2.57 o                         
   1   2  14       1465.93       1454.47        31.20 o                         
   2   2  14        402.36        413.71        11.99 o                         
   3   2  14        343.50        335.64        10.30 o                         
   4   2  14        127.12        110.89        20.48 o                         
   6   2  14         44.17         79.76        22.94 o                         
   7   2  14        165.09        -68.84       223.29 o                         
  -7   3  14        193.81        182.58       120.06 o                         
  -6   3  14        200.13        218.41        31.51 o                         
  -5   3  14        247.52        104.44        60.27 o                         
  -4   3  14         14.47         12.54         6.17 o                         
  -3   3  14        612.22        662.25        18.99 o                         
  -2   3  14        210.89        223.79         8.24 o                         
  -1   3  14       1098.17       1107.23        24.15 o                         
   0   3  14         13.19         15.15         2.57 o                         
   1   3  14       1075.07       1075.31        24.86 o                         
   2   3  14        153.49        163.07         6.64 o                         
   3   3  14        640.00        669.44        18.14 o                         
   4   3  14         22.87         14.97         6.36 o                         
   5   3  14        253.15         24.84        56.05 o                         
   6   3  14        223.61        245.99        19.40 o                         
  -8   4  14        123.72        107.25        30.15 o                         
  -7   4  14         53.64         54.04        13.86 o                         
  -6   4  14        118.07        -62.09        94.17 o                         
  -5   4  14         18.33         10.07         6.66 o                         
  -4   4  14        602.97        642.19        23.06 o                         
  -3   4  14         79.19         60.82         8.44 o                         
  -2   4  14         61.34         61.19         8.01 o                         
  -1   4  14         67.77         66.77         4.72 o                         
   0   4  14        996.04       1052.52        23.54 o                         
   1   4  14         63.25         63.39         4.87 o                         
   2   4  14         53.81         63.31         6.03 o                         
   3   4  14         72.26         65.56         6.00 o                         
   4   4  14        496.35        529.97        21.34 o                         
   5   4  14         23.44         20.10         2.80 o                         
   6   4  14         88.77       -133.36       144.57 o                         
   7   4  14         51.99         43.48        12.00 o                         
  -7   5  14         90.44         73.95        16.03 o                         
  -6   5  14        229.97        225.30        70.71 o                         
  -5   5  14        116.63        113.10        18.30 o                         
  -4   5  14        140.91        111.44        30.71 o                         
  -3   5  14        186.72        199.37        19.65 o                         
  -2   5  14       1175.42       1188.97        27.79 o                         
  -1   5  14        333.64        334.72        11.03 o                         
   0   5  14        179.04        181.03         7.49 o                         
   1   5  14        393.49        396.41        12.80 o                         
   2   5  14       1089.24       1074.66        24.00 o                         
   3   5  14        156.19        158.88         7.72 o                         
   4   5  14        120.14        120.22        15.37 o                         
   5   5  14         88.20         91.49         8.21 o                         
   6   5  14        186.27        209.16        17.64 o                         
   7   5  14         97.10        117.65        20.54 o                         
  -7   6  14        100.67         84.54        16.17 o                         
  -6   6  14         10.61         -5.60         8.27 o                         
  -5   6  14        727.81        759.24        38.37 o                         
  -4   6  14         64.81         28.48        33.25 o                         
  -3   6  14        270.69        294.21        14.40 o                         
  -2   6  14        111.37         96.26         7.37 o                         
  -1   6  14        753.75        792.30        19.87 o                         
   0   6  14         28.93         30.84         4.13 o                         
   1   6  14        779.39        835.06        20.91 o                         
   2   6  14        113.70         94.11         7.63 o                         
   3   6  14        308.15        300.94        22.78 o                         
   4   6  14         53.85         -4.27       143.50 o                         
   5   6  14        753.05        806.04        29.18 o                         
   6   6  14         11.69          2.22         4.58 o                         
   7   6  14        127.66        134.44        24.55 o                         
  -7   7  14        320.07        259.63        35.76 o                         
  -5   7  14        110.94         99.38        45.47 o                         
  -4   7  14        312.93        308.41        17.32 o                         
  -3   7  14        879.27        884.03        30.30 o                         
  -2   7  14        131.55        154.37        10.57 o                         
  -1   7  14        952.45        971.98        25.37 o                         
   0   7  14          7.58         11.19         8.61 o                         
   1   7  14        846.29        884.29        23.24 o                         
   2   7  14        198.33        206.69         9.57 o                         
   3   7  14        863.11        918.06        32.12 o                         
   4   7  14        339.28        324.54        43.48 o                         
   5   7  14        106.98         95.69        13.41 o                         
   6   7  14         63.98         63.76        17.07 o                         
  -5   8  14         36.42         50.14         9.00 o                         
  -4   8  14        898.94       1006.55        46.89 o                         
  -3   8  14         96.14         81.78        42.41 o                         
  -2   8  14        122.39        114.94        23.14 o                         
  -1   8  14         34.92         37.43         8.93 o                         
   0   8  14       1212.02       1245.69        36.33 o                         
   1   8  14         42.57         47.18        16.50 o                         
   2   8  14        109.55        103.75         6.65 o                         
   3   8  14         80.26         79.85        27.70 o                         
   4   8  14        856.42        946.69        34.39 o                         
   5   8  14         32.14         33.85         9.22 o                         
   6   8  14        105.61        124.59        25.88 o                         
  -5   9  14         42.41         53.09        15.47 o                         
  -4   9  14         59.06         58.42        16.27 o                         
  -3   9  14        152.09        -55.67        55.67 o                         
  -2   9  14        771.31        803.99        28.65 o                         
  -1   9  14         56.08         40.86        29.01 o                         
   0   9  14          1.67          4.33        17.31 o                         
   1   9  14         57.42         59.10        24.35 o                         
   2   9  14        802.27        870.65        47.64 o                         
   3   9  14        172.09        -64.01        85.16 o                         
   4   9  14         47.81         39.15         7.76 o                         
   5   9  14         30.04         24.57        14.81 o                         
  -5  10  14        190.32        187.28        26.41 o                         
  -4  10  14        110.66        121.39        21.34 o                         
  -3  10  14        362.26       -116.63       311.16 o                         
  -2  10  14         35.27         21.81        25.11 o                         
  -1  10  14        240.09        247.43        23.93 o                         
   0  10  14         65.62         55.01        30.39 o                         
   1  10  14        248.24        248.41        13.65 o                         
   2  10  14         37.13         25.55        27.35 o                         
   4  10  14        102.55         81.90        20.54 o                         
   5  10  14        205.81        225.17        34.15 o                         
  -4  11  14         29.53         39.75        15.74 o                         
  -3  11  14         89.69         91.24        20.28 o                         
  -2  11  14          1.39         -2.57        14.00 o                         
  -1  11  14         33.13         31.24        11.73 o                         
   0  11  14          0.06         -1.86        13.28 o                         
   1  11  14         54.29         38.08        44.33 o                         
   2  11  14          3.58         -3.02         4.79 o                         
   3  11  14        127.47        120.13        15.83 o                         
   4  11  14         32.39         17.87        15.21 o                         
   5  11  14        104.11         54.69        37.35 o                         
  -2  12  14          0.81          0.80        11.20 o                         
  -1  12  14         81.83         72.63        54.44 o                         
   0  12  14        249.22       -112.14       146.06 o                         
   1  12  14         78.15         51.86        69.39 o                         
   2  12  14          0.27         -5.73        10.16 o                         
   3  12  14         34.33         29.08        15.47 o                         
  -1  13  14          6.47         -2.93        16.01 o                         
   0  13  14        100.24         63.00        15.22 o                         
   1  13  14          6.63         -3.73        16.27 o                         
   1   0  15        422.55        426.33        12.02 o                         
   2   0  15       5539.98       5889.46       110.27 o                         
   3   0  15         24.88         19.98         4.40 o                         
   4   0  15         25.49         14.85         9.64 o                         
   5   0  15         50.18         53.45         9.97 o                         
  -7   1  15         38.72         26.41        16.81 o                         
  -6   1  15        225.84        194.24        75.21 o                         
  -5   1  15        548.48        593.30        32.56 o                         
  -4   1  15        734.71        729.09        33.09 o                         
  -3   1  15        477.47        446.16        15.59 o                         
  -2   1  15        600.77        594.82        16.23 o                         
  -1   1  15       1789.85       1765.77        35.70 o                         
   0   1  15       1173.91       1164.03        26.49 o                         
   1   1  15       1730.65       1750.95        39.84 o                         
   2   1  15        563.01        547.60        14.52 o                         
   3   1  15        551.47        557.93        14.90 o                         
   4   1  15        634.37        679.23        24.08 o                         
   5   1  15        482.06        479.63        26.81 o                         
   6   1  15        193.48        147.72        21.92 o                         
  -7   2  15        558.50        645.69        61.40 o                         
  -6   2  15          3.85         -8.46        47.55 o                         
  -5   2  15        208.13        189.94        17.80 o                         
  -4   2  15         72.76         66.51        21.23 o                         
  -3   2  15       1436.55       1475.60        34.48 o                         
  -2   2  15        156.53        165.16        12.43 o                         
  -1   2  15       1091.78       1161.43        24.96 o                         
   0   2  15        264.62        277.27         9.68 o                         
   1   2  15       1040.02       1063.95        27.16 o                         
   2   2  15        155.85        152.84         6.61 o                         
   3   2  15       1486.68       1518.78        32.35 o                         
   4   2  15         49.63         48.69         7.63 o                         
   5   2  15        201.94        217.17        16.81 o                         
   6   2  15          1.81          2.38        16.85 o                         
  -7   3  15        182.50        140.32        28.28 o                         
  -6   3  15        116.50         89.27        28.46 o                         
  -5   3  15        186.65        163.16        21.06 o                         
  -4   3  15        319.37        310.28        16.39 o                         
  -3   3  15        599.72        602.42        19.01 o                         
  -2   3  15        272.25        265.39         9.76 o                         
  -1   3  15        253.11        257.13         9.22 o                         
   0   3  15        561.92        554.67        14.52 o                         
   1   3  15        292.73        315.05        10.08 o                         
   2   3  15        291.80        285.50        10.39 o                         
   3   3  15        526.70        569.51        17.25 o                         
   4   3  15        249.51        242.45        39.97 o                         
   5   3  15        224.10        221.24        18.21 o                         
   6   3  15         89.12        100.72        13.28 o                         
  -6   4  15        567.80        630.30        52.58 o                         
  -5   4  15         43.82         46.64         9.14 o                         
  -4   4  15         12.64         14.33         6.03 o                         
  -3   4  15        534.27        560.03        19.77 o                         
  -2   4  15       1765.11       1863.50        38.95 o                         
  -1   4  15        270.03        271.86        10.49 o                         
   0   4  15         10.24          9.09         2.76 o                         
   1   4  15        269.92        269.39         9.61 o                         
   2   4  15       1782.70       1828.28        39.15 o                         
   3   4  15        531.87        514.91        16.33 o                         
   4   4  15         20.18         18.60         7.63 o                         
   5   4  15         49.47         42.59        23.41 o                         
   6   4  15        600.46        558.72        45.12 o                         
  -7   5  15        301.33        306.59        41.90 o                         
  -6   5  15         34.02         30.67        44.07 o                         
  -5   5  15        222.19        208.90        25.46 o                         
  -4   5  15        354.77        383.28        18.75 o                         
  -3   5  15        238.34        236.61        22.21 o                         
  -2   5  15         20.93         18.40         8.35 o                         
  -1   5  15        176.20        180.44         8.07 o                         
   0   5  15        754.32        807.97        19.69 o                         
   1   5  15        185.35        191.66         8.79 o                         
   2   5  15         34.21         33.00         4.48 o                         
   3   5  15        211.97        215.67        14.90 o                         
   4   5  15        411.08        403.53        15.87 o                         
   5   5  15        231.75        211.71        12.04 o                         
  -6   6  15         65.60         69.12        12.99 o                         
  -5   6  15        305.26        289.97        28.02 o                         
  -4   6  15        274.66        261.83        17.99 o                         
  -3   6  15        579.17         38.32        66.58 o                         
  -2   6  15         17.71         11.11         9.71 o                         
  -1   6  15        785.52        790.44        21.34 o                         
   0   6  15          7.69         21.59        18.11 o                         
   1   6  15        778.63        775.84        21.23 o                         
   2   6  15         20.58         14.08         5.91 o                         
   3   6  15        600.91        238.91       107.29 o                         
   4   6  15        236.70        230.04        13.02 o                         
   5   6  15        332.94        337.59        16.99 o                         
   6   6  15         66.45         45.35        15.21 o                         
  -6   7  15        101.90         78.35        13.63 o                         
  -5   7  15        535.74        611.79        36.20 o                         
  -4   7  15        830.89        853.13        33.80 o                         
  -3   7  15         45.18         38.12        28.16 o                         
  -2   7  15        358.16        377.15        23.05 o                         
  -1   7  15        355.07        356.35        25.79 o                         
   0   7  15        234.54        274.80        22.05 o                         
   1   7  15        311.25        316.92        11.57 o                         
   2   7  15        353.54        362.57        11.68 o                         
   3   7  15         49.08         44.39        16.48 o                         
   4   7  15        834.46        854.08        29.96 o                         
   5   7  15        569.34        587.97        42.71 o                         
   6   7  15        102.25         99.24        22.68 o                         
  -6   8  15        334.48        338.36        37.89 o                         
  -5   8  15        177.61        159.17        19.74 o                         
  -4   8  15         94.37       -112.85       122.01 o                         
  -3   8  15        260.58        -49.21        98.89 o                         
  -2   8  15        802.45        782.30        79.50 o                         
  -1   8  15        103.21        106.67        20.06 o                         
   0   8  15        110.80        100.68        16.23 o                         
   1   8  15        117.19        121.66        12.96 o                         
   2   8  15        789.74        795.48        22.20 o                         
   3   8  15        255.72         34.56        67.73 o                         
   5   8  15        191.29        231.91        20.19 o                         
   6   8  15        354.95        421.60        45.10 o                         
  -4   9  15        425.09        412.04        40.57 o                         
  -3   9  15        250.19        262.95        52.42 o                         
  -2   9  15          6.23          4.15        34.99 o                         
  -1   9  15        389.64        301.98       263.94 o                         
   0   9  15        719.06        117.88        92.89 o                         
   1   9  15        358.73        -25.73        77.10 o                         
   2   9  15          7.20          7.78         8.37 o                         
   3   9  15        233.24        248.74        16.25 o                         
   4   9  15        417.21        439.91        23.06 o                         
   5   9  15        357.17        297.27        34.69 o                         
  -4  10  15         78.55         77.10        16.54 o                         
  -3  10  15        126.06        111.25        22.14 o                         
  -2  10  15         41.25         28.97        38.62 o                         
  -1  10  15        193.81        168.98       137.63 o                         
   0  10  15        127.44         64.10       106.74 o                         
   1  10  15        147.52        139.18        15.08 o                         
   2  10  15         41.76         28.50        33.17 o                         
   3  10  15        188.65        157.13        31.48 o                         
   4  10  15         72.85         43.75        19.47 o                         
  -3  11  15        198.26        230.77        29.08 o                         
  -2  11  15         73.12        -97.11       130.45 o                         
  -1  11  15         41.26         25.33        37.45 o                         
   0  11  15        305.22        178.14       230.60 o                         
   1  11  15         38.97         31.71        51.68 o                         
   2  11  15         73.92         27.78        54.91 o                         
   3  11  15        173.04        137.08        15.22 o                         
   4  11  15        320.67        219.06        41.90 o                         
  -1  12  15        109.18         77.65       218.22 o                         
   0  12  15         21.35         15.74        14.67 o                         
   1  12  15         86.09         85.08        12.39 o                         
   2  12  15        190.09        178.25        20.93 o                         
   0  13  15         85.49         50.69        23.74 o                         
   0   0  16        149.20        136.62        20.67 o                         
   1   0  16        682.90        666.48        17.61 o                         
   2   0  16        391.24        432.96        12.81 o                         
   3   0  16        346.26        361.39        13.68 o                         
   4   0  16        648.38        116.12        59.99 o                         
   5   0  16        189.50        223.14        42.82 o                         
   6   0  16        285.82        270.73        51.41 o                         
  -6   1  16        140.33        123.80        78.85 o                         
  -5   1  16        201.08        228.45        33.45 o                         
  -4   1  16        304.98        125.76        73.38 o                         
  -3   1  16         36.87         37.18        12.40 o                         
  -2   1  16       1656.82       1706.88        37.21 o                         
  -1   1  16        427.29        417.23        12.52 o                         
   0   1  16       1331.38       1310.20        29.54 o                         
   1   1  16        457.33        464.05        14.53 o                         
   2   1  16       1648.26       1678.86        36.30 o                         
   3   1  16         34.01         31.63        11.10 o                         
   5   1  16        196.03        194.90        43.99 o                         
   6   1  16        137.40         99.96        30.91 o                         
  -6   2  16        324.44       -120.86       120.86 o                         
  -5   2  16        283.59        304.59        20.81 o                         
  -4   2  16        107.01         -7.93        29.21 o                         
  -3   2  16         83.67         93.41         9.99 o                         
  -2   2  16        761.71        766.19        19.05 o                         
  -1   2  16         86.08         94.14         5.72 o                         
   0   2  16          4.41          2.96         3.55 o                         
   1   2  16        109.27        110.12         6.15 o                         
   2   2  16        684.78        703.26        18.64 o                         
   3   2  16        121.84        126.19         8.13 o                         
   4   2  16         89.47         33.15        33.68 o                         
   5   2  16        339.96        326.29        43.10 o                         
  -7   3  16         94.63        130.72        31.75 o                         
  -6   3  16         44.73         38.15        15.21 o                         
  -5   3  16        322.79        338.91        21.89 o                         
  -4   3  16        134.79        134.53        11.33 o                         
  -3   3  16        274.28        276.19        16.91 o                         
  -2   3  16        205.14        199.65        10.97 o                         
  -1   3  16        398.02        410.19        12.67 o                         
   0   3  16        198.16        223.67         9.58 o                         
   1   3  16        448.61        482.62        14.68 o                         
   2   3  16        218.61        202.09         8.22 o                         
   3   3  16        199.91        196.80        11.66 o                         
   4   3  16         80.80         76.40        16.75 o                         
   5   3  16        289.45        289.03        22.75 o                         
   6   3  16         55.45         48.62        27.34 o                         
  -7   4  16         63.18         45.88        20.01 o                         
  -6   4  16          6.22          6.40        12.27 o                         
  -5   4  16         53.56         50.64        21.48 o                         
  -4   4  16        351.96        354.54        17.16 o                         
  -3   4  16        501.73        523.75        20.58 o                         
  -2   4  16        500.67        497.57        14.84 o                         
  -1   4  16        652.48        661.73        20.40 o                         
   0   4  16         92.90         97.65         6.28 o                         
   1   4  16        664.29        688.12        19.59 o                         
   2   4  16        481.01        456.15        22.63 o                         
   3   4  16        418.29        448.81        17.21 o                         
   4   4  16        373.70        388.30        13.87 o                         
   5   4  16         70.87         69.49        39.07 o                         
   6   4  16          7.24          8.27         7.20 o                         
  -7   5  16         54.29         64.02        22.94 o                         
  -6   5  16        120.00        126.73        25.61 o                         
  -5   5  16        234.35        234.34        53.00 o                         
  -4   5  16        125.53        125.18        17.33 o                         
  -3   5  16        174.97        193.53        12.67 o                         
  -2   5  16        239.53        234.75        13.67 o                         
  -1   5  16        231.54        256.61        10.28 o                         
   0   5  16        156.40        167.84         7.95 o                         
   1   5  16        257.41        275.39        13.64 o                         
   2   5  16        277.77        289.28         9.40 o                         
   3   5  16        192.72        204.57        16.74 o                         
   4   5  16        117.50        134.89         8.77 o                         
   6   5  16        148.48        176.60        24.55 o                         
  -6   6  16        264.87        240.13        35.22 o                         
  -5   6  16        248.88        238.49        21.42 o                         
  -4   6  16         62.93         61.02        11.95 o                         
  -3   6  16        213.48        199.95        12.87 o                         
  -2   6  16        811.82        820.55        26.72 o                         
  -1   6  16        170.05        168.89        10.64 o                         
   0   6  16         40.72         44.86        11.92 o                         
   1   6  16        133.92        138.22        11.89 o                         
   2   6  16        861.81        840.94        24.18 o                         
   3   6  16        269.92        253.56        21.63 o                         
   4   6  16         56.55         59.80         7.01 o                         
   5   6  16        227.49        258.53        30.42 o                         
   6   6  16        328.75        316.21        35.76 o                         
  -5   7  16        262.56        248.97        21.60 o                         
  -4   7  16        396.14        452.95        28.59 o                         
  -3   7  16        178.22        163.58        73.15 o                         
  -2   7  16        658.70        663.33        49.75 o                         
  -1   7  16        400.83        400.30        16.49 o                         
   0   7  16        334.30        351.10        15.05 o                         
   1   7  16        451.54        467.11        14.52 o                         
   2   7  16        655.93        656.72        19.43 o                         
   3   7  16        194.21        151.98        41.77 o                         
   4   7  16        388.79        434.44        22.05 o                         
   5   7  16        289.13        278.96        21.75 o                         
   6   7  16        189.44        179.01        31.22 o                         
  -5   8  16         66.03         44.02        15.74 o                         
  -4   8  16        274.61        263.09        39.76 o                         
  -3   8  16        202.18        217.19        59.43 o                         
  -2   8  16        128.15        -50.01        77.57 o                         
  -1   8  16         52.32         53.50        27.32 o                         
   0   8  16        520.77        495.94        17.14 o                         
   1   8  16         66.50         75.81         7.56 o                         
   2   8  16        136.82        -66.33        66.33 o                         
   3   8  16        197.26        175.40        12.32 o                         
   4   8  16        232.60        235.94        21.50 o                         
   5   8  16         46.05         34.28        10.50 o                         
   6   8  16         78.33         42.95        20.27 o                         
  -5   9  16         63.23         82.70        21.07 o                         
  -4   9  16        103.99         90.71        20.28 o                         
  -3   9  16        329.02        345.91        24.29 o                         
  -2   9  16        181.02        165.64        19.69 o                         
  -1   9  16        107.85        111.40        17.62 o                         
   0   9  16         38.27         27.52        19.13 o                         
   1   9  16        115.91        104.43        11.30 o                         
   2   9  16        185.46        185.47        10.45 o                         
   3   9  16        287.92        313.66        17.53 o                         
   4   9  16        104.02         87.73        16.70 o                         
  -4  10  16          7.70        -10.14        10.14 o                         
  -3  10  16          1.44          3.20        10.40 o                         
  -2  10  16        110.77        123.04        18.66 o                         
  -1  10  16         92.03        -84.64        96.19 o                         
   0  10  16          7.04          3.71        16.66 o                         
   1  10  16        122.90          7.96       115.20 o                         
   2  10  16        128.46        145.18        39.12 o                         
   3  10  16          9.66         -0.97         9.20 o                         
   4  10  16         11.35        -15.47        15.47 o                         
  -3  11  16        118.44        121.66        22.14 o                         
  -2  11  16          9.28          1.33        12.54 o                         
  -1  11  16         62.97         39.83        33.84 o                         
   0  11  16         85.76         68.01         9.29 o                         
   1  11  16         71.31         67.32        10.46 o                         
   2  11  16          1.97         19.42         9.15 o                         
  -2  12  16         29.29         56.82        17.07 o                         
  -1  12  16         19.59         -8.80        14.40 o                         
   0  12  16        327.23        272.70        39.76 o                         
   1  12  16         11.22         -9.60        19.47 o                         
   2  12  16         26.53         32.38        12.03 o                         
   1   0  17        680.92        748.16        22.77 o                         
   2   0  17         18.59          8.54         8.77 o                         
   3   0  17        421.37         42.53        59.82 o                         
   4   0  17         26.63         19.22        22.20 o                         
  -6   1  17        447.58        513.75        53.92 o                         
  -5   1  17        175.97        123.95        86.10 o                         
  -4   1  17        125.15        -18.21        83.80 o                         
  -3   1  17        366.60         19.19        39.71 o                         
  -2   1  17       1636.78       1683.30        39.66 o                         
  -1   1  17        563.09        556.43        15.66 o                         
   0   1  17         66.41         67.20         6.86 o                         
   1   1  17        461.24        473.70        16.85 o                         
   2   1  17       1740.29       1765.90        38.41 o                         
   3   1  17        346.27         46.08        81.66 o                         
   4   1  17        143.58        102.39        69.56 o                         
   5   1  17        148.14        138.50        16.02 o                         
  -6   2  17        126.11        117.92        26.41 o                         
  -5   2  17         67.18         73.07        11.86 o                         
  -3   2  17         55.11         39.33        13.92 o                         
  -2   2  17         14.86          6.95         4.85 o                         
  -1   2  17         67.93         61.50         5.81 o                         
   0   2  17       1178.15       1245.69        28.87 o                         
   1   2  17         52.19         52.31         8.71 o                         
   2   2  17         13.50          7.14         9.86 o                         
   3   2  17         43.40         43.14         3.97 o                         
   5   2  17         59.16         87.01        10.10 o                         
  -6   3  17        319.71        330.62        41.10 o                         
  -5   3  17        117.61        115.14        15.81 o                         
  -4   3  17         37.22         17.56        12.21 o                         
  -3   3  17        389.00        381.87        17.77 o                         
  -2   3  17        840.96        889.20        22.55 o                         
  -1   3  17        774.29        783.86        21.11 o                         
   0   3  17          4.57          8.75         7.45 o                         
   1   3  17        779.60        795.27        20.58 o                         
   2   3  17        823.58        853.25        25.54 o                         
   3   3  17        427.92        439.02        28.19 o                         
   4   3  17         39.63         20.77        26.34 o                         
   5   3  17         99.58        105.11        56.68 o                         
  -6   4  17        112.61         98.45        25.35 o                         
  -5   4  17        594.63        577.78        37.00 o                         
  -4   4  17         21.59         13.63        10.98 o                         
  -3   4  17         79.22         77.36         8.35 o                         
  -2   4  17        166.53        144.77        15.95 o                         
  -1   4  17        322.79        335.67        11.65 o                         
   0   4  17         39.09         23.39         5.14 o                         
   1   4  17        259.18        260.50        10.82 o                         
   2   4  17        164.53        159.65         7.39 o                         
   3   4  17        104.91         96.41        16.37 o                         
   4   4  17         30.15         25.84         3.54 o                         
   5   4  17        657.82        704.78        49.93 o                         
  -7   5  17        144.44        105.92        32.28 o                         
  -6   5  17         58.37         85.90        21.88 o                         
  -5   5  17        291.89       -138.20       282.31 o                         
  -4   5  17         58.14         58.50         8.75 o                         
  -3   5  17        236.66        237.97        14.55 o                         
  -2   5  17        489.26        478.04        18.85 o                         
  -1   5  17        558.26        565.00        17.83 o                         
   0   5  17         39.80         36.29         6.03 o                         
   1   5  17        618.32        633.59        18.44 o                         
   2   5  17        488.95        509.56        16.34 o                         
   3   5  17        291.91        311.70        14.75 o                         
   4   5  17         45.05         42.52         5.43 o                         
   5   5  17        312.58        -25.89       235.88 o                         
  -6   6  17         35.26         30.94        18.94 o                         
  -5   6  17         40.85         34.65        10.83 o                         
  -4   6  17        911.33        972.08        43.18 o                         
  -3   6  17         59.85         43.73        13.44 o                         
  -2   6  17        238.42        213.81        24.22 o                         
  -1   6  17        232.24        242.41        12.10 o                         
   0   6  17       1607.13       1699.94        40.94 o                         
   1   6  17        239.33        242.05        10.71 o                         
   2   6  17        224.77        204.16         9.06 o                         
   3   6  17         67.36         67.39        13.85 o                         
   4   6  17        962.67        983.66        44.22 o                         
   5   6  17         40.58         25.88        15.47 o                         
  -5   7  17         15.86          2.84        11.10 o                         
  -4   7  17         40.42         46.19        10.30 o                         
  -3   7  17         93.70         78.66        47.14 o                         
  -2   7  17        665.57        679.65        29.39 o                         
  -1   7  17         76.83         66.56        17.98 o                         
   0   7  17        340.83        329.92        24.09 o                         
   1   7  17         70.48         60.56        13.39 o                         
   2   7  17        705.36        714.96        18.66 o                         
   3   7  17         61.81         66.94         6.64 o                         
   4   7  17         31.27         25.15         7.38 o                         
   5   7  17         26.43         11.20        14.94 o                         
  -4   8  17         15.40          1.97        11.34 o                         
  -3   8  17        279.97        347.76       107.50 o                         
  -2   8  17         11.20          5.46        19.28 o                         
   0   8  17        140.87         95.37        63.91 o                         
   2   8  17         19.24         12.80        16.29 o                         
   3   8  17        235.36        257.67        13.79 o                         
   4   8  17         27.24         26.88        10.73 o                         
   5   8  17        315.33        354.63        42.70 o                         
  -4   9  17         29.65         30.94        14.41 o                         
  -3   9  17        189.38        192.32        26.41 o                         
  -2   9  17        254.31        250.64        16.41 o                         
  -1   9  17         82.14         21.91       113.91 o                         
   0   9  17         64.78       -206.26       219.70 o                         
   1   9  17         56.54         25.33        42.81 o                         
   2   9  17        234.60        210.72        29.26 o                         
   3   9  17        234.40        260.22        20.52 o                         
   4   9  17         38.16         34.95        15.74 o                         
  -3  10  17         30.45         39.48        14.94 o                         
  -2  10  17        113.45         95.63        12.44 o                         
  -1  10  17         23.39         24.14        57.06 o                         
   0  10  17        731.98         47.67       161.54 o                         
   1  10  17         15.96         13.61        56.08 o                         
   2  10  17        127.20        117.80        13.54 o                         
   3  10  17         32.01         19.47        17.07 o                         
   4  10  17        359.56        315.68        40.56 o                         
  -1  11  17         45.13         72.56        19.47 o                         
   0  11  17          8.80         -1.99        13.62 o                         
   1  11  17         39.03         27.94        11.68 o                         
   2  11  17        212.36        226.52        40.96 o                         
   0   0  18         26.73         28.09        24.34 o                         
   1   0  18        173.67        183.21        11.46 o                         
   2   0  18         67.01         69.87         8.39 o                         
   3   0  18        109.52        -18.36        34.74 o                         
   4   0  18        119.44        113.93        17.07 o                         
   5   0  18        147.76        147.04       116.95 o                         
  -5   1  18        215.73        200.12        38.62 o                         
  -4   1  18        374.02        356.16        38.25 o                         
  -3   1  18        102.35        104.77        18.11 o                         
  -2   1  18          9.95         20.38        10.43 o                         
  -1   1  18        271.03        308.19        11.96 o                         
   0   1  18         95.10        113.54        14.00 o                         
   1   1  18        325.44        328.68        18.16 o                         
   2   1  18          9.50         22.85        25.45 o                         
   3   1  18        103.53        113.42        27.54 o                         
   4   1  18        346.12        314.87        26.35 o                         
   5   1  18        253.84        274.36        98.32 o                         
  -5   2  18         34.52         97.26       163.78 o                         
  -4   2  18         65.40         58.43        12.49 o                         
  -3   2  18        120.69        117.59        37.22 o                         
  -2   2  18       1006.14       1032.24        25.40 o                         
  -1   2  18        148.13        145.45        12.03 o                         
   0   2  18        256.52        257.22        10.88 o                         
   1   2  18        169.04        171.52        17.26 o                         
   2   2  18        994.88       1030.95        28.49 o                         
   3   2  18        102.77         95.93        14.09 o                         
   4   2  18         88.41         84.26        10.45 o                         
  -6   3  18        101.34        119.52        28.28 o                         
  -4   3  18        528.51        513.42        23.66 o                         
  -3   3  18        136.74        116.57        51.48 o                         
  -2   3  18         91.93         79.01        10.02 o                         
  -1   3  18        128.20        148.81        11.85 o                         
   0   3  18        750.99        765.39        20.42 o                         
   1   3  18        150.80        163.91         9.96 o                         
   2   3  18         85.16         76.22         9.53 o                         
   3   3  18        135.46        107.45        45.42 o                         
   4   3  18        475.01        521.23        27.84 o                         
   5   3  18        321.84       -167.30       219.61 o                         
  -6   4  18         37.55         40.55        16.54 o                         
  -5   4  18         92.61         84.84        26.41 o                         
  -4   4  18          3.71         17.31        23.31 o                         
  -3   4  18        774.70        764.41        27.73 o                         
  -2   4  18         45.39         44.38        13.31 o                         
  -1   4  18        574.54        583.18        17.60 o                         
   0   4  18          6.30          6.45         4.94 o                         
   1   4  18        626.79        639.58        18.63 o                         
   2   4  18         50.00         54.41        10.02 o                         
   3   4  18        710.14        703.40        23.81 o                         
   4   4  18          2.95       -161.09       180.83 o                         
   5   4  18         67.88         90.44        18.94 o                         
  -6   5  18        194.71        239.57        36.55 o                         
  -5   5  18        346.11        361.32        38.16 o                         
  -4   5  18        552.89        561.76        26.60 o                         
  -3   5  18         74.25         56.73        22.70 o                         
  -2   5  18        302.40        312.98        17.35 o                         
  -1   5  18        309.64        330.01        14.37 o                         
   0   5  18        650.40        655.88        20.16 o                         
   1   5  18        328.57        337.38        14.80 o                         
   2   5  18        306.81        302.37        21.39 o                         
   3   5  18         99.50         71.14        25.11 o                         
   4   5  18        552.12        588.85        49.65 o                         
   5   5  18        290.84        279.10        31.76 o                         
  -6   6  18        218.78        230.24        51.76 o                         
  -5   6  18         37.73         44.02        17.07 o                         
  -4   6  18         49.93         50.02        12.17 o                         
  -3   6  18         25.30         26.66        17.22 o                         
  -2   6  18        882.04        872.34        35.90 o                         
  -1   6  18         38.51         23.28        10.82 o                         
   0   6  18        139.61        135.13        16.10 o                         
   1   6  18         41.83         27.88        25.73 o                         
   2   6  18        926.34        969.85        26.25 o                         
   3   6  18         20.14         14.58         4.47 o                         
   4   6  18         55.62         35.72       228.88 o                         
   5   6  18         45.98         49.89        18.67 o                         
  -4   7  18        186.21        180.61        26.95 o                         
  -3   7  18         32.69         13.93        25.84 o                         
  -2   7  18          0.14        -17.44        41.97 o                         
  -1   7  18        177.90        175.84        28.17 o                         
   0   7  18        303.06        301.15        19.61 o                         
   1   7  18        195.83        189.12        11.16 o                         
   2   7  18          0.59          1.69        19.92 o                         
   3   7  18         40.21         35.75        12.07 o                         
   4   7  18        190.36        180.02        19.35 o                         
   5   7  18         47.50         24.28        29.88 o                         
  -4   8  18         14.02         22.94        11.74 o                         
  -3   8  18        204.15        206.05        28.55 o                         
  -2   8  18        105.75         93.97        14.92 o                         
  -1   8  18         93.18        106.22        31.54 o                         
   0   8  18        136.99        110.13        51.90 o                         
   1   8  18         97.95         91.58        11.85 o                         
   2   8  18         86.11         93.62        37.96 o                         
   3   8  18        201.73        232.38        18.89 o                         
   4   8  18         12.34         22.90         8.68 o                         
  -3   9  18        128.73        154.98        23.74 o                         
  -2   9  18         49.10         15.58        94.98 o                         
  -1   9  18        188.45        -96.27       116.85 o                         
   0   9  18         39.02         31.24        25.58 o                         
   1   9  18        173.31       -132.25       153.82 o                         
   3   9  18        144.52        132.60        26.95 o                         
  -1  10  18        148.15        182.53        21.84 o                         
   0  10  18         10.64         -9.50        11.97 o                         
   1  10  18        141.82        132.62        25.60 o                         
   3  10  18         40.23         20.27        18.14 o                         
   0  11  18        572.22        625.13        68.87 o                         
   1  11  18         55.30         49.57        16.94 o                         
   1   0  19        258.60        267.43        12.03 o                         
   2   0  19        715.46        439.76       139.37 o                         
   3   0  19         54.16         61.19        28.55 o                         
   4   0  19         53.77         43.16        10.98 o                         
  -4   1  19        326.18        305.31        36.85 o                         
  -3   1  19        264.36        -26.36        96.99 o                         
  -2   1  19        225.68        246.64        20.62 o                         
  -1   1  19        218.20        250.11        16.07 o                         
   0   1  19          2.14          4.36        14.09 o                         
   1   1  19        259.48        279.39        11.66 o                         
   2   1  19        226.38        248.43        24.76 o                         
   3   1  19        201.86        -75.33       101.16 o                         
   4   1  19        371.09        355.88        53.38 o                         
  -5   2  19        251.57        243.87        41.09 o                         
  -4   2  19        343.00       -115.02       115.02 o                         
  -3   2  19        221.66        220.34        29.94 o                         
  -2   2  19         76.26         78.76         7.34 o                         
  -1   2  19        781.87        795.57        21.48 o                         
   0   2  19       1061.56       1101.72        27.02 o                         
   1   2  19        763.43        791.91        24.43 o                         
   2   2  19         66.86         52.48        14.89 o                         
   3   2  19        270.58        284.90        18.64 o                         
   4   2  19        252.04        -23.22       185.70 o                         
  -5   3  19        186.88        232.37        33.35 o                         
  -4   3  19        466.79        463.14        27.81 o                         
  -3   3  19        340.34        336.02        31.59 o                         
  -2   3  19        232.41        242.50        18.94 o                         
  -1   3  19        404.93        393.24        13.88 o                         
   0   3  19        988.76        991.60        26.71 o                         
   1   3  19        333.54        341.65        14.26 o                         
   2   3  19        218.86        227.29        13.54 o                         
   3   3  19        360.20        366.38        19.69 o                         
   4   3  19        485.14        512.63       137.86 o                         
  -5   4  19        402.93        387.77        42.17 o                         
  -4   4  19         42.91         60.97       129.48 o                         
  -3   4  19        134.63        121.38        16.58 o                         
  -2   4  19        949.70        963.61        29.12 o                         
  -1   4  19        636.62        633.54        23.99 o                         
   0   4  19          9.85          7.80         3.93 o                         
   1   4  19        658.63        692.85        20.10 o                         
   2   4  19        959.37       1026.20        30.94 o                         
   3   4  19        133.93        145.54        41.18 o                         
   4   4  19         50.20         40.55        15.74 o                         
   5   4  19        382.18        377.61        38.70 o                         
  -5   5  19        108.21        100.31        25.08 o                         
  -4   5  19         97.41         69.63        22.14 o                         
  -3   5  19        186.68        195.93        34.00 o                         
  -2   5  19        202.48        193.76        28.06 o                         
  -1   5  19        153.25        161.06        22.76 o                         
   0   5  19         58.35         59.83        15.64 o                         
   1   5  19        134.49        125.97        12.17 o                         
   2   5  19        213.88        209.01        10.23 o                         
   3   5  19        166.11        192.28        12.78 o                         
   4   5  19        101.57         -2.20       164.73 o                         
   5   5  19        103.93        133.90        24.54 o                         
  -5   6  19         16.45         19.21        18.41 o                         
  -4   6  19        258.02        259.34        33.09 o                         
  -3   6  19         98.20         22.39       152.72 o                         
  -2   6  19         51.90         56.31        24.65 o                         
  -1   6  19        152.25        156.38        14.18 o                         
   0   6  19        367.49        -64.74       129.68 o                         
   1   6  19        168.03        159.75        29.28 o                         
   2   6  19         48.53         41.78        23.78 o                         
   3   6  19        111.28       -149.11       271.57 o                         
   4   6  19        255.11        248.40        34.96 o                         
   5   6  19         27.97         28.54        15.74 o                         
  -4   7  19         34.94         52.02        17.34 o                         
  -3   7  19         17.24         -8.27        10.94 o                         
  -2   7  19        231.07        -43.44        99.76 o                         
  -1   7  19        169.83        164.81        12.98 o                         
   0   7  19         42.96         34.94        31.25 o                         
   1   7  19        173.93        153.46        26.93 o                         
   2   7  19        220.73        -19.58       125.36 o                         
   3   7  19          9.33         -8.03        86.88 o                         
   4   7  19         40.53         52.02        21.34 o                         
   5   7  19         72.12         63.23        22.14 o                         
  -3   8  19        237.17        296.96        33.35 o                         
  -2   8  19        351.32        272.18        42.70 o                         
  -1   8  19         80.19         69.95        28.69 o                         
   0   8  19          0.43        180.04       307.80 o                         
   1   8  19         58.96         57.98        29.07 o                         
   2   8  19        320.87        306.33        35.49 o                         
   3   8  19        241.91        229.98        29.89 o                         
  -2   9  19         30.92         12.54        13.07 o                         
  -1   9  19         97.71         79.06        69.21 o                         
   0   9  19        123.21         35.78       189.02 o                         
   1   9  19         84.23         82.49        11.80 o                         
   2   9  19         58.39         36.81        16.81 o                         
   3   9  19        161.08        126.47        26.41 o                         
  -1  10  19         75.74         58.28        14.92 o                         
   0  10  19         77.58         63.90        12.18 o                         
   1  10  19         62.23         56.93        32.28 o                         
   0   0  20        272.66        202.52       170.50 o                         
   1   0  20        169.51        176.90        23.55 o                         
   2   0  20         41.39        172.20        74.09 o                         
   3   0  20        153.18        159.40        16.79 o                         
   4   0  20         32.94       -138.12       146.71 o                         
  -4   1  20         61.66         36.87        64.14 o                         
  -3   1  20        229.57       -147.00       184.62 o                         
  -2   1  20        350.99        357.27        40.40 o                         
  -1   1  20        243.95        264.90        16.95 o                         
   0   1  20         98.08         92.28        19.39 o                         
   1   1  20        229.54        240.80        12.78 o                         
   2   1  20        324.55        357.36        16.54 o                         
   3   1  20        215.80        -83.57       126.96 o                         
   4   1  20         66.01        -64.97       142.45 o                         
  -4   2  20         28.95         13.54        80.08 o                         
  -3   2  20         24.65         16.70         7.58 o                         
  -2   2  20         67.09       -131.52       131.52 o                         
  -1   2  20        348.27        343.79        13.72 o                         
   0   2  20         78.45         67.68        17.47 o                         
   1   2  20        391.16        399.67        28.95 o                         
   2   2  20         92.64        -71.00        82.96 o                         
   3   2  20         18.28         24.32        13.20 o                         
   4   2  20         34.32         18.91       102.24 o                         
  -4   3  20         19.27         31.48        13.07 o                         
  -3   3  20        733.15        239.35       149.61 o                         
  -2   3  20        232.16        213.72        11.43 o                         
  -1   3  20        364.89        371.91        17.21 o                         
   0   3  20        152.91        149.13        16.49 o                         
   1   3  20        386.95        383.70        16.69 o                         
   2   3  20        199.00        204.44        11.42 o                         
   3   3  20        678.99       -177.53       227.99 o                         
   4   3  20         20.16         13.52       119.63 o                         
  -3   4  20        227.43        203.37        47.02 o                         
  -2   4  20         79.72         53.03        34.56 o                         
  -1   4  20        102.28         94.78        18.54 o                         
   0   4  20        678.52        724.46        21.99 o                         
   1   4  20        131.14        111.42        16.96 o                         
   2   4  20         86.32       -142.17       217.67 o                         
   3   4  20        228.74        194.77       112.72 o                         
   4   4  20        389.46        355.20        37.90 o                         
  -5   5  20         64.91         18.41        18.41 o                         
  -4   5  20         54.43         43.22        17.87 o                         
  -3   5  20        118.54        104.21        17.61 o                         
  -2   5  20        617.86         98.25       171.11 o                         
  -1   5  20        158.89        152.28        12.86 o                         
   0   5  20         93.37         39.85        35.13 o                         
   1   5  20        132.58        135.01        14.17 o                         
   2   5  20        609.79        -30.97       235.18 o                         
   3   5  20        144.29        142.70        14.95 o                         
   4   5  20         61.71         51.49        18.14 o                         
  -5   6  20        311.31        339.14        43.76 o                         
  -4   6  20         17.30          0.53        15.21 o                         
  -2   6  20        218.70        243.35        28.58 o                         
  -1   6  20        158.09        -83.51       103.45 o                         
   0   6  20          6.29         -1.85        21.77 o                         
   1   6  20        162.76        -54.97        84.51 o                         
   2   6  20        195.28        200.62        15.32 o                         
   3   6  20        237.04        239.98        21.86 o                         
   4   6  20         22.46         18.41        16.54 o                         
  -4   7  20         32.89         42.95        19.21 o                         
  -2   7  20         35.64         21.48        10.66 o                         
  -1   7  20        122.50        -76.69        76.69 o                         
   0   7  20          1.35         -5.40        46.94 o                         
   1   7  20        131.09        -97.27       114.52 o                         
   2   7  20         50.32         49.07        14.56 o                         
   3   7  20        146.72       -567.97       567.97 o                         
   4   7  20         44.00          0.80        17.07 o                         
  -3   8  20        125.35        116.59        24.54 o                         
  -2   8  20         16.24         25.88        17.61 o                         
  -1   8  20        137.71        127.62        18.10 o                         
   0   8  20         12.84          5.28         8.85 o                         
   1   8  20        108.08         68.42        60.30 o                         
   2   8  20         14.71         -4.27        14.67 o                         
  -2   9  20        167.05        151.52        27.75 o                         
  -1   9  20         15.91          3.85        11.40 o                         
   0   9  20          7.53          4.95         7.53 o                         
   1   9  20         25.84         24.81        14.94 o                         
   2   9  20        137.76        114.99        25.35 o                         
   0  10  20         88.71         62.96        22.14 o                         
   1   0  21         10.38         11.21        18.53 o                         
   2   0  21        279.86        304.86        60.42 o                         
   3   0  21         33.43        101.57       154.02 o                         
  -2   1  21         12.96          3.17        10.19 o                         
  -1   1  21        253.84        240.65        35.87 o                         
   0   1  21        492.11         26.88        99.43 o                         
   1   1  21        214.96        192.22        31.53 o                         
   2   1  21         16.00         11.89        22.18 o                         
   3   1  21         71.44        -20.26       177.39 o                         
  -3   2  21        479.58       -139.57       225.52 o                         
  -2   2  21         38.50         14.08        26.88 o                         
  -1   2  21        670.47         94.87       142.57 o                         
   0   2  21         23.59          3.65        17.55 o                         
   1   2  21        656.25         26.33        82.74 o                         
   2   2  21         35.02         21.46        39.36 o                         
   3   2  21        497.17         78.21       259.16 o                         
  -3   3  21        129.65        -53.66       213.69 o                         
  -2   3  21         59.60         52.71        30.30 o                         
  -1   3  21        312.45        330.76        38.52 o                         
   0   3  21        629.20        605.32        35.46 o                         
   1   3  21        326.25        339.76        52.75 o                         
   2   3  21         53.95         54.24         9.86 o                         
   3   3  21        157.28        -45.09       272.38 o                         
  -3   4  21         16.65          5.98         9.85 o                         
  -2   4  21        557.89        553.01        42.06 o                         
  -1   4  21          7.03          2.14        20.58 o                         
   0   4  21         38.48         28.36        35.51 o                         
   1   4  21          5.04          0.11        18.31 o                         
   2   4  21        566.67        624.45        38.71 o                         
   3   4  21         13.09          7.62       177.11 o                         
   4   4  21         40.11         54.95        19.47 o                         
  -2   5  21         83.24         78.97        16.21 o                         
  -1   5  21        235.75       -194.50       233.45 o                         
   0   5  21        159.25       -187.99       195.77 o                         
   1   5  21        216.71        157.35        99.85 o                         
   2   5  21         83.05         51.79        26.92 o                         
   3   5  21         53.25          3.27       298.75 o                         
   4   5  21        171.72        176.60        31.48 o                         
  -4   6  21         38.74         29.08        19.74 o                         
  -2   6  21        220.40        184.30        21.42 o                         
  -1   6  21        207.32       -111.05       111.05 o                         
   0   6  21          3.86        117.08       158.59 o                         
   1   6  21        183.12       -310.01       310.01 o                         
   2   6  21        221.64        271.25       176.09 o                         
   3   6  21        219.58        211.30        36.82 o                         
  -3   7  21        133.31        156.58        28.81 o                         
  -2   7  21         35.55         33.08        14.41 o                         
  -1   7  21        115.95         89.48       105.47 o                         
   0   7  21        171.23       -173.41       196.61 o                         
   1   7  21        129.72        209.23       271.97 o                         
   2   7  21         30.26         31.48        14.67 o                         
  -2   8  21        229.08        192.09        32.02 o                         
  -1   8  21         11.09         20.52        10.94 o                         
   0   8  21          5.28        -19.29        85.40 o                         
   2   8  21        231.11        232.11        53.37 o                         
  -1   9  21         25.49         -7.46        14.09 o                         
   0   9  21         80.55        122.72        25.61 o                         
   0   0  22        255.04        -31.74       152.54 o                         
   1   0  22         49.55         66.51        32.07 o                         
   2   0  22        117.45       -133.29       133.29 o                         
   3   0  22        237.46       -173.95       173.95 o                         
  -3   1  22         63.54       -127.52       200.59 o                         
  -2   1  22         41.04         56.27       143.78 o                         
  -1   1  22         88.31        -27.07       160.83 o                         
   0   1  22         30.07          7.55        34.68 o                         
   1   1  22        107.01        -15.15       209.94 o                         
   2   1  22         51.21         60.74        90.55 o                         
   3   1  22         75.27         99.58       324.76 o                         
  -2   2  22        105.03         96.43        27.57 o                         
  -1   2  22        203.91        227.04        18.50 o                         
   0   2  22         27.50         15.50        24.78 o                         
   1   2  22        194.15        192.04        70.57 o                         
   2   2  22         92.64        136.76       172.15 o                         
   3   2  22        313.77        103.01       244.95 o                         
  -1   3  22         96.10         82.21       142.22 o                         
   0   3  22        200.81        200.24        29.07 o                         
   1   3  22        124.44       -109.24       127.85 o                         
   2   3  22        172.39       -149.29       178.89 o                         
   3   3  22        294.64        308.99        80.19 o                         
  -2   4  22         22.91          0.44       118.69 o                         
  -1   4  22         50.81         48.39        38.70 o                         
   0   4  22        971.11       1021.39        37.75 o                         
   1   4  22         35.06         20.45        26.43 o                         
   2   4  22         19.97          1.93        15.98 o                         
   3   4  22         61.36         84.83        23.74 o                         
  -2   5  22        254.39        233.46        34.69 o                         
  -1   5  22        166.17        -66.27       200.54 o                         
   0   5  22          7.60        371.89       203.30 o                         
   2   5  22        241.15        267.56       170.09 o                         
   3   5  22        343.50        371.45        46.43 o                         
  -1   6  22        468.58       -109.43       153.98 o                         
   0   6  22          0.08        -26.64       196.43 o                         
   2   6  22          8.78          7.67        10.32 o                         
   3   6  22        135.10        135.51        32.02 o                         
  -1   7  22         38.41         -2.13        14.67 o                         
   0   7  22          3.70         12.00        11.20 o                         
   1   0  23          8.97         20.95        47.12 o                         
   2   0  23         18.36         55.22       213.26 o                         
  -2   1  23         14.84       -448.90       460.90 o                         
  -1   1  23        388.37        -94.75       218.29 o                         
   0   1  23        191.40       -180.29       188.84 o                         
   1   1  23        398.34         99.02       361.34 o                         
  -2   2  23         36.66         14.81       154.58 o                         
  -1   2  23         13.87          2.40       322.75 o                         
   0   2  23        254.92       -163.81       267.88 o                         
   2   2  23         33.38         -3.47       363.04 o                         
  -1   3  23         65.94         61.30        36.15 o                         
   0   3  23        179.66        729.92       344.16 o                         
   1   3  23         84.70         92.33       145.92 o                         
   2   3  23        377.27        -24.80       239.04 o                         
  -1   4  23        297.21        296.35       182.11 o                         
   0   4  23         46.70         22.50        78.74 o                         
   1   4  23        287.40        310.59        44.03 o                         
   2   4  23        173.40        173.40        38.15 o                         
  -1   5  23         95.73         77.90        21.34 o                         
   0   5  23         15.83          0.53        12.00 o                         
   2   5  23         91.03         82.97        27.48 o                         
  -1   6  23         36.13          6.67        14.14 o                         
   1   0  24        159.71       -114.99       402.29 o                         
   1   2  24         28.18       -477.45       533.20 o                         
  -1   4  24        118.32         90.44        19.74 o                         
   1   4  24         97.14        104.85        32.01 o                         
   2   4  24         20.12         53.35        20.27 o                         
  -1   5  24        155.04        138.71        25.88 o                         
                                                                                
